# Supplementary material for: Sex and parasites: genomic and transcriptomic analysis of Microbotryum lychnidis-dioicae, the biotrophic and plant-castrating anther smut fungus
Source: BMC Genomics. 2015 Jun 16;16(1):461. doi: 10.1186/s12864-015-1660-8 (PMC4469406; doi:10.1186/s12864-015-1660-8)
Supplement: Additional file 11: — is a table presenting Genes predicted on non-recombining mating type regions, pseudoautosomal regions (“PAR”) and autosomes. [file 12864_2015_1660_MOESM11_ESM.xlsx]

## Sheet: Sheet1
Additional File 11.Genes predicted on non-recombining mating type regions, pseudoautosomal regions (“PAR”) and autosomes.
Region	LOCUS	LENGTH	START	STOP	STRAND	NAME	Scaffold	ANNOTATION		ANNOTATION NAME
NRR	MVLG_05342	1333	5517	6849	0	hypothetical protein	71
NRR	MVLG_05343	2709	7285	9993	0	hypothetical protein	71	Pfam	PF07690.9	MFS_1	Major Facilitator Superfamily
NRR	MVLG_05344	1870	10169	12038	0	hypothetical protein	71	Pfam	PF02390.10	Methyltransf_4	Putative methyltransferase
NRR	MVLG_05345	3178	11295	14472	0	hypothetical protein	71	Pfam	PF00171.15	Aldedh	Aldehyde dehydrogenase family
NRR	MVLG_05346	2362	14772	17133	0	hypothetical protein	71	Pfam	PF04114.7	Gaa1	Gaa1-like, GPI transamidase component
NRR	MVLG_05347	4141	17777	21917	0	hypothetical protein	71	Pfam	PF04082.11	Fungal_trans	Fungal specific transcription factor domain
NRR	MVLG_05348	3154	22193	25346	0	hypothetical protein	71	Pfam	PF00043.18	GST_C	Glutathione S-transferase, C-terminal domain
NRR	MVLG_05349	1626	25531	27156	0	hypothetical protein	71	Pfam	PF01138.14	RNase_PH	3' exoribonuclease family, domain 1
NRR	MVLG_05350	2703	27361	30063	0	hypothetical protein	71	Pfam	PF01756.12	ACOX	Acyl-CoA oxidase
NRR	MVLG_05351	774	31912	32685	0	hypothetical protein	71
NRR	MVLG_05352	1202	34778	35979	0	hypothetical protein	71
NRR	MVLG_05353	420	42620	43039	0	hypothetical protein	71
NRR	MVLG_05354	957	48934	49890	0	hypothetical protein	71
NRR	MVLG_05355	2271	54559	56982	0	hypothetical protein	71	Pfam	TIGR00486	TIGR00486	YbgI_SA1388: dinuclear metal center protein, YbgI/SA1388 family
NRR	MVLG_05356	1929	57562	59490	0	hypothetical protein	71
NRR	MVLG_05357	2792	62228	65019	0	hypothetical protein	71	Pfam	PF00928.14	Adap_comp_sub	Adaptor complexes medium subunit family
NRR	MVLG_05358	634	65849	66482	0	hypothetical protein	71	Pfam	PF10346.2	Con-6	Conidiation protein 6
NRR	MVLG_05359	1102	67454	68555	0	hypothetical protein	71	Pfam	PF02953.8	zf-Tim10_DDP	Tim10/DDP family zinc finger
NRR	MVLG_05360	5132	68485	73616	0	phospholipid-translocating ATPase	71	Pfam	PF00122.13	E1-E2_ATPase	E1-E2 ATPase
NRR	MVLG_05361	1695	73748	75442	0	hypothetical protein	71	Pfam	PF04387.7	PTPLA	Protein tyrosine phosphatase-like protein, PTPLA
NRR	MVLG_05362	1097	75604	76700	0	hypothetical protein	71	Pfam	PF04568.5	IATP	Mitochondrial ATPase inhibitor, IATP
NRR	MVLG_05363	1453	76844	78296	0	hypothetical protein	71	Pfam	PF10775.2	ATP_sub_h	ATP synthase complex subunit h
NRR	MVLG_05364	632	79578	80209	0	60S ribosomal protein L21-A	71	Pfam	PF01157.11	Ribosomal_L21e	Ribosomal protein L21e
NRR	MVLG_05365	3561	80849	84409	0	TKL/LISK/LISK-DD1 protein kinase	71	Pfam	PF00069.18	Pkinase	Protein kinase domain
NRR	MVLG_05366	2237	83718	85954	0	40S ribosomal protein S9-A	71	Pfam	PF00163.12	Ribosomal_S4	Ribosomal protein S4/S9 N-terminal domain
NRR	MVLG_05367	5545	86470	92014	0	hypothetical protein	71
NRR	MVLG_05368	4754	92157	96910	0	DNA-directed RNA polymerase III subunit RPC2	71	Pfam	PF04563.8	RNA_pol_Rpb2_1	RNA polymerase beta subunit
NRR	MVLG_05369	1316	96794	98109	0	hypothetical protein	71	Pfam	PF08241.5	Methyltransf_11	Methyltransferase domain
NRR	MVLG_05370	2374	98215	100588	0	hypothetical protein	71	Pfam	PF00400.25	WD40	WD domain, G-beta repeat
NRR	MVLG_05371	1422	101254	102675	0	hypothetical protein	71	Pfam	PF00886.12	Ribosomal_S16	Ribosomal protein S16
NRR	MVLG_05372	1005	101929	102933	0	hypothetical protein	71
NRR	MVLG_05373	238	249	486	0	hypothetical protein	72
NRR	MVLG_05374	2279	8789	11067	0	malate dehydrogenase, NAD-dependent	72	Pfam	PF00056.16	Ldh_1_N	lactate/malate dehydrogenase, NAD binding domain
NRR	MVLG_05375	1613	10905	12517	0	hypothetical protein	72	Pfam	PF01557.11	FAA_hydrolase	Fumarylacetoacetate (FAA) hydrolase family
NRR	MVLG_05376	2133	12604	14736	0	hypothetical protein	72
NRR	MVLG_05377	1102	14776	15877	0	hypothetical protein	72
NRR	MVLG_05378	3696	17658	21353	0	hypothetical protein	72	Pfam	PF08236.4	SRI	SRI (Set2 Rpb1 interacting) domain
NRR	MVLG_05379	760	22228	22987	0	hypothetical protein	72
NRR	MVLG_05380	1924	23139	25062	0	hypothetical protein	72
NRR	MVLG_05381	2012	27915	29926	0	hypothetical protein	72
NRR	MVLG_05382	1627	30490	32116	0	hypothetical protein	72
NRR	MVLG_05383	2567	32714	35280	0	hypothetical protein	72	Pfam	PF07690.9	MFS_1	Major Facilitator Superfamily
NRR	MVLG_05384	2981	36039	39019	0	hypothetical protein	72	Pfam	PF06723.6	MreB_Mbl	MreB/Mbl protein
NRR	MVLG_05385	2376	39095	41470	0	hypothetical protein	72
NRR	MVLG_05386	2471	41688	44158	0	hypothetical protein	72	Pfam	PF00097.18	zf-C3HC4	Zinc finger, C3HC4 type (RING finger)
NRR	MVLG_05387	2898	44252	47149	0	hypothetical protein	72	Pfam	PF00400.25	WD40	WD domain, G-beta repeat
NRR	MVLG_05388	1775	47553	49327	0	hypothetical protein	72	Pfam	PF00789.13	UBX	UBX domain
NRR	MVLG_05389	3677	49650	53326	0	hypothetical protein	72	Pfam	PF00271.24	Helicase_C	Helicase conserved C-terminal domain
NRR	MVLG_05390	5979	53254	59232	0	hypothetical protein	72	Pfam	PF00620.20	RhoGAP	RhoGAP domain
NRR	MVLG_05391	2492	59309	61800	0	hypothetical protein	72	Pfam	PF05653.7	DUF803	Protein of unknown function (DUF803)
NRR	MVLG_05392	2243	61941	64183	0	hypothetical protein	72	Pfam	PF04178.5	Got1	Got1/Sft2-like family
NRR	MVLG_05393	1802	63437	65238	0	hypothetical protein	72	Pfam	PF00153.20	Mito_carr	Mitochondrial carrier protein
NRR	MVLG_05394	1231	65335	66565	0	uroporphyrinogen-III synthase	72	Pfam	PF02602.8	HEM4	Uroporphyrinogen-III synthase HemD
NRR	MVLG_05395	2251	66743	68993	0	hypothetical protein	72	Pfam	PF02666.8	PS_Dcarbxylase	Phosphatidylserine decarboxylase
NRR	MVLG_05396	2756	69467	72222	0	hypothetical protein	72	Pfam	PF00743.12	FMO-like	Flavin-binding monooxygenase-like
NRR	MVLG_05397	4122	72533	76654	0	hypothetical protein	72	Pfam	PF08558.3	TRF	Telomere repeat binding factor (TRF)
NRR	MVLG_05398	1035	76909	77943	0	hypothetical protein	72
NRR	MVLG_05399	2243	78965	81207	0	hypothetical protein	72	Pfam	PF01937.12	DUF89	Protein of unknown function DUF89
NRR	MVLG_05400	5462	81377	86838	0	hypothetical protein	72	Pfam	PF01262.14	AlaDh_PNT_C	Alanine dehydrogenase/PNT, C-terminal domain
NRR	MVLG_05401	2783	86955	89737	0	hypothetical protein	72	Pfam	PF00790.12	VHS	VHS domain
NRR	MVLG_05402	1318	97993	99310	0	hypothetical protein	72
NRR	MVLG_05904	1638	9281	10918	0	hypothetical protein	90
NRR	MVLG_05905	1958	17873	19830	0	mitochondrial 2-oxodicarboxylate carrier 2	90	Pfam	PF00153.20	Mito_carr	Mitochondrial carrier protein
NRR	MVLG_05906	860	19938	20797	0	hypothetical protein	90	Pfam	PF00076.15	RRM_1	RNA recognition motif. (a.k.a. RRM, RBD, or RNP domain)
NRR	MVLG_05907	1432	20857	22288	0	hypothetical protein	90	Pfam	PF00076.15	RRM_1	RNA recognition motif. (a.k.a. RRM, RBD, or RNP domain)
NRR	MVLG_05908	1062	25999	27060	0	hypothetical protein	90
NRR	MVLG_05909	703	38032	38734	0	hypothetical protein	90	Pfam	PF02899.10	Phage_integr_N	Phage integrase, N-terminal SAM-like domain
NRR	MVLG_05910	2450	39086	41535	0	hypothetical protein	90
NRR	MVLG_05911	968	53275	54242	0	hypothetical protein	90
NRR	MVLG_05912	3719	73079	76797	0	hypothetical protein	90	Pfam	PF00621.13	RhoGEF	RhoGEF domain
NRR	MVLG_05913	1655	77050	78704	0	hypothetical protein	90	Pfam	PF03850.7	Tfb4	Transcription factor Tfb4
NRR	MVLG_05914	3400	78128	81527	0	hypothetical protein	90	Pfam	PF05175.7	MTS	Methyltransferase small domain
NRR	MVLG_05915	2332	80980	83311	0	hypothetical protein	90	Pfam	PF01869.13	BcrAD_BadFG	BadF/BadG/BcrA/BcrD ATPase family
NRR	MVLG_05916	2551	84026	86576	0	hypothetical protein	90	Pfam	PF11899.1	DUF3419	Protein of unknown function (DUF3419)
NRR	MVLG_05917	1730	89957	91686	0	hypothetical protein	90	Pfam	PF00665.19	rve	Integrase core domain
NRR	MVLG_05918	1433	92782	94214	0	hypothetical protein	90
NRR	MVLG_06183	545	4869	5413	0	hypothetical protein	103
NRR	MVLG_06184	2080	6458	8537	0	hypothetical protein	103	Pfam	PF00565.10	SNase	Staphylococcal nuclease homologue
NRR	MVLG_06185	356	11699	12054	0	hypothetical protein	103
NRR	MVLG_06186	2575	18843	21417	0	hypothetical protein	103
NRR	MVLG_06187	1694	21207	26026	0	hypothetical protein	103
NRR	MVLG_06188	896	21579	22474	0	hypothetical protein	103
NRR	MVLG_06189	2621	27923	30543	0	hypothetical protein	103
NRR	MVLG_06190	574	33076	33649	0	hypothetical protein	103
NRR	MVLG_06191	2341	37777	40117	0	hypothetical protein	103	Pfam	PF00642.17	zf-CCCH	Zinc finger C-x8-C-x5-C-x3-H type (and similar)
NRR	MVLG_06192	3157	41720	44876	0	hypothetical protein	103	Pfam	PF00172.11	Zn_clus	Fungal Zn(2)-Cys(6) binuclear cluster domain
NRR	MVLG_06193	2762	45040	47801	0	hypothetical protein	103	Pfam	PF07819.6	PGAP1	PGAP1-like protein
NRR	MVLG_06194	1037	47882	48918	0	hypothetical protein	103	Pfam	PF04450.5	BSP	Plant Basic Secretory Protein
NRR	MVLG_06195	2139	49163	51301	0	hypothetical protein	103	Pfam	PF10197.2	Cir_N	N-terminal domain of CBF1 interacting co-repressor CIR
NRR	MVLG_06196	2011	67714	69724	0	mannosyl transferase	103	Pfam	PF11051.1	Mannosyl_trans3	Mannosyltransferase putative
NRR	MVLG_06225	414	1393	1806	0	hypothetical protein	106
NRR	MVLG_06226	654	9768	10421	0	hypothetical protein	106
NRR	MVLG_06227	336	10464	10799	0	hypothetical protein	106
NRR	MVLG_06228	800	11992	12791	0	hypothetical protein	106
NRR	MVLG_06229	1277	12910	14186	0	hypothetical protein	106
NRR	MVLG_06230	1800	19268	21067	0	hypothetical protein	106
NRR	MVLG_06231	2349	21973	24321	0	hypothetical protein	106
NRR	MVLG_06232	1764	30299	32062	0	hypothetical protein	106	Pfam	PF01184.12	Grp1_Fun34_YaaH	GPR1/FUN34/yaaH family
NRR	MVLG_06233	8423	35009	43431	0	hypothetical protein	106	Pfam	PF02809.13	UIM	Ubiquitin interaction motif
NRR	MVLG_06234	2947	35606	38552	0	hypothetical protein	106
NRR	MVLG_06235	1100	43573	44672	0	hypothetical protein	106
NRR	MVLG_06236	750	59722	60471	0	hypothetical protein	106
NRR	MVLG_06237	503	62622	63124	0	hypothetical protein	106
NRR	MVLG_06238	1286	66109	67394	0	glyceraldehyde-3-phosphate dehydrogenase	106	Pfam	PF00044.17	Gp_dh_N	Glyceraldehyde 3-phosphate dehydrogenase, NAD binding domain
NRR	MVLG_06261	958	5939	6896	0	hypothetical protein	108
NRR	MVLG_06262	2541	7275	9815	0	hypothetical protein	108
NRR	MVLG_06263	1107	13143	14249	0	hypothetical protein	108
NRR	MVLG_06264	2664	22359	25022	0	hypothetical protein	108	Pfam	PF07524.6	Bromo_TP	Bromodomain associated
NRR	MVLG_06265	418	25089	25506	0	hypothetical protein	108
NRR	MVLG_06266	1400	25513	26912	0	hypothetical protein	108	Pfam	PF03167.12	UDG	Uracil DNA glycosylase superfamily
NRR	MVLG_06267	6218	27285	33502	0	hypothetical protein	108	Pfam	PF09462.3	Mus7	Mus7/MMS22 family
NRR	MVLG_06268	2434	33590	36023	0	hypothetical protein	108	Pfam	PF00085.13	Thioredoxin	Thioredoxin
NRR	MVLG_06269	3001	37216	40216	0	hypothetical protein	108
NRR	MVLG_06270	3259	40226	43484	0	hypothetical protein	108	Pfam	PF00621.13	RhoGEF	RhoGEF domain
NRR	MVLG_06271	1406	59429	60834	0	hypothetical protein	108
NRR	MVLG_06272	1271	61208	62478	0	hypothetical protein	108
NRR	MVLG_06355	849	1842	2690	0	60S ribosomal protein L20	114	Pfam	PF01775.10	Ribosomal_L18ae	Ribosomal L18ae/LX protein domain
NRR	MVLG_06356	678	3338	4015	0	hypothetical protein	114	Pfam	PF01480.10	PWI	PWI domain
NRR	MVLG_06357	3683	7166	10848	0	hypothetical protein	114
NRR	MVLG_06358	2422	16258	18679	0	hypothetical protein	114
NRR	MVLG_06359	744	29281	30024	0	hypothetical protein	114
NRR	MVLG_06360	1950	53017	54966	0	hypothetical protein	114
NRR	MVLG_06361	1524	54863	56386	0	hypothetical protein	114	Pfam	PF02996.10	Prefoldin	Prefoldin subunit
NRR	MVLG_06362	1562	3390	4951	0	hypothetical protein	115	Pfam	PF05676.6	NDUF_B7	NADH-ubiquinone oxidoreductase B18 subunit (NDUFB7)
NRR	MVLG_06363	1445	4591	6035	0	hypothetical protein	115	Pfam	PF02630.7	SCO1-SenC	SCO1/SenC
NRR	MVLG_06364	4671	8310	12980	0	hypothetical protein	115	Pfam	PF07989.4	Microtub_assoc	Microtubule associated
NRR	MVLG_06365	6946	22372	29317	0	hypothetical protein	115
NRR	MVLG_06366	2515	29259	31773	0	hypothetical protein	115	Pfam	PF00790.12	VHS	VHS domain
NRR	MVLG_06367	2207	31961	34167	0	hypothetical protein	115
NRR	MVLG_06368	2456	37868	40323	0	hypothetical protein	115
NRR	MVLG_06404	776	9186	9961	0	hypothetical protein	118
NRR	MVLG_06405	1809	20909	22717	0	hypothetical protein	118
NRR	MVLG_06406	1703	22703	24405	0	hypothetical protein	118
NRR	MVLG_06407	5075	24483	29557	0	hypothetical protein	118	Pfam	PF05063.7	MT-A70	MT-A70
NRR	MVLG_06408	1362	31091	32452	0	hypothetical protein	118
NRR	MVLG_06409	2984	49699	52682	0	CMGC/MAPK/P38 protein kinase	118	Pfam	PF00069.18	Pkinase	Protein kinase domain
NRR	MVLG_06410	670	57079	57748	0	hypothetical protein	118
NRR	MVLG_06411	3222	4608	7829	0	hypothetical protein	119	Pfam	PF01612.13	3_5_exonuc	3'-5' exonuclease
NRR	MVLG_06412	2242	11341	13582	0	hypothetical protein	119	Pfam	TIGR00125	TIGR00125	cyt_tran_rel: cytidyltransferase-related domain
NRR	MVLG_06413	2895	13595	16489	0	hypothetical protein	119	Pfam	PF00076.15	RRM_1	RNA recognition motif. (a.k.a. RRM, RBD, or RNP domain)
NRR	MVLG_06414	1327	23665	24991	0	hypothetical protein	119
NRR	MVLG_06415	1318	30479	31796	0	ADP-ribosylation factor-like 2	119	Pfam	PF00071.15	Ras	Ras family
NRR	MVLG_06416	812	31910	32721	0	hypothetical protein	119
NRR	MVLG_06417	2469	32993	35461	0	hypothetical protein	119	Pfam	PF00153.20	Mito_carr	Mitochondrial carrier protein
NRR	MVLG_06418	2490	35805	38294	0	hypothetical protein	119	Pfam	PF01399.20	PCI	PCI domain
NRR	MVLG_06419	2015	38529	40543	0	hypothetical protein	119	Pfam	PF08601.3	PAP1	Transcription factor PAP1
NRR	MVLG_06420	1051	48885	49935	0	hypothetical protein	119	Pfam	PF02466.12	Tim17	Tim17/Tim22/Tim23 family
NRR	MVLG_06607	2612	14312	16923	0	hypothetical protein	133
NRR	MVLG_06608	2487	16879	19365	0	hypothetical protein	133
NRR	MVLG_06609	1386	19906	21291	0	hypothetical protein	133	Pfam	PF10275.2	Peptidase_C65	Peptidase C65 Otubain
NRR	MVLG_06610	309	21855	22163	0	hypothetical protein	133
NRR	MVLG_06611	1946	22258	24203	0	Proteophosphoglycan	133
NRR	MVLG_06612	2551	27065	29615	0	hypothetical protein	133	Pfam	PF04969.9	CS	CS domain
NRR	MVLG_06613	725	39235	39959	0	hypothetical protein	133
NRR	MVLG_06614	354	43923	44276	0	hypothetical protein	133
NRR	MVLG_06615	1618	18234	19851	0	hypothetical protein	134	Pfam	PF05529.5	Bap31	B-cell receptor-associated protein 31-like
NRR	MVLG_06616	1099	19827	20925	0	NADH dehydrogenase (ubiquinone) 1 alpha subcomplex 6	134	Pfam	PF05347.8	Complex1_LYR	Complex 1 protein (LYR family)
NRR	MVLG_06617	1678	22334	24011	0	hypothetical protein	134
NRR	MVLG_06618	1252	24290	25541	0	hypothetical protein	134
NRR	MVLG_06619	912	27594	28505	0	hypothetical protein	134
NRR	MVLG_06620	399	29173	29571	0	hypothetical protein	134
NRR	MVLG_06621	1800	31576	33375	0	hypothetical protein	134
NRR	MVLG_06622	516	34501	35016	0	hypothetical protein	134
NRR	MVLG_06623	8626	37569	46194	0	hypothetical protein	134	Pfam	PF04182.5	B-block_TFIIIC	B-block binding subunit of TFIIIC
NRR	MVLG_06639	2348	18995	21342	0	protein KES1	136	Pfam	PF01237.11	Oxysterol_BP	Oxysterol-binding protein
NRR	MVLG_06640	3238	23332	26569	0	hypothetical protein	136
NRR	MVLG_06641	3819	26982	30800	0	hypothetical protein	136
NRR	MVLG_06642	1987	35498	37484	0	hypothetical protein	136	Pfam	PF03345.7	DDOST_48kD	Oligosaccharyltransferase 48 kDa subunit beta
NRR	MVLG_06643	4168	37408	41575	0	hypothetical protein	136	Pfam	PF07774.6	DUF1620	Protein of unknown function (DUF1620)
NRR	MVLG_06644	324	212	535	0	hypothetical protein	137
NRR	MVLG_06645	4349	947	5295	0	hypothetical protein	137
NRR	MVLG_06646	2870	6425	9294	0	hypothetical protein	137
NRR	MVLG_06647	4180	11114	15293	0	hypothetical protein	137
NRR	MVLG_06648	2182	16279	18460	0	hypothetical protein	137
NRR	MVLG_06649	492	28398	28889	0	hypothetical protein	137
NRR	MVLG_06650	1027	31159	32185	0	hypothetical protein	137
NRR	MVLG_06651	537	32922	33458	0	hypothetical protein	137
NRR	MVLG_06652	472	11967	12438	0	hypothetical protein	138
NRR	MVLG_06653	2272	31465	33736	0	hypothetical protein	138	Pfam	PF01565.16	FAD_binding_4	FAD binding domain
NRR	MVLG_06654	3464	34322	37785	0	hypothetical protein	138	Pfam	PF01602.13	Adaptin_N	Adaptin N terminal region
NRR	MVLG_06655	2021	38117	40137	0	dimethyladenosine transferase	138	Pfam	TIGR00755	TIGR00755	ksgA: dimethyladenosine transferase
NRR	MVLG_06656	6482	40506	46987	0	hypothetical protein	138
NRR	MVLG_06724	3590	8337	11926	0	hypothetical protein	144	Pfam	PF10291.2	SAFF	SAFF domain
NRR	MVLG_06725	1952	11873	13824	0	hypothetical protein	144	Pfam	PF06870.5	RNA_pol_I_A49	A49-like RNA polymerase I associated factor
NRR	MVLG_06726	2395	21043	23437	0	hypothetical protein	144	Pfam	PF03715.6	Noc2	Noc2p family
NRR	MVLG_06727	294	23809	24102	0	hypothetical protein	144
NRR	MVLG_06728	3932	26507	30438	0	hypothetical protein	144
NRR	MVLG_06729	1490	3773	5262	0	hypothetical protein	145
NRR	MVLG_06730	5029	6365	11393	0	adenosinetriphosphatase	145	Pfam	PF00271.24	Helicase_C	Helicase conserved C-terminal domain
NRR	MVLG_06731	1242	10906	12147	0	hypothetical protein	145	Pfam	PF01195.12	Pept_tRNA_hydro	Peptidyl-tRNA hydrolase
NRR	MVLG_06732	1852	12245	14096	0	hypothetical protein	145	Pfam	PF08245.5	Mur_ligase_M	Mur ligase middle domain
NRR	MVLG_06733	2800	14194	16993	0	Sucrose transporter	145
NRR	MVLG_06734	3720	26157	29876	0	hypothetical protein	145	Pfam	PF00999.14	Na_H_Exchanger	Sodium/hydrogen exchanger family
NRR	MVLG_06735	213	34485	34697	0	hypothetical protein	145
NRR	MVLG_06736	1647	17243	18889	0	hypothetical protein	146	Pfam	PF09769.2	ApoO	Apolipoprotein O
NRR	MVLG_06737	1607	22652	24258	0	hypothetical protein	146
NRR	MVLG_06738	2184	24463	26646	0	hypothetical protein	146
NRR	MVLG_06739	2431	27684	30114	0	hypothetical protein	146
NRR	MVLG_06740	1561	29882	31566	0	hypothetical protein	146
NRR	MVLG_06741	2496	31959	34454	0	hypothetical protein	146	Pfam	PF00135.21	COesterase	Carboxylesterase
NRR	MVLG_06742	1687	34226	35912	0	hypothetical protein	146	Pfam	PF00494.12	SQS_PSY	Squalene/phytoene synthase
NRR	MVLG_06743	1102	36156	37257	0	hypothetical protein	146
NRR	MVLG_06744	5782	37432	43213	0	hypothetical protein	146	Pfam	PF00617.12	RasGEF	RasGEF domain
NRR	MVLG_06786	3007	1084	4090	0	ABC1-A atypical protein kinase	152_1	Pfam	PF03109.9	ABC1	ABC1 family
NRR	MVLG_06795	2722	8865	11586	0	hypothetical protein	153	Pfam	PF03357.14	Snf7	Snf7
NRR	MVLG_06796	3283	10195	13477	0	hypothetical protein	153	Pfam	PF00022.12	Actin	Actin
NRR	MVLG_06797	1074	13396	14469	0	hypothetical protein	153	Pfam	PF08617.3	CGI-121	Kinase binding protein CGI-121
NRR	MVLG_06798	2646	14645	17290	0	hypothetical protein	153
NRR	MVLG_06799	308	17272	17579	0	hypothetical protein	153
NRR	MVLG_06800	2790	28631	31420	0	hypothetical protein	153
NRR	MVLG_06801	1909	31711	33619	0	hypothetical protein	153
NRR	MVLG_06839	315	2415	2729	0	hypothetical protein	157
NRR	MVLG_06840	338	9742	10079	0	hypothetical protein	157
NRR	MVLG_06841	391	11231	11621	0	hypothetical protein	157
NRR	MVLG_06842	1059	12740	13798	0	hypothetical protein	157
NRR	MVLG_06843	1395	16160	17554	0	hypothetical protein	157
NRR	MVLG_06844	478	17733	18210	0	hypothetical protein	157
NRR	MVLG_06845	4147	20426	24572	0	hypothetical protein	157
NRR	MVLG_06846	426	33860	34285	0	hypothetical protein	157
NRR	MVLG_06847	519	34385	34903	0	hypothetical protein	157
NRR	MVLG_06874	538	7946	8483	0	hypothetical protein	162
NRR	MVLG_06875	1615	8330	9944	0	pantoate-beta-alanine ligase	162	Pfam	PF02569.8	Pantoate_ligase	Pantoate-beta-alanine ligase
NRR	MVLG_06876	808	10011	10818	0	hypothetical protein	162
NRR	MVLG_06877	1303	13234	14536	0	hypothetical protein	162	Pfam	PF04573.5	SPC22	Signal peptidase subunit
NRR	MVLG_06878	1959	14318	16276	0	hypothetical protein	162
NRR	MVLG_06879	2160	24533	26692	0	hypothetical protein	162
NRR	MVLG_06880	1078	35123	36200	0	hypothetical protein	162	Pfam	PF04729.6	ASF1_hist_chap	ASF1 like histone chaperone
NRR	MVLG_06919	5900	316	6215	0	hypothetical protein	167	Pfam	PF01344.18	Kelch_1	Kelch motif
NRR	MVLG_06920	1319	5913	7231	0	hypothetical protein	167	Pfam	PF09811.2	Yae1_N	Essential protein Yae1, N terminal
NRR	MVLG_06921	615	15504	16118	0	hypothetical protein	167
NRR	MVLG_06922	1927	16729	18655	0	hypothetical protein	167
NRR	MVLG_06923	936	25555	26490	0	hypothetical protein	167
NRR	MVLG_06924	843	26762	27604	0	hypothetical protein	167
NRR	MVLG_06925	1051	28179	29229	0	hypothetical protein	167
NRR	MVLG_06926	1394	29706	31099	0	hypothetical protein	167
NRR	MVLG_06927	622	32432	33053	0	hypothetical protein	167
NRR	MVLG_06931	1772	798	2569	0	Fe-Mn family superoxide dismutase	169	Pfam	PF02777.11	Sod_Fe_C	Iron/manganese superoxide dismutases, C-terminal domain
NRR	MVLG_06932	2289	2733	5021	0	hypothetical protein	169
NRR	MVLG_06933	1859	5099	6957	0	hypothetical protein	169	Pfam	PF00782.13	DSPc	Dual specificity phosphatase, catalytic domain
NRR	MVLG_06934	1137	7049	8185	0	hypothetical protein	169
NRR	MVLG_06935	7077	8539	15615	0	hypothetical protein	169	Pfam	PF08146.5	BP28CT	BP28CT (NUC211) domain
NRR	MVLG_06936	2135	15837	17971	0	hypothetical protein	169	Pfam	PF01287.13	eIF-5a	Eukaryotic elongation factor 5A hypusine, DNA-binding OB fold
NRR	MVLG_06944	3473	463	3935	0	hypothetical protein	171
NRR	MVLG_06945	633	29517	30149	0	hypothetical protein	171
NRR	MVLG_06982	4295	9952	14246	0	hypothetical protein	177	Pfam	PF03635.10	Vps35	Vacuolar protein sorting-associated protein 35
NRR	MVLG_06983	3246	14148	17393	0	hypothetical protein	177	Pfam	PF09329.4	zf-primase	Primase zinc finger
NRR	MVLG_06984	404	18463	18866	0	hypothetical protein	177	Pfam	PF00933.14	Glyco_hydro_3	Glycosyl hydrolase family 3 N terminal domain
NRR	MVLG_06985	1637	23521	25157	0	hypothetical protein	177
NRR	MVLG_06986	421	16509	16929	0	hypothetical protein	178	Pfam	PF00295.10	Glyco_hydro_28	Glycosyl hydrolases family 28
NRR	MVLG_06987	2835	18355	21189	0	hypothetical protein	178	Pfam	PF00085.13	Thioredoxin	Thioredoxin
NRR	MVLG_06988	870	7159	8028	0	hypothetical protein	179
NRR	MVLG_06989	4749	8025	12773	0	hypothetical protein	179	Pfam	PF02714.8	DUF221	Domain of unknown function DUF221
NRR	MVLG_06990	1248	15124	16371	0	hypothetical protein	179
NRR	MVLG_06991	2495	18558	21052	0	hypothetical protein	179	Pfam	PF00240.16	ubiquitin	Ubiquitin family
NRR	MVLG_06992	942	24391	25332	0	hypothetical protein	179
NRR	MVLG_06993	375	25941	26315	0	hypothetical protein	179
NRR	MVLG_07011	600	5474	6073	0	hypothetical protein	182
NRR	MVLG_07012	891	6498	7388	0	deoxyuridine 5'-triphosphate nucleotidohydrolase	182	Pfam	PF00692.12	dUTPase	dUTPase
NRR	MVLG_07013	6273	7595	13867	0	hypothetical protein	182	Pfam	PF12473.1	DUF3694	Kinesin protein
NRR	MVLG_07032	4215	13419	17633	0	Beta glucosidase	187	Pfam	PF01915.15	Glyco_hydro_3_C	Glycosyl hydrolase family 3 C terminal domain
NRR	MVLG_07033	3316	15185	18500	0	hypothetical protein	187
NRR	MVLG_07034	1100	18920	20019	0	U3 small nucleolar ribonucleoprotein IMP3	187	Pfam	PF00163.12	Ribosomal_S4	Ribosomal protein S4/S9 N-terminal domain
NRR	MVLG_07035	742	23227	23968	0	hypothetical protein	187
NRR	MVLG_07036	2168	6267	8434	0	phospho-2-dehydro-3-deoxyheptonate aldolase, tyrosine-inhibited	188	Pfam	PF00793.13	DAHP_synth_1	DAHP synthetase I family
NRR	MVLG_07037	4449	8499	12947	0	hypothetical protein	188	Pfam	PF07726.4	AAA_3	ATPase family associated with various cellular activities (AAA)
NRR	MVLG_07038	2893	17463	20355	0	hypothetical protein	188
NRR	MVLG_07051	1353	706	2058	0	hypothetical protein	193
NRR	MVLG_07052	2889	4285	7173	0	hypothetical protein	193	Pfam	PF00319.11	SRF-TF	SRF-type transcription factor (DNA-binding and dimerisation domain)
NRR	MVLG_07053	1861	7017	8877	0	uricase	193	Pfam	PF01014.11	Uricase	Uricase
NRR	MVLG_07059	1139	4553	5691	0	hypothetical protein	195	Pfam	PF04699.7	P16-Arc	ARP2/3 complex 16 kDa subunit (p16-Arc)
NRR	MVLG_07080	1842	17770	19611	0	hypothetical protein	199
NRR	MVLG_07084	2496	1578	4073	0	serine/threonine-protein phosphatase ppe1	201	Pfam	PF00149.21	Metallophos	Calcineurin-like phosphoesterase
NRR	MVLG_07085	1290	3474	4763	0	hypothetical protein	201	Pfam	PF01423.15	LSM	LSM domain
NRR	MVLG_07086	3792	4919	8710	0	hypothetical protein	201	Pfam	PF02985.15	HEAT	HEAT repeat
NRR	MVLG_07087	4123	8982	13104	0	STE/STE20/PAKA protein kinase	201	Pfam	PF00786.21	PBD	P21-Rho-binding domain
NRR	MVLG_07120	669	13	681	0	hypothetical protein	208
NRR	MVLG_07121	4718	4223	8940	0	hypothetical protein	208	Pfam	PF01909.16	NTP_transf_2	Nucleotidyltransferase domain
NRR	MVLG_07138	4460	751	5210	0	hypothetical protein	214	Pfam	PF00004.22	AAA	ATPase family associated with various cellular activities (AAA)
NRR	MVLG_07139	5352	5385	10736	0	hypothetical protein	214	Pfam	PF00168.23	C2	C2 domain
NRR	MVLG_07140	337	14151	14487	0	hypothetical protein	214
NRR	MVLG_07141	1398	612	2009	0	hypothetical protein	215	Pfam	PF00347.16	Ribosomal_L6	Ribosomal protein L6
NRR	MVLG_07142	741	5963	6703	0	hypothetical protein	215
NRR	MVLG_07143	929	14575	15503	0	hypothetical protein	215
NRR	MVLG_07144	180	10979	11158	0	hypothetical protein	216
NRR	MVLG_07145	1256	5787	7042	0	hypothetical protein	217	Pfam	PF01088.14	Peptidase_C12	Ubiquitin carboxyl-terminal hydrolase, family 1
NRR	MVLG_07146	2609	7167	9775	0	T-complex protein 1 subunit beta	217	Pfam	PF00118.17	Cpn60_TCP1	TCP-1/cpn60 chaperonin family
NRR	MVLG_07147	1733	9832	11564	0	hypothetical protein	217	Pfam	PF01569.14	PAP2	PAP2 superfamily
NRR	MVLG_07148	1421	11189	12609	0	hypothetical protein	217
NRR	MVLG_07149	1671	3140	4810	0	hypothetical protein	218	Pfam	PF05920.4	Coprinus_mating	Coprinus cinereus mating-type protein
NRR	MVLG_07150	750	4924	5673	0	hypothetical protein	218	Pfam	PF00046.22	Homeobox	Homeobox domain
NRR	MVLG_07151	445	6108	6552	0	hypothetical protein	218
NRR	MVLG_07152	3878	6692	10569	0	hypothetical protein	218	Pfam	PF03159.11	XRN_N	XRN 5'-3' exonuclease N-terminus
NRR	MVLG_07153	618	11368	11985	0	hypothetical protein	218
NRR	MVLG_07154	1760	245	2004	0	hypothetical protein	219	Pfam	PF00271.24	Helicase_C	Helicase conserved C-terminal domain
NRR	MVLG_07155	3371	5215	8585	0	hypothetical protein	219	Pfam	PF02450.8	LACT	Lecithin:cholesterol acyltransferase
NRR	MVLG_07161	396	1719	2114	0	hypothetical protein	221	Pfam	PF04434.10	SWIM	SWIM zinc finger
NRR	MVLG_07162	1900	2776	4675	0	non-histone chromosomal protein 6	221	Pfam	PF00505.12	HMG_box	HMG (high mobility group) box
NRR	MVLG_07163	1951	5008	6958	0	hypothetical protein	221	Pfam	PF12251.1	zf-SNAP50_C	snRNA-activating protein of 50kDa MW C terminal
NRR	MVLG_07166	1090	2599	3688	0	hypothetical protein	223
NRR	MVLG_07167	1190	7225	8414	0	hypothetical protein	223
NRR	MVLG_07168	550	11253	11802	0	hypothetical protein	223
NRR	MVLG_07169	467	11833	12299	0	hypothetical protein	223
NRR	MVLG_07185	405	69	473	0	hypothetical protein	230
NRR	MVLG_07186	1470	3112	4581	0	hypothetical protein	230
NRR	MVLG_07187	2286	4798	7083	0	hypothetical protein	230
NRR	MVLG_07188	854	10404	11257	0	hypothetical protein	230
NRR	MVLG_07198	3399	4101	7499	0	DNA replication licensing factor mcm2	237	Pfam	PF01078.14	Mg_chelatase	Magnesium chelatase, subunit ChlI
NRR	MVLG_07205	1637	258	1894	0	hypothetical protein	242	Pfam	PF00412.15	LIM	LIM domain
NRR	MVLG_07206	4031	2296	6326	0	hypothetical protein	242	Pfam	PF10281.2	Ish1	Putative stress-responsive nuclear envelope protein
NRR	MVLG_07208	1424	153	1576	0	S-(hydroxymethyl)glutathione dehydrogenase	244	Pfam	PF00107.19	ADH_zinc_N	Zinc-binding dehydrogenase
NRR	MVLG_07209	1384	1975	3358	0	hypothetical protein	244	Pfam	PF04000.8	Sas10_Utp3	Sas10/Utp3/C1D family
NRR	MVLG_07215	1839	79	1917	0	hypothetical protein	252
NRR	MVLG_07223	2084	197	2280	0	RNA polymerase Rpb3/Rpb11 dimerization domain-containing protein	271	Pfam	PF01193.17	RNA_pol_L	RNA polymerase Rpb3/Rpb11 dimerisation domain
NRR	MVLG_07224	694	1063	1756	0	hypothetical protein	273
NRR	MVLG_07225	1955	2029	3983	0	hypothetical protein	273
NRR	MVLG_07232	2359	226	2584	0	hypothetical protein	289
NRR	MVLG_07239	834	407	1240	0	hypothetical protein	312	Pfam	PF00026.16	Asp	Eukaryotic aspartyl protease
NRR	MVLG_07241	1397	533	1929	0	hypothetical protein	320
NRR	MVLG_07243	474	1024	1497	0	hypothetical protein	337
NRR	MVLG_07251	1005	1	1005	0	hypothetical protein	369
NRR	MVLG_07254	1295	28	1322	0	hypothetical protein	383
NRR	MVLG_07258	720	496	1215	0	hypothetical protein	389	Pfam	PF00385.17	Chromo	chromo' (CHRromatin Organisation MOdifier) domain
NRR	MVLG_07260	419	916	1334	0	hypothetical protein	396
NRR	MVLG_07261	805	495	1299	0	hypothetical protein	398
NRR	MVLG_07262	599	205	803	0	hypothetical protein	405
NRR	MVLG_07266	1286	1	1286	0	hypothetical protein	420
NRR	MVLG_07267	1218	2	1219	0	hypothetical protein	441	Pfam	PF03372.16	Exo_endo_phos	Endonuclease/Exonuclease/phosphatase family
NRR	MVLG_07269	730	243	972	0	hypothetical protein	461
NRR	MVLG_07271	800	1	800	0	hypothetical protein	473
NRR	MVLG_07273	262	255	516	0	hypothetical protein	489
NRR	MVLG_07274	524	374	897	0	hypothetical protein	493
NRR	MVLG_07276	1031	4	1034	0	hypothetical protein	511
NRR	MVLG_07286	159	574	732	0	hypothetical protein	595
NRR	MVLG_07289	741	154	894	0	hypothetical protein	630
NRR	MVLG_07290	291	576	866	0	hypothetical protein	631
NRR	MVLG_07296	774	15	788	0	hypothetical protein	663
NRR	MVLG_07297	777	32	808	0	hypothetical protein	670
NRR	MVLG_07300	411	57	467	0	hypothetical protein	706
NRR	MVLG_07305	792	1	792	0	hypothetical protein	733
NRR	MVLG_07309	697	32	728	0	hypothetical protein	767	Pfam	PF00271.24	Helicase_C	Helicase conserved C-terminal domain
NRR	MVLG_07311	754	18	771	0	hypothetical protein	773
NRR	MVLG_07316	555	50	604	0	hypothetical protein	809
NRR	MVLG_07321	464	170	633	0	hypothetical protein	860
NRR	MVLG_07323	232	297	528	0	hypothetical protein	889
NRR	MVLG_07326	674	1	674	0	hypothetical protein	914	Pfam	PF00078.20	RVT_1	Reverse transcriptase (RNA-dependent DNA polymerase)
NRR	MVLG_07331	399	24	422	0	hypothetical protein	968
NRR	MVLG_07336	560	55	614	0	hypothetical protein	1007
NRR	MVLG_07346	312	213	524	0	hypothetical protein	1115
NRR	MVLG_07364	279	213	491	0	hypothetical protein	1230	Pfam	PF00270.22	DEAD	DEAD/DEAH box helicase
PAR	MVLG_04094	3827	1565	5391	0	ribonucleoside-diphosphate reductase large chain	43	Pfam	TIGR02506	TIGR02506	NrdE_NrdA: ribonucleoside-diphosphate reductase, alpha subunit
PAR	MVLG_04095	1681	5529	7209	0	hypothetical protein	43	Pfam	PF06398.4	Pex24p	Integral peroxisomal membrane peroxin
PAR	MVLG_04096	201	8749	8949	0	hypothetical protein	43
PAR	MVLG_04097	5016	16381	21396	0	hypothetical protein	43
PAR	MVLG_04098	1812	21855	23666	0	adenosine kinase	43	Pfam	PF08543.5	Phos_pyr_kin	Phosphomethylpyrimidine kinase
PAR	MVLG_04099	3869	23792	27660	0	hypothetical protein	43	Pfam	PF09090.4	MIF4G_like_2	MIF4G like
PAR	MVLG_04100	2198	28156	30353	0	hypothetical protein	43
PAR	MVLG_04101	1264	35416	36679	0	hypothetical protein	43	Pfam	PF00520.24	Ion_trans	Ion transport protein
PAR	MVLG_04102	1584	36776	38359	0	hypothetical protein	43
PAR	MVLG_04103	3132	42124	45255	0	hypothetical protein	43	Pfam	PF02992.7	Transposase_21	Transposase family tnp2
PAR	MVLG_04104	2311	45730	48040	0	hypothetical protein	43
PAR	MVLG_04105	647	50886	51532	0	hypothetical protein	43
PAR	MVLG_04106	815	53606	54420	0	hypothetical protein	43
PAR	MVLG_04107	803	56420	57222	0	hypothetical protein	43
PAR	MVLG_04108	1129	57172	58300	0	DNA-directed RNA polymerase I, II, and III subunit RPABC2	43	Pfam	PF01192.15	RNA_pol_Rpb6	RNA polymerase Rpb6
PAR	MVLG_04109	4618	58533	63150	0	hypothetical protein	43	Pfam	PF12157.1	DUF3591	Protein of unknown function (DUF3591)
PAR	MVLG_04110	2578	64393	66970	0	hypothetical protein	43	Pfam	PF11696.1	DUF3292	Protein of unknown function (DUF3292)
PAR	MVLG_04111	3095	67110	70204	0	hypothetical protein	43	Pfam	PF00092.21	VWA	von Willebrand factor type A domain
PAR	MVLG_04112	2355	70343	72697	0	hypothetical protein	43	Pfam	PF00226.24	DnaJ	DnaJ domain
PAR	MVLG_04113	2702	85954	88655	0	hypothetical protein	43	Pfam	PF04910.7	DUF654	Protein of unknown function, DUF654
PAR	MVLG_04114	2515	89158	91672	0	hypothetical protein	43
PAR	MVLG_04115	1456	96075	97530	0	hypothetical protein	43
PAR	MVLG_04116	1347	97908	99254	0	hypothetical protein	43	Pfam	PF02291.8	TFIID-31kDa	Transcription initiation factor IID, 31kD subunit
PAR	MVLG_04117	2375	99424	101798	0	hypothetical protein	43	Pfam	PF05236.7	TAF4	Transcription initiation factor TFIID component TAF4 family
PAR	MVLG_04118	2775	103810	106584	0	hypothetical protein	43
PAR	MVLG_04119	2373	109115	111487	0	hypothetical protein	43
PAR	MVLG_04120	2160	111279	113438	0	hypothetical protein	43
PAR	MVLG_04121	3203	113677	116879	0	hypothetical protein	43
PAR	MVLG_04122	1634	125725	127358	0	hypothetical protein	43	Pfam	PF02809.13	UIM	Ubiquitin interaction motif
PAR	MVLG_04123	3678	127752	131429	0	hypothetical protein	43
PAR	MVLG_04124	1734	127812	129545	0	hypothetical protein	43	Pfam	PF01196.12	Ribosomal_L17	Ribosomal protein L17
PAR	MVLG_04125	5739	136392	142130	0	DNA-directed RNA polymerase III subunit rpc1	43	Pfam	PF05000.10	RNA_pol_Rpb1_4	RNA polymerase Rpb1, domain 4
PAR	MVLG_04126	2648	142324	144971	0	hypothetical protein	43	Pfam	PF07690.9	MFS_1	Major Facilitator Superfamily
PAR	MVLG_04127	2026	146429	148454	0	hypothetical protein	43	Pfam	PF08450.5	SGL	SMP-30/Gluconolaconase/LRE-like region
PAR	MVLG_04128	3173	148272	151444	0	hypothetical protein	43	Pfam	PF00072.17	Response_reg	Response regulator receiver domain
PAR	MVLG_04129	5363	155403	160765	0	hypothetical protein	43	Pfam	PF08711.4	Med26	TFIIS helical bundle-like domain
PAR	MVLG_04130	3453	160990	164442	0	hypothetical protein	43
PAR	MVLG_04131	2754	164357	167110	0	catalase	43	Pfam	PF06628.5	Catalase-rel	Catalase-related immune-responsive
PAR	MVLG_04132	2548	168914	171461	0	hypothetical protein	43	Pfam	PF00097.18	zf-C3HC4	Zinc finger, C3HC4 type (RING finger)
PAR	MVLG_04133	3182	171628	174809	0	E1-like protein-activating enzyme G	43	Pfam	TIGR01381	TIGR01381	E1_like_apg7: E1-like protein-activating enzyme Gsa7p/Apg7p
PAR	MVLG_03700	839	4980	5818	0	hypothetical protein	37
PAR	MVLG_03701	2389	6674	9062	0	hypothetical protein	37
PAR	MVLG_03702	1018	9169	10186	0	hypothetical protein	37
PAR	MVLG_03703	5504	10411	15914	0	hypothetical protein	37	Pfam	PF00271.24	Helicase_C	Helicase conserved C-terminal domain
PAR	MVLG_03704	1285	16042	17326	0	ribosomal protein L28e	37	Pfam	PF01778.10	Ribosomal_L28e	Ribosomal L28e protein family
PAR	MVLG_03705	1847	17338	19184	0	hypothetical protein	37	Pfam	PF00013.22	KH_1	KH domain
PAR	MVLG_03706	3063	19566	22628	0	hypothetical protein	37
PAR	MVLG_03707	2199	22618	24816	0	hypothetical protein	37	Pfam	PF07470.6	Glyco_hydro_88	Glycosyl Hydrolase Family 88
PAR	MVLG_03708	3274	25336	28609	0	hypothetical protein	37	Pfam	PF01937.12	DUF89	Protein of unknown function DUF89
PAR	MVLG_03709	2119	29379	31497	0	hypothetical protein	37	Pfam	PF00134.16	Cyclin_N	Cyclin, N-terminal domain
PAR	MVLG_03710	3208	32741	35948	0	hypothetical protein	37	Pfam	TIGR00530	TIGR00530	AGP_acyltrn: 1-acylglycerol-3-phosphate O-acyltransferases
PAR	MVLG_03711	2590	35883	38472	0	hypothetical protein	37	Pfam	PF08031.5	BBE	Berberine and berberine like
PAR	MVLG_03712	3475	38807	42281	0	hypothetical protein	37	Pfam	PF06428.4	Sec2p	GDP/GTP exchange factor Sec2p
PAR	MVLG_03713	6191	42363	48553	0	CAMK/CAMKL/KIN4 protein kinase	37	Pfam	PF02149.12	KA1	Kinase associated domain 1
PAR	MVLG_03714	1568	49537	51104	0	hypothetical protein	37
PAR	MVLG_03715	2307	51848	54154	0	hypothetical protein	37
PAR	MVLG_03716	3095	55844	58938	0	hypothetical protein	37	Pfam	PF07969.4	Amidohydro_3	Amidohydrolase family
PAR	MVLG_03717	1386	59261	60646	0	hypothetical protein	37
PAR	MVLG_03718	1523	61527	63049	0	hypothetical protein	37	Pfam	PF05983.4	Med7	MED7 protein
PAR	MVLG_03719	2791	63386	66176	0	hypothetical protein	37	Pfam	PF00076.15	RRM_1	RNA recognition motif. (a.k.a. RRM, RBD, or RNP domain)
PAR	MVLG_03720	1586	66639	68224	0	GTP-binding protein ypt5	37	Pfam	PF00071.15	Ras	Ras family
PAR	MVLG_03721	803	70219	71021	0	hypothetical protein	37
PAR	MVLG_03722	324	74190	74513	0	hypothetical protein	37
PAR	MVLG_03723	2700	74786	77485	0	hypothetical protein	37	Pfam	PF07690.9	MFS_1	Major Facilitator Superfamily
PAR	MVLG_03724	1849	78882	80730	0	hypothetical protein	37	Pfam	PF08651.3	DASH_Duo1	DASH complex subunit Duo1
PAR	MVLG_03725	1928	80856	82783	0	hypothetical protein	37	Pfam	PF01207.10	Dus	Dihydrouridine synthase (Dus)
PAR	MVLG_03726	2134	83362	85495	0	hypothetical protein	37	Pfam	PF00578.14	AhpC-TSA	AhpC/TSA family
PAR	MVLG_03727	1878	88094	89971	0	3'(2'),5'-bisphosphate nucleotidase	37	Pfam	PF00459.18	Inositol_P	Inositol monophosphatase family
PAR	MVLG_03728	5194	90061	95254	0	hypothetical protein	37	Pfam	PF00940.12	RNA_pol	DNA-dependent RNA polymerase
PAR	MVLG_03729	3329	96519	99847	0	hypothetical protein	37	Pfam	PF01902.10	ATP_bind_4	ATP-binding region
PAR	MVLG_03730	1571	100404	101974	0	hypothetical protein	37
PAR	MVLG_03731	1537	102300	103836	0	hypothetical protein	37
PAR	MVLG_03732	1434	104345	105778	0	hypothetical protein	37	Pfam	PF01522.14	Polysacc_deac_1	Polysaccharide deacetylase
PAR	MVLG_03733	581	106346	106926	0	hypothetical protein	37
PAR	MVLG_03734	1005	108301	109305	0	hypothetical protein	37	Pfam	PF01522.14	Polysacc_deac_1	Polysaccharide deacetylase
PAR	MVLG_03735	1834	111694	113527	0	hypothetical protein	37	Pfam	PF01522.14	Polysacc_deac_1	Polysaccharide deacetylase
PAR	MVLG_03736	3163	113548	116710	0	hypothetical protein	37
PAR	MVLG_03737	563	118104	118666	0	hypothetical protein	37
PAR	MVLG_03738	3006	120047	123052	0	hypothetical protein	37	Pfam	PF01432.13	Peptidase_M3	Peptidase family M3
PAR	MVLG_03739	1653	122924	124576	0	hypothetical protein	37	Pfam	PF07524.6	Bromo_TP	Bromodomain associated
PAR	MVLG_03740	2003	125784	127786	0	hypothetical protein	37
PAR	MVLG_03741	1144	128385	129528	0	ureidoglycolate hydrolase	37	Pfam	PF04115.5	Ureidogly_hydro	Ureidoglycolate hydrolase
PAR	MVLG_03742	3401	129688	133088	0	hypothetical protein	37
PAR	MVLG_03743	1071	133201	134271	0	hypothetical protein	37
PAR	MVLG_03744	979	137674	139175	0	hypothetical protein	37
PAR	MVLG_03745	1529	140466	141994	0	hypothetical protein	37
PAR	MVLG_03746	1347	144459	145805	0	hypothetical protein	37
PAR	MVLG_03747	2074	147176	149249	0	hypothetical protein	37	Pfam	PF00295.10	Glyco_hydro_28	Glycosyl hydrolases family 28
PAR	MVLG_03748	468	150134	150601	0	chitin synthase	37	Pfam	PF03142.8	Chitin_synth_2	Chitin synthase
PAR	MVLG_03749	488	150680	151167	0	hypothetical protein	37	Pfam	PF00933.14	Glyco_hydro_3	Glycosyl hydrolase family 3 N terminal domain
PAR	MVLG_03750	2261	159384	161644	0	MFS transporter	37	Pfam	PF07690.9	MFS_1	Major Facilitator Superfamily
PAR	MVLG_03751	2609	165663	168271	0	hypothetical protein	37	Pfam	PF07690.9	MFS_1	Major Facilitator Superfamily
PAR	MVLG_03752	1734	173452	175185	0	hypothetical protein	37	Pfam	PF04695.6	Pex14_N	Peroxisomal membrane anchor protein (Pex14p) conserved region
PAR	MVLG_03753	3280	175454	178733	0	hypothetical protein	37	Pfam	PF00096.19	zf-C2H2	Zinc finger, C2H2 type
PAR	MVLG_03754	3828	178854	182681	0	hypothetical protein	37	Pfam	PF00498.19	FHA	FHA domain
PAR	MVLG_03755	2177	183222	185398	0	cytochrome c oxidase subunit Va	37	Pfam	PF02284.9	COX5A	Cytochrome c oxidase subunit Va
PAR	MVLG_03756	1189	184799	185987	0	hypothetical protein	37
PAR	MVLG_03757	2421	186132	188552	0	hypothetical protein	37	Pfam	PF02201.11	SWIB	SWIB/MDM2 domain
PAR	MVLG_03758	2177	202218	204394	0	hypothetical protein	37
Autosomal	MVLG_00001	4737	2082	6818	0	pyruvate carboxylase	1	Pfam	PF02786.10	CPSase_L_D2	Carbamoyl-phosphate synthase L chain, ATP binding domain
Autosomal	MVLG_00002	2942	8132	11073	0	hypothetical protein	1	Pfam	PF02838.8	Glyco_hydro_20b	Glycosyl hydrolase family 20, domain 2
Autosomal	MVLG_00003	2468	10978	13445	0	T-complex protein 1 subunit theta	1	Pfam	TIGR02346	TIGR02346	chap_CCT_theta: T-complex protein 1, theta subunit
Autosomal	MVLG_00004	2028	13591	15618	0	hypothetical protein	1	Pfam	PF00153.20	Mito_carr	Mitochondrial carrier protein
Autosomal	MVLG_00005	2412	15696	18107	0	hypothetical protein	1	Pfam	PF00160.14	Pro_isomerase	Cyclophilin type peptidyl-prolyl cis-trans isomerase/CLD
Autosomal	MVLG_00006	3699	18281	21979	0	hypothetical protein	1	Pfam	PF00850.12	Hist_deacetyl	Histone deacetylase domain
Autosomal	MVLG_00007	2030	22445	24474	0	hypothetical protein	1	Pfam	PF00447.10	HSF_DNA-bind	HSF-type DNA-binding
Autosomal	MVLG_00008	2389	29456	31844	0	hypothetical protein	1	Pfam	PF12430.1	ABA_GPCR	Abscisic acid G-protein coupled receptor
Autosomal	MVLG_00009	4123	32019	36141	0	hypothetical protein	1	Pfam	PF08238.5	Sel1	Sel1 repeat
Autosomal	MVLG_00010	1588	36245	37832	0	hypothetical protein	1	Pfam	PF03248.6	Rer1	Rer1 family
Autosomal	MVLG_00011	745	37887	38631	0	hypothetical protein	1
Autosomal	MVLG_00012	4280	38598	42877	0	hypothetical protein	1	Pfam	PF00648.14	Peptidase_C2	Calpain family cysteine protease
Autosomal	MVLG_00013	2843	42775	45617	0	hypothetical protein	1	Pfam	PF01532.13	Glyco_hydro_47	Glycosyl hydrolase family 47
Autosomal	MVLG_00014	3291	46325	49615	0	hypothetical protein	1	Pfam	PF01532.13	Glyco_hydro_47	Glycosyl hydrolase family 47
Autosomal	MVLG_00015	2004	51553	53556	0	hypothetical protein	1	Pfam	PF00505.12	HMG_box	HMG (high mobility group) box
Autosomal	MVLG_00016	2690	54533	57222	0	hypothetical protein	1
Autosomal	MVLG_00017	4231	57392	61622	0	hypothetical protein	1	Pfam	PF01535.13	PPR	PPR repeat
Autosomal	MVLG_00018	1568	62054	63621	0	hypothetical protein	1
Autosomal	MVLG_00019	2248	63036	65283	0	hypothetical protein	1	Pfam	PF01244.14	Peptidase_M19	Membrane dipeptidase (Peptidase family M19)
Autosomal	MVLG_00020	2696	65348	68043	0	hypothetical protein	1	Pfam	PF07651.9	ANTH	ANTH domain
Autosomal	MVLG_00021	3784	68766	72549	0	hypothetical protein	1	Pfam	PF02734.10	Dak2	DAK2 domain
Autosomal	MVLG_00022	1595	71628	73222	0	hypothetical protein	1
Autosomal	MVLG_00023	2591	74295	76885	0	AGC/PKA protein kinase	1	Pfam	PF00069.18	Pkinase	Protein kinase domain
Autosomal	MVLG_00024	1756	77344	79099	0	hypothetical protein	1
Autosomal	MVLG_00025	2303	79302	81604	0	hypothetical protein	1
Autosomal	MVLG_00026	3295	81714	85008	0	hypothetical protein	1	Pfam	PF01565.16	FAD_binding_4	FAD binding domain
Autosomal	MVLG_00027	2338	84922	87259	0	hypothetical protein	1	Pfam	PF00098.16	zf-CCHC	Zinc knuckle
Autosomal	MVLG_00028	3415	87378	90792	0	hypothetical protein	1	Pfam	PF02518.19	HATPase_c	Histidine kinase-, DNA gyrase B-, and HSP90-like ATPase
Autosomal	MVLG_00029	1784	90663	92446	0	hypothetical protein	1	Pfam	PF04061.7	ORMDL	ORMDL family
Autosomal	MVLG_00030	1190	92910	94099	0	hypothetical protein	1	Pfam	PF00248.14	Aldo_ket_red	Aldo/keto reductase family
Autosomal	MVLG_00031	2269	97766	100034	0	hypothetical protein	1	Pfam	PF00134.16	Cyclin_N	Cyclin, N-terminal domain
Autosomal	MVLG_00032	2700	106505	109204	0	hypothetical protein	1	Pfam	PF10609.2	ParA	ParA/MinD ATPase like
Autosomal	MVLG_00033	1115	110166	111280	0	hypothetical protein	1
Autosomal	MVLG_00034	4259	110836	115094	0	hypothetical protein	1	Pfam	PF01546.21	Peptidase_M20	Peptidase family M20/M25/M40
Autosomal	MVLG_00035	455	115205	115659	0	hypothetical protein	1	Pfam	PF08991.3	DUF1903	Domain of unknown function (DUF1903)
Autosomal	MVLG_00036	1731	116269	117999	0	hypothetical protein	1	Pfam	PF03151.9	TPT	Triose-phosphate Transporter family
Autosomal	MVLG_00037	3294	118667	121960	0	hypothetical protein	1
Autosomal	MVLG_00038	1859	123262	125120	0	hypothetical protein	1	Pfam	PF00071.15	Ras	Ras family
Autosomal	MVLG_00039	834	125764	126597	0	hypothetical protein	1
Autosomal	MVLG_00040	3585	126563	130147	0	transitional endoplasmic reticulum ATPase	1	Pfam	PF02359.11	CDC48_N	Cell division protein 48 (CDC48), N-terminal domain
Autosomal	MVLG_00041	2641	131788	134428	0	NADP-specific glutamate dehydrogenase	1	Pfam	PF00208.14	ELFV_dehydrog	Glutamate/Leucine/Phenylalanine/Valine dehydrogenase
Autosomal	MVLG_00042	3241	134418	137658	0	hypothetical protein	1
Autosomal	MVLG_00043	1439	137995	139433	0	hypothetical protein	1	Pfam	PF00857.13	Isochorismatase	Isochorismatase family
Autosomal	MVLG_00044	1786	139678	141463	0	methylenetetrahydrofolate dehydrogenase (NAD+)	1	Pfam	PF00763.16	THF_DHG_CYH	Tetrahydrofolate dehydrogenase/cyclohydrolase, catalytic domain
Autosomal	MVLG_00045	1420	141665	143084	0	hypothetical protein	1	Pfam	PF01956.9	DUF106	Integral membrane protein DUF106
Autosomal	MVLG_00046	1977	143322	145298	0	hypothetical protein	1	Pfam	PF00036.25	efhand	EF hand
Autosomal	MVLG_00047	2106	145613	147718	0	hypothetical protein	1
Autosomal	MVLG_00048	2504	148234	150737	0	hypothetical protein	1	Pfam	PF01399.20	PCI	PCI domain
Autosomal	MVLG_00049	961	150807	151767	0	hypothetical protein	1	Pfam	PF00293.21	NUDIX	NUDIX domain
Autosomal	MVLG_00050	1663	151719	153381	0	hypothetical protein	1	Pfam	PF04979.7	IPP-2	Protein phosphatase inhibitor 2 (IPP-2)
Autosomal	MVLG_00051	4236	153508	157743	0	hypothetical protein	1	Pfam	PF04802.8	SMK-1	Component of IIS longevity pathway SMK-1
Autosomal	MVLG_00052	1454	157412	158865	0	hypothetical protein	1
Autosomal	MVLG_00053	2908	159204	162111	0	hypothetical protein	1
Autosomal	MVLG_00054	1560	162694	164253	0	hypothetical protein	1	Pfam	PF10496.2	Syntaxin-18_N	SNARE-complex protein Syntaxin-18 N-terminus
Autosomal	MVLG_00055	1250	164306	165555	0	hypothetical protein	1	Pfam	PF05207.6	zf-CSL	CSL zinc finger
Autosomal	MVLG_00056	1560	165643	167202	0	hypothetical protein	1	Pfam	PF07524.6	Bromo_TP	Bromodomain associated
Autosomal	MVLG_00057	4250	167108	171357	0	hypothetical protein	1	Pfam	PF00654.13	Voltage_CLC	Voltage gated chloride channel
Autosomal	MVLG_00058	1617	171540	173156	0	ER lumen protein retaining receptor	1	Pfam	PF00810.11	ER_lumen_recept	ER lumen protein retaining receptor
Autosomal	MVLG_00059	1703	172484	174186	0	ubiquitin-like protein 5	1	Pfam	PF00240.16	ubiquitin	Ubiquitin family
Autosomal	MVLG_00060	2645	174381	177025	0	hypothetical protein	1
Autosomal	MVLG_00061	1418	177084	178501	0	hypothetical protein	1	Pfam	PF00318.13	Ribosomal_S2	Ribosomal protein S2
Autosomal	MVLG_00062	3112	178672	181783	0	heat shock protein sks2	1	Pfam	PF06723.6	MreB_Mbl	MreB/Mbl protein
Autosomal	MVLG_00063	1036	181766	182801	0	hypothetical protein	1
Autosomal	MVLG_00064	2884	183114	185997	0	hypothetical protein	1
Autosomal	MVLG_00065	2701	186071	188771	0	hypothetical protein	1
Autosomal	MVLG_00066	4053	188876	192928	0	hypothetical protein	1	Pfam	PF00638.11	Ran_BP1	RanBP1 domain
Autosomal	MVLG_00067	1913	191832	193744	0	urease accessory protein UreD	1	Pfam	PF01774.10	UreD	UreD urease accessory protein
Autosomal	MVLG_00068	2609	193299	195907	0	hypothetical protein	1	Pfam	PF10312.2	Cactin_mid	Conserved mid region of cactin
Autosomal	MVLG_00069	837	196198	197034	0	hypothetical protein	1
Autosomal	MVLG_00070	3000	197028	200027	0	hypothetical protein	1	Pfam	PF01142.11	TruD	tRNA pseudouridine synthase D (TruD)
Autosomal	MVLG_00071	1612	200540	202151	0	hypothetical protein	1	Pfam	PF01370.14	Epimerase	NAD dependent epimerase/dehydratase family
Autosomal	MVLG_00072	2378	202821	205198	0	hypothetical protein	1	Pfam	PF07690.9	MFS_1	Major Facilitator Superfamily
Autosomal	MVLG_00073	2986	206085	209070	0	hypothetical protein	1	Pfam	PF07690.9	MFS_1	Major Facilitator Superfamily
Autosomal	MVLG_00074	1581	209129	210709	0	hypothetical protein	1
Autosomal	MVLG_00075	4327	210679	215005	0	DNA-directed RNA polymerase I subunit RPA2	1	Pfam	PF04563.8	RNA_pol_Rpb2_1	RNA polymerase beta subunit
Autosomal	MVLG_00076	2001	215181	217181	0	hypothetical protein	1	Pfam	PF00628.22	PHD	PHD-finger
Autosomal	MVLG_00077	6104	217122	223225	0	hypothetical protein	1	Pfam	PF00637.13	Clathrin	Region in Clathrin and VPS
Autosomal	MVLG_00078	2724	225054	227777	0	hypothetical protein	1	Pfam	PF07690.9	MFS_1	Major Facilitator Superfamily
Autosomal	MVLG_00079	3259	227977	231235	0	hypothetical protein	1	Pfam	PF08618.3	Opi1	Transcription factor Opi1
Autosomal	MVLG_00080	2913	231364	234276	0	bifunctional purine biosynthesis protein ADE17	1	Pfam	PF01808.11	AICARFT_IMPCHas	AICARFT/IMPCHase bienzyme
Autosomal	MVLG_00081	2082	234398	236479	0	hypothetical protein	1	Pfam	PF04063.7	DUF383	Domain of unknown function (DUF383)
Autosomal	MVLG_00082	2811	235356	238166	0	hypothetical protein	1	Pfam	PF00795.15	CN_hydrolase	Carbon-nitrogen hydrolase
Autosomal	MVLG_00083	897	238617	239513	0	hypothetical protein	1	Pfam	PF03330.11	DPBB_1	Rare lipoprotein A (RlpA)-like double-psi beta-barrel
Autosomal	MVLG_00084	904	240798	241701	0	50S ribosomal protein L19e	1	Pfam	PF01280.13	Ribosomal_L19e	Ribosomal protein L19e
Autosomal	MVLG_00085	1892	245508	247399	0	hypothetical protein	1	Pfam	PF03330.11	DPBB_1	Rare lipoprotein A (RlpA)-like double-psi beta-barrel
Autosomal	MVLG_00086	2201	247485	249685	0	hypothetical protein	1	Pfam	PF00226.24	DnaJ	DnaJ domain
Autosomal	MVLG_00087	3601	249699	253299	0	YggS family pyridoxal phosphate enzyme	1	Pfam	TIGR00044	TIGR00044	TIGR00044: pyridoxal phosphate enzyme, YggS family
Autosomal	MVLG_00088	2190	249884	252073	0	hypothetical protein	1	Pfam	PF08598.4	Sds3	Sds3-like
Autosomal	MVLG_00089	2263	253341	255603	0	hypothetical protein	1	Pfam	PF00155.14	Aminotran_1_2	Aminotransferase class I and II
Autosomal	MVLG_00090	2892	255755	258646	0	hypothetical protein	1	Pfam	PF06839.5	zf-GRF	GRF zinc finger
Autosomal	MVLG_00091	2012	258415	260426	0	hypothetical protein	1	Pfam	PF01529.13	zf-DHHC	DHHC zinc finger domain
Autosomal	MVLG_00092	1436	260399	261834	0	hypothetical protein	1	Pfam	PF00226.24	DnaJ	DnaJ domain
Autosomal	MVLG_00093	2150	261583	263732	0	hypothetical protein	1	Pfam	PF00300.15	PGAM	Phosphoglycerate mutase family
Autosomal	MVLG_00094	1641	265075	266715	0	hypothetical protein	1	Pfam	PF02902.12	Peptidase_C48	Ulp1 protease family, C-terminal catalytic domain
Autosomal	MVLG_00095	4330	267928	272257	0	hypothetical protein	1	Pfam	PF09262.4	PEX-1N	Peroxisome biogenesis factor 1, N-terminal
Autosomal	MVLG_00096	4222	272540	277104	0	hypothetical protein	1	Pfam	PF11710.1	Git3	G protein-coupled glucose receptor regulating Gpa2
Autosomal	MVLG_00097	5353	278644	283996	0	hypothetical protein	1	Pfam	PF01757.15	Acyl_transf_3	Acyltransferase family
Autosomal	MVLG_00098	2552	284035	286586	0	ribose-phosphate pyrophosphokinase	1	Pfam	PF00156.20	Pribosyltran	Phosphoribosyl transferase domain
Autosomal	MVLG_00099	2505	286662	289166	0	squalene synthase	1	Pfam	TIGR01559	TIGR01559	squal_synth: farnesyl-diphosphate farnesyltransferase
Autosomal	MVLG_00100	883	289275	290157	0	hypothetical protein	1
Autosomal	MVLG_00101	2024	289690	291713	0	hypothetical protein	1	Pfam	PF09830.2	ATP_transf	ATP adenylyltransferase
Autosomal	MVLG_00102	1463	293821	295283	0	hypothetical protein	1	Pfam	PF00462.17	Glutaredoxin	Glutaredoxin
Autosomal	MVLG_00103	2005	294699	296703	0	hypothetical protein	1
Autosomal	MVLG_00104	1652	297427	299078	0	hypothetical protein	1	Pfam	PF08240.5	ADH_N	Alcohol dehydrogenase GroES-like domain
Autosomal	MVLG_00105	2401	299347	301747	0	CTP synthase	1	Pfam	PF00117.21	GATase	Glutamine amidotransferase class-I
Autosomal	MVLG_00106	2633	302363	304995	0	hypothetical protein	1	Pfam	PF03943.6	TAP_C	TAP C-terminal domain
Autosomal	MVLG_00107	1310	305511	306820	0	hypothetical protein	1
Autosomal	MVLG_00108	3710	306727	310436	0	hypothetical protein	1	Pfam	PF00005.20	ABC_tran	ABC transporter
Autosomal	MVLG_00109	2031	310930	312960	0	hypothetical protein	1	Pfam	PF05730.4	CFEM	CFEM domain
Autosomal	MVLG_00110	3716	313223	316938	0	hypothetical protein	1	Pfam	PF04855.5	SNF5	SNF5 / SMARCB1 / INI1
Autosomal	MVLG_00111	486	320150	320635	0	hypothetical protein	1
Autosomal	MVLG_00112	844	321224	322067	0	hypothetical protein	1
Autosomal	MVLG_00113	2392	330725	333116	0	hypothetical protein	1	Pfam	PF00046.22	Homeobox	Homeobox domain
Autosomal	MVLG_00114	1634	335883	337516	0	hypothetical protein	1	Pfam	PF01323.13	DSBA	DSBA-like thioredoxin domain
Autosomal	MVLG_00115	2173	336907	339079	0	hypothetical protein	1
Autosomal	MVLG_00116	5916	341039	346954	0	hypothetical protein	1	Pfam	PF02386.9	TrkH	Cation transport protein
Autosomal	MVLG_00117	1234	346940	348173	0	hypothetical protein	1
Autosomal	MVLG_00118	3401	348501	351901	0	hypothetical protein	1
Autosomal	MVLG_00119	6105	351766	357870	0	CAMK/CAMKL/KIN1 protein kinase	1	Pfam	PF02149.12	KA1	Kinase associated domain 1
Autosomal	MVLG_00120	3217	358039	361255	0	hypothetical protein	1	Pfam	PF00515.21	TPR_1	Tetratricopeptide repeat
Autosomal	MVLG_00121	2138	363478	365615	0	hypothetical protein	1
Autosomal	MVLG_00122	2096	371538	373633	0	hypothetical protein	1
Autosomal	MVLG_00123	3912	373720	377631	0	hypothetical protein	1	Pfam	PF01363.14	FYVE	FYVE zinc finger
Autosomal	MVLG_00124	3315	377755	381069	0	hypothetical protein	1	Pfam	PF01053.13	Cys_Met_Meta_PP	Cys/Met metabolism PLP-dependent enzyme
Autosomal	MVLG_00125	619	387080	387698	0	hypothetical protein	1	Pfam	PF11754.1	Velvet	Velvet factor
Autosomal	MVLG_00126	2133	388203	390335	0	hypothetical protein	1
Autosomal	MVLG_00127	1973	390251	392223	0	hypothetical protein	1
Autosomal	MVLG_00128	3414	392345	395758	0	hypothetical protein	1	Pfam	PF00628.22	PHD	PHD-finger
Autosomal	MVLG_00129	2721	398229	400949	0	hypothetical protein	1	Pfam	PF03982.6	DAGAT	Diacylglycerol acyltransferase
Autosomal	MVLG_00130	2832	401008	403839	0	hypothetical protein	1
Autosomal	MVLG_00131	1262	405240	406501	0	ER membrane protein SH3	1	Pfam	PF08229.4	SHR3_chaperone	ER membrane protein SH3
Autosomal	MVLG_00132	1855	408376	410230	0	hypothetical protein	1	Pfam	PF00657.15	Lipase_GDSL	GDSL-like Lipase/Acylhydrolase
Autosomal	MVLG_00133	1716	410930	412645	0	hypothetical protein	1
Autosomal	MVLG_00134	2505	411884	414388	0	hypothetical protein	1
Autosomal	MVLG_00135	2724	415180	417903	0	hypothetical protein	1
Autosomal	MVLG_00136	2646	417310	419955	0	hypothetical protein	1	Pfam	PF10436.2	BCDHK_Adom3	Mitochondrial branched-chain alpha-ketoacid dehydrogenase kinase
Autosomal	MVLG_00137	1585	420175	421759	0	hypothetical protein	1
Autosomal	MVLG_00138	2065	421883	423947	0	hypothetical protein	1	Pfam	PF12519.1	DUF3722	Protein of unknown function (DUF3722)
Autosomal	MVLG_00139	4497	423253	427749	0	hypothetical protein	1
Autosomal	MVLG_00140	2166	428345	430510	0	hypothetical protein	1	Pfam	PF00071.15	Ras	Ras family
Autosomal	MVLG_00141	2045	430221	432265	0	3-oxoacyl-[acyl-carrier protein] reductase	1	Pfam	PF08659.3	KR	KR domain
Autosomal	MVLG_00142	3765	439344	443108	0	hypothetical protein	1	Pfam	PF04488.8	Gly_transf_sug	Glycosyltransferase sugar-binding region containing DXD motif
Autosomal	MVLG_00143	4017	443674	447690	0	hypothetical protein	1
Autosomal	MVLG_00144	1732	447609	449340	0	hypothetical protein	1
Autosomal	MVLG_00145	2507	449456	451962	0	hypothetical protein	1	Pfam	PF01151.11	ELO	GNS1/SUR4 family
Autosomal	MVLG_00146	5628	453971	459598	0	hypothetical protein	1	Pfam	PF04082.11	Fungal_trans	Fungal specific transcription factor domain
Autosomal	MVLG_00147	3916	459713	463628	0	hypothetical protein	1	Pfam	PF02902.12	Peptidase_C48	Ulp1 protease family, C-terminal catalytic domain
Autosomal	MVLG_00148	353	464706	465058	0	hypothetical protein	1
Autosomal	MVLG_00149	1605	465615	467219	0	hypothetical protein	1	Pfam	PF03169.8	OPT	OPT oligopeptide transporter protein
Autosomal	MVLG_00150	1873	467826	469698	0	hypothetical protein	1	Pfam	PF03169.8	OPT	OPT oligopeptide transporter protein
Autosomal	MVLG_00151	4291	470651	474941	0	hypothetical protein	1	Pfam	PF07228.5	SpoIIE	Stage II sporulation protein E (SpoIIE)
Autosomal	MVLG_00152	2110	474883	476992	0	5-methyltetrahydropteroyltriglutamate-homocysteine methyltransferase	1	Pfam	PF01717.11	Meth_synt_2	Cobalamin-independent synthase, Catalytic domain
Autosomal	MVLG_00153	1817	478925	480741	0	hypothetical protein	1	Pfam	PF01380.15	SIS	SIS domain
Autosomal	MVLG_00154	1907	481541	483447	0	hypothetical protein	1	Pfam	PF04265.7	TPK_B1_binding	Thiamin pyrophosphokinase, vitamin B1 binding domain
Autosomal	MVLG_00155	1478	483049	484526	0	hypothetical protein	1
Autosomal	MVLG_00156	2174	484657	486830	0	hypothetical protein	1
Autosomal	MVLG_00157	1254	487414	488667	0	hypothetical protein	1
Autosomal	MVLG_00158	1980	488695	490674	0	hypothetical protein	1	Pfam	TIGR00087	TIGR00087	surE: 5'/3'-nucleotidase SurE
Autosomal	MVLG_00159	4875	493533	498407	0	hypothetical protein	1
Autosomal	MVLG_00160	2181	498153	500333	0	hypothetical protein	1	Pfam	PF04719.7	TAFII28	hTAFII28-like protein conserved region
Autosomal	MVLG_00161	1815	500251	502065	0	hypothetical protein	1	Pfam	PF00085.13	Thioredoxin	Thioredoxin
Autosomal	MVLG_00162	2439	503617	506055	0	hypothetical protein	1
Autosomal	MVLG_00163	4907	505900	510806	0	hypothetical protein	1	Pfam	PF00004.22	AAA	ATPase family associated with various cellular activities (AAA)
Autosomal	MVLG_00164	5840	510942	516781	0	hypothetical protein	1	Pfam	PF00271.24	Helicase_C	Helicase conserved C-terminal domain
Autosomal	MVLG_00165	5356	516762	522117	0	hypothetical protein	1
Autosomal	MVLG_00166	578	523008	523585	0	hypothetical protein	1
Autosomal	MVLG_00167	1466	527437	528902	0	hypothetical protein	1
Autosomal	MVLG_00168	4877	530296	535172	0	hypothetical protein	1	Pfam	PF02891.13	zf-MIZ	MIZ/SP-RING zinc finger
Autosomal	MVLG_00169	2626	534905	537530	0	initiator tRNA phosphoribosyl transferase	1	Pfam	PF04179.5	Init_tRNA_PT	Initiator tRNA phosphoribosyl transferase
Autosomal	MVLG_00170	3579	537630	541208	0	ATP-dependent RNA helicase DED1	1	Pfam	PF00271.24	Helicase_C	Helicase conserved C-terminal domain
Autosomal	MVLG_00171	1688	541308	542995	0	hypothetical protein	1	Pfam	PF01613.11	Flavin_Reduct	Flavin reductase like domain
Autosomal	MVLG_00172	1816	543799	545614	0	40S ribosomal protein S18	1	Pfam	PF00416.15	Ribosomal_S13	Ribosomal protein S13/S18
Autosomal	MVLG_00173	1957	546521	548477	0	hypothetical protein	1	Pfam	PF00026.16	Asp	Eukaryotic aspartyl protease
Autosomal	MVLG_00174	2598	549371	551968	0	hypothetical protein	1	Pfam	PF05922.9	Inhibitor_I9	Peptidase inhibitor I9
Autosomal	MVLG_00175	2861	554441	557301	0	hypothetical protein	1
Autosomal	MVLG_00176	3430	557131	560560	0	hypothetical protein	1	Pfam	PF02450.8	LACT	Lecithin:cholesterol acyltransferase
Autosomal	MVLG_00177	4243	561282	565524	0	hypothetical protein	1
Autosomal	MVLG_00178	7386	567539	574924	0	hypothetical protein	1	Pfam	TIGR00484	TIGR00484	EF-G: translation elongation factor G
Autosomal	MVLG_00179	3736	575504	579239	0	hypothetical protein	1	Pfam	PF02128.8	Peptidase_M36	Fungalysin metallopeptidase (M36)
Autosomal	MVLG_00180	3560	579744	583303	0	tubulin beta chain	1	Pfam	PF03953.10	Tubulin_C	Tubulin C-terminal domain
Autosomal	MVLG_00181	1924	583771	585694	0	hypothetical protein	1
Autosomal	MVLG_00182	1484	585790	587273	0	hypothetical protein	1	Pfam	PF03959.6	FSH1	Serine hydrolase (FSH1)
Autosomal	MVLG_00183	2744	587343	590086	0	L-lactate dehydrogenase (cytochrome)	1	Pfam	PF00173.21	Cyt-b5	Cytochrome b5-like Heme/Steroid binding domain
Autosomal	MVLG_00184	4047	589914	593960	0	hypothetical protein	1	Pfam	PF10340.2	DUF2424	Protein of unknown function (DUF2424)
Autosomal	MVLG_00185	1870	594310	596179	0	hypothetical protein	1
Autosomal	MVLG_00186	3133	596331	599463	0	hypothetical protein	1
Autosomal	MVLG_00187	2204	599435	601638	0	hypothetical protein	1
Autosomal	MVLG_00188	747	604340	605086	0	hypothetical protein	1	Pfam	PF05686.5	DUF821	Arabidopsis thaliana protein of unknown function (DUF821)
Autosomal	MVLG_00189	845	605146	605990	0	hypothetical protein	1	Pfam	PF05686.5	DUF821	Arabidopsis thaliana protein of unknown function (DUF821)
Autosomal	MVLG_00190	1555	606528	608082	0	small subunit ribosomal protein S7e	1	Pfam	PF01251.11	Ribosomal_S7e	Ribosomal protein S7e
Autosomal	MVLG_00191	662	608571	609232	0	hypothetical protein	1
Autosomal	MVLG_00192	3404	610200	613603	0	hypothetical protein	1	Pfam	PF00621.13	RhoGEF	RhoGEF domain
Autosomal	MVLG_00193	2216	612946	615161	0	2-dehydropantoate 2-reductase	1	Pfam	PF02558.9	ApbA	Ketopantoate reductase PanE/ApbA
Autosomal	MVLG_00194	1472	615226	616697	0	hypothetical protein	1	Pfam	PF04716.7	ETC_C1_NDUFA5	ETC complex I subunit conserved region
Autosomal	MVLG_00195	2282	615955	618236	0	hypothetical protein	1	Pfam	PF03372.16	Exo_endo_phos	Endonuclease/Exonuclease/phosphatase family
Autosomal	MVLG_00196	1316	618353	619668	0	hypothetical protein	1	Pfam	PF11176.1	DUF2962	Protein of unknown function (DUF2962)
Autosomal	MVLG_00197	4503	619796	624298	0	hypothetical protein	1	Pfam	PF03915.6	AIP3	Actin interacting protein 3
Autosomal	MVLG_00198	845	624378	625222	0	hypothetical protein	1
Autosomal	MVLG_00199	2558	625552	628109	0	hypothetical protein	1	Pfam	PF01812.13	5-FTHF_cyc-lig	5-formyltetrahydrofolate cyclo-ligase family
Autosomal	MVLG_00200	1421	628251	629671	0	hypothetical protein	1	Pfam	PF05903.7	DUF862	PPPDE putative peptidase domain
Autosomal	MVLG_00201	965	630681	631645	0	hypothetical protein	1
Autosomal	MVLG_00202	1644	633243	634886	0	hypothetical protein	1	Pfam	PF03641.7	Lysine_decarbox	Possible lysine decarboxylase
Autosomal	MVLG_00203	921	635469	636389	0	hypothetical protein	1
Autosomal	MVLG_00204	1007	636674	637680	0	hypothetical protein	1
Autosomal	MVLG_00205	509	639939	640447	0	hypothetical protein	1
Autosomal	MVLG_00206	322	641653	641974	0	hypothetical protein	1
Autosomal	MVLG_00207	3689	642805	646493	0	poly(A) polymerase	1	Pfam	PF04928.10	PAP_central	Poly(A) polymerase central domain
Autosomal	MVLG_00208	3277	647149	650425	0	histone H1	1	Pfam	PF00538.12	Linker_histone	linker histone H1 and H5 family
Autosomal	MVLG_00209	2010	649730	651739	0	hypothetical protein	1	Pfam	PF00717.16	Peptidase_S24	Peptidase S24-like
Autosomal	MVLG_00210	1032	651856	652887	0	RING-box protein 1	1
Autosomal	MVLG_00211	1020	653180	654199	0	hypothetical protein	1	Pfam	PF03061.15	4HBT	Thioesterase superfamily
Autosomal	MVLG_00212	1635	654678	656312	0	hypothetical protein	1	Pfam	PF12243.1	CTK3	CTD kinase subunit gamma CTK3
Autosomal	MVLG_00213	9539	656244	665782	0	hypothetical protein	1	Pfam	PF07539.5	DRIM	Down-regulated in metastasis
Autosomal	MVLG_00214	2669	666005	668673	0	hypothetical protein	1	Pfam	PF05178.5	Kri1	KRI1-like family
Autosomal	MVLG_00215	1719	668375	670093	0	hypothetical protein	1	Pfam	PF00153.20	Mito_carr	Mitochondrial carrier protein
Autosomal	MVLG_00216	3245	670183	673427	0	hypothetical protein	1	Pfam	PF00005.20	ABC_tran	ABC transporter
Autosomal	MVLG_00217	1816	673490	675305	0	hypothetical protein	1	Pfam	PF08240.5	ADH_N	Alcohol dehydrogenase GroES-like domain
Autosomal	MVLG_00218	967	675410	676376	0	hypothetical protein	1	Pfam	TIGR02174	TIGR02174	CXXU_selWTH: selT/selW/selH selenoprotein domain
Autosomal	MVLG_00219	4845	676263	681107	0	hypothetical protein	1	Pfam	PF00533.19	BRCT	BRCA1 C Terminus (BRCT) domain
Autosomal	MVLG_00220	1770	684145	685914	0	hypothetical protein	1	Pfam	PF06544.5	DUF1115	Protein of unknown function (DUF1115)
Autosomal	MVLG_00221	2599	687434	690032	0	hypothetical protein	1	Pfam	PF07690.9	MFS_1	Major Facilitator Superfamily
Autosomal	MVLG_00222	4952	690786	695737	0	phospholipid-translocating ATPase	1	Pfam	PF00122.13	E1-E2_ATPase	E1-E2 ATPase
Autosomal	MVLG_00223	2470	698426	700895	0	hypothetical protein	1	Pfam	PF09734.2	Tau95	RNA polymerase III transcription factor (TF)IIIC subunit
Autosomal	MVLG_00224	5155	706608	711762	0	hypothetical protein	1	Pfam	PF00027.22	cNMP_binding	Cyclic nucleotide-binding domain
Autosomal	MVLG_00225	2615	711500	714114	0	hypothetical protein	1	Pfam	PF00698.14	Acyl_transf_1	Acyl transferase domain
Autosomal	MVLG_00226	976	716034	717009	0	hypothetical protein	1	Pfam	PF12554.1	DUF3743	Protein of unknown function (DUF3743)
Autosomal	MVLG_00227	1119	716641	717759	0	hypothetical protein	1	Pfam	PF00583.17	Acetyltransf_1	Acetyltransferase (GNAT) family
Autosomal	MVLG_00228	1957	717968	719924	0	hypothetical protein	1
Autosomal	MVLG_00229	3839	720199	724037	0	hypothetical protein	1	Pfam	PF00225.16	Kinesin	Kinesin motor domain
Autosomal	MVLG_00230	1027	724163	725189	0	hypothetical protein	1
Autosomal	MVLG_00231	2051	725649	727699	0	hypothetical protein	1	Pfam	PF08659.3	KR	KR domain
Autosomal	MVLG_00232	434	727923	728356	0	hypothetical protein	1
Autosomal	MVLG_00233	3270	730858	734127	0	hypothetical protein	1	Pfam	PF05653.7	DUF803	Protein of unknown function (DUF803)
Autosomal	MVLG_00234	1422	734266	735687	0	hypothetical protein	1	Pfam	PF01423.15	LSM	LSM domain
Autosomal	MVLG_00235	2717	736127	738843	0	hypothetical protein	1	Pfam	PF04116.6	FA_hydroxylase	Fatty acid hydroxylase superfamily
Autosomal	MVLG_00236	2792	739748	742539	0	hypothetical protein	1	Pfam	PF07690.9	MFS_1	Major Facilitator Superfamily
Autosomal	MVLG_00237	1375	744661	746035	0	hypothetical protein	1
Autosomal	MVLG_00238	2467	744706	747172	0	hypothetical protein	1	Pfam	PF05648.7	PEX11	Peroxisomal biogenesis factor 11 (PEX11)
Autosomal	MVLG_00239	3914	747795	751708	0	hypothetical protein	1	Pfam	PF12348.1	CLASP_N	CLASP N terminal
Autosomal	MVLG_00240	3081	751404	754484	0	hypothetical protein	1	Pfam	PF00515.21	TPR_1	Tetratricopeptide repeat
Autosomal	MVLG_00241	2415	753599	756013	0	hypothetical protein	1	Pfam	PF02230.9	Abhydrolase_2	Phospholipase/Carboxylesterase
Autosomal	MVLG_00242	2869	755904	758772	0	hypothetical protein	1	Pfam	PF00620.20	RhoGAP	RhoGAP domain
Autosomal	MVLG_00243	2057	763260	765316	0	hypothetical protein	1
Autosomal	MVLG_00244	620	769577	770196	0	hypothetical protein	1
Autosomal	MVLG_00245	1815	772647	774461	0	hypothetical protein	1
Autosomal	MVLG_00246	842	773777	774618	0	hypothetical protein	1
Autosomal	MVLG_00247	1740	775423	777162	0	hypothetical protein	1	Pfam	PF00856.21	SET	SET domain
Autosomal	MVLG_00248	1836	777000	778835	0	hypothetical protein	1
Autosomal	MVLG_00249	1527	779302	780828	0	hypothetical protein	1	Pfam	TIGR02961	TIGR02961	allantoicase: allantoicase
Autosomal	MVLG_00250	871	780883	781753	0	hypothetical protein	1
Autosomal	MVLG_00251	2043	781868	783910	0	hypothetical protein	1	Pfam	PF03820.10	Mtc	Tricarboxylate carrier
Autosomal	MVLG_00252	1003	783556	784558	0	hypothetical protein	1
Autosomal	MVLG_00253	3012	787476	790487	0	hypothetical protein	1	Pfam	TIGR00836	TIGR00836	amt: ammonium transporter
Autosomal	MVLG_00254	2258	791816	794073	0	hypothetical protein	1	Pfam	TIGR00836	TIGR00836	amt: ammonium transporter
Autosomal	MVLG_00255	1046	794347	795392	0	hypothetical protein	1	Pfam	PF05160.6	DSS1_SEM1	DSS1/SEM1 family
Autosomal	MVLG_00256	1351	795378	796728	0	hypothetical protein	1	Pfam	PF01470.10	Peptidase_C15	Pyroglutamyl peptidase
Autosomal	MVLG_00257	2359	796699	799057	0	hypothetical protein	1
Autosomal	MVLG_00258	3383	802134	805516	0	hypothetical protein	1
Autosomal	MVLG_00259	1334	806018	807351	0	hypothetical protein	1
Autosomal	MVLG_00260	1069	808278	809346	0	hypothetical protein	1
Autosomal	MVLG_00261	3480	809815	813294	0	hypothetical protein	1	Pfam	PF00924.11	MS_channel	Mechanosensitive ion channel
Autosomal	MVLG_00262	2005	813852	815856	0	hypothetical protein	1	Pfam	PF08652.4	RAI1	RAI1 like
Autosomal	MVLG_00263	3856	822647	826502	0	hypothetical protein	1	Pfam	TIGR00358	TIGR00358	3_prime_RNase: VacB and RNase II family 3'-5' exoribonucleases
Autosomal	MVLG_00264	1797	826542	828338	0	hypothetical protein	1	Pfam	PF01875.10	Memo	Memo-like protein
Autosomal	MVLG_00265	2330	828363	830692	0	hypothetical protein	1	Pfam	PF06966.5	DUF1295	Protein of unknown function (DUF1295)
Autosomal	MVLG_00266	3000	832642	835641	0	hypothetical protein	1
Autosomal	MVLG_00267	3831	833355	837185	0	hypothetical protein	1
Autosomal	MVLG_00268	3092	837452	840543	0	hypothetical protein	1	Pfam	PF00191.13	Annexin	Annexin
Autosomal	MVLG_00269	3983	841423	845405	0	hypothetical protein	1	Pfam	PF00172.11	Zn_clus	Fungal Zn(2)-Cys(6) binuclear cluster domain
Autosomal	MVLG_00270	4374	845367	849740	0	hypothetical protein	1
Autosomal	MVLG_00271	3406	850329	853734	0	hypothetical protein	1	Pfam	PF01602.13	Adaptin_N	Adaptin N terminal region
Autosomal	MVLG_00272	5249	853906	859154	0	potassium/sodium efflux P-type ATPase, fungal-type	1	Pfam	PF00689.14	Cation_ATPase_C	Cation transporting ATPase, C-terminus
Autosomal	MVLG_00273	1071	859739	861497	0	hypothetical protein	1	Pfam	PF00300.15	PGAM	Phosphoglycerate mutase family
Autosomal	MVLG_00274	2706	861668	864373	0	hypothetical protein	1	Pfam	PF01569.14	PAP2	PAP2 superfamily
Autosomal	MVLG_00275	2891	864089	866979	0	hypothetical protein	1	Pfam	PF00505.12	HMG_box	HMG (high mobility group) box
Autosomal	MVLG_00276	2470	4074	6543	0	hypothetical protein	2	Pfam	PF00153.20	Mito_carr	Mitochondrial carrier protein
Autosomal	MVLG_00277	790	6797	7586	0	U6 snRNA-associated Sm-like protein LSm2	2	Pfam	PF01423.15	LSM	LSM domain
Autosomal	MVLG_00278	1690	7655	9344	0	hypothetical protein	2	Pfam	PF10343.2	DUF2419	Protein of unknown function (DUF2419)
Autosomal	MVLG_00279	348	13233	13580	0	hypothetical protein	2
Autosomal	MVLG_00280	4044	13905	17948	0	hypothetical protein	2	Pfam	PF08238.5	Sel1	Sel1 repeat
Autosomal	MVLG_00281	2537	18322	20858	0	hypothetical protein	2
Autosomal	MVLG_00282	1312	21160	22471	0	hypothetical protein	2
Autosomal	MVLG_00283	2319	22842	25160	0	hypothetical protein	2	Pfam	PF00400.25	WD40	WD domain, G-beta repeat
Autosomal	MVLG_00284	3794	28356	32560	0	CMGC/SRPK protein kinase	2	Pfam	PF00069.18	Pkinase	Protein kinase domain
Autosomal	MVLG_00285	1907	32502	34408	0	6-phosphogluconolactonase	2	Pfam	TIGR01198	TIGR01198	pgl: 6-phosphogluconolactonase
Autosomal	MVLG_00286	5084	34777	39860	0	hypothetical protein	2	Pfam	PF00271.24	Helicase_C	Helicase conserved C-terminal domain
Autosomal	MVLG_00287	2674	40432	43105	0	hypothetical protein	2	Pfam	PF00170.14	bZIP_1	bZIP transcription factor
Autosomal	MVLG_00288	4575	45854	50428	0	hypothetical protein	2	Pfam	PF00620.20	RhoGAP	RhoGAP domain
Autosomal	MVLG_00289	3466	50380	53845	0	hypothetical protein	2	Pfam	PF08123.6	DOT1	Histone methylation protein DOT1
Autosomal	MVLG_00290	1161	55392	56552	0	hypothetical protein	2
Autosomal	MVLG_00291	2769	58010	60778	0	hypothetical protein	2	Pfam	PF07173.5	DUF1399	Protein of unknown function (DUF1399)
Autosomal	MVLG_00292	1568	60693	62260	0	hypothetical protein	2	Pfam	TIGR00125	TIGR00125	cyt_tran_rel: cytidyltransferase-related domain
Autosomal	MVLG_00293	1215	63891	65105	0	hypothetical protein	2	Pfam	TIGR00451	TIGR00451	unchar_dom_2: uncharacterized domain 2
Autosomal	MVLG_00294	1124	65049	66172	0	hypothetical protein	2	Pfam	PF03656.6	Pam16	Pam16
Autosomal	MVLG_00295	8181	66279	74459	0	hypothetical protein	2	Pfam	PF06920.6	Ded_cyto	Dedicator of cytokinesis
Autosomal	MVLG_00296	2432	74571	77002	0	hypothetical protein	2
Autosomal	MVLG_00297	1543	80980	82522	0	hypothetical protein	2
Autosomal	MVLG_00298	3127	82817	85943	0	ATPase GET3	2	Pfam	PF00142.11	Fer4_NifH	4Fe-4S iron sulfur cluster binding proteins, NifH/frxC family
Autosomal	MVLG_00299	1126	85642	86767	0	hypothetical protein	2	Pfam	PF11326.1	DUF3128	Protein of unknown function (DUF3128)
Autosomal	MVLG_00300	1941	86711	88651	0	hypothetical protein	2	Pfam	PF02598.10	DUF171	Uncharacterized ACR, COG2106
Autosomal	MVLG_00301	2123	89165	91287	0	CMGC/CK2 protein kinase	2	Pfam	PF00069.18	Pkinase	Protein kinase domain
Autosomal	MVLG_00302	2807	92358	95164	0	hypothetical protein	2
Autosomal	MVLG_00303	1950	96416	98365	0	DNA-directed RNA polymerase I, II, and III subunit RPABC1	2	Pfam	PF03871.7	RNA_pol_Rpb5_N	RNA polymerase Rpb5, N-terminal domain
Autosomal	MVLG_00304	3966	98442	102407	0	hypothetical protein	2	Pfam	PF02752.15	Arrestin_C	Arrestin (or S-antigen), C-terminal domain
Autosomal	MVLG_00305	1007	102269	103275	0	hypothetical protein	2
Autosomal	MVLG_00306	2756	103540	106295	0	hypothetical protein	2	Pfam	PF00590.13	TP_methylase	Tetrapyrrole (Corrin/Porphyrin) Methylases
Autosomal	MVLG_00307	2715	107002	109716	0	hypothetical protein	2
Autosomal	MVLG_00308	6249	110817	117065	0	hypothetical protein	2	Pfam	PF07690.9	MFS_1	Major Facilitator Superfamily
Autosomal	MVLG_00309	2463	117198	119660	0	hypothetical protein	2
Autosomal	MVLG_00310	3159	120376	123534	0	hypothetical protein	2	Pfam	PF04083.9	Abhydro_lipase	ab-hydrolase associated lipase region
Autosomal	MVLG_00311	2647	127504	130150	0	hypothetical protein	2
Autosomal	MVLG_00312	784	129918	131338	0	hypothetical protein	2	Pfam	PF06108.5	DUF952	Protein of unknown function (DUF952)
Autosomal	MVLG_00313	1994	131585	133578	0	hypothetical protein	2
Autosomal	MVLG_00314	1514	134192	135705	0	hypothetical protein	2
Autosomal	MVLG_00315	3092	137548	140639	0	hypothetical protein	2	Pfam	PF10348.2	DUF2427	Domain of unknown function (DUF2427)
Autosomal	MVLG_00316	1225	141073	142297	0	hypothetical protein	2
Autosomal	MVLG_00317	3689	143840	147528	0	hypothetical protein	2	Pfam	PF06148.4	COG2	COG (conserved oligomeric Golgi) complex component, COG2
Autosomal	MVLG_00318	3420	147551	150970	0	hypothetical protein	2
Autosomal	MVLG_00319	1694	151520	153213	0	hypothetical protein	2	Pfam	PF04072.7	LCM	Leucine carboxyl methyltransferase
Autosomal	MVLG_00320	2650	153471	156120	0	hypothetical protein	2	Pfam	PF00733.14	Asn_synthase	Asparagine synthase
Autosomal	MVLG_00321	3028	156589	159616	0	hypothetical protein	2
Autosomal	MVLG_00322	2600	159911	162831	0	hypothetical protein	2	Pfam	PF00447.10	HSF_DNA-bind	HSF-type DNA-binding
Autosomal	MVLG_00323	3200	171868	175067	0	hypothetical protein	2	Pfam	PF00134.16	Cyclin_N	Cyclin, N-terminal domain
Autosomal	MVLG_00324	3142	177452	180593	0	hypothetical protein	2	Pfam	PF00579.18	tRNA-synt_1b	tRNA synthetases class I (W and Y)
Autosomal	MVLG_00325	2833	180730	183562	0	hypothetical protein	2	Pfam	TIGR02961	TIGR02961	allantoicase: allantoicase
Autosomal	MVLG_00326	2456	185093	187548	0	hypothetical protein	2	Pfam	TIGR03804	TIGR03804	para_beta_helix: parallel beta-helix repeat
Autosomal	MVLG_00327	3428	188382	191809	0	hypothetical protein	2	Pfam	PF00400.25	WD40	WD domain, G-beta repeat
Autosomal	MVLG_00328	3696	191991	195686	0	hypothetical protein	2	Pfam	PF09794.2	Avl9	Transport protein Avl9
Autosomal	MVLG_00329	2475	195703	198177	0	hypothetical protein	2	Pfam	PF01619.11	Pro_dh	Proline dehydrogenase
Autosomal	MVLG_00330	2273	198475	200747	0	hypothetical protein	2	Pfam	PF00735.11	Septin	Septin
Autosomal	MVLG_00331	2352	200954	203305	0	hypothetical protein	2	Pfam	PF00735.11	Septin	Septin
Autosomal	MVLG_00332	2534	203437	205970	0	hypothetical protein	2	Pfam	PF07690.9	MFS_1	Major Facilitator Superfamily
Autosomal	MVLG_00333	2488	206501	208988	0	hypothetical protein	2
Autosomal	MVLG_00334	2085	209090	211174	0	hypothetical protein	2	Pfam	PF00076.15	RRM_1	RNA recognition motif. (a.k.a. RRM, RBD, or RNP domain)
Autosomal	MVLG_00335	2683	211258	213940	0	hypothetical protein	2	Pfam	PF11312.1	DUF3115	Protein of unknown function (DUF3115)
Autosomal	MVLG_00336	1714	215007	216720	0	hypothetical protein	2	Pfam	PF06687.5	SUR7	SUR7/PalI family
Autosomal	MVLG_00337	1270	216966	218235	0	hypothetical protein	2	Pfam	PF00581.13	Rhodanese	Rhodanese-like domain
Autosomal	MVLG_00338	1397	218457	219853	0	hypothetical protein	2	Pfam	PF00581.13	Rhodanese	Rhodanese-like domain
Autosomal	MVLG_00339	1286	219868	221153	0	uracil phosphoribosyltransferase	2	Pfam	TIGR01091	TIGR01091	upp: uracil phosphoribosyltransferase
Autosomal	MVLG_00340	3509	221900	225408	0	hypothetical protein	2
Autosomal	MVLG_00341	3316	225582	228897	0	hypothetical protein	2	Pfam	PF01412.11	ArfGap	Putative GTPase activating protein for Arf
Autosomal	MVLG_00342	4802	228699	233500	0	hypothetical protein	2
Autosomal	MVLG_00343	2852	243392	246243	0	hypothetical protein	2	Pfam	PF00505.12	HMG_box	HMG (high mobility group) box
Autosomal	MVLG_00344	2471	247159	249629	0	inosine-5'-monophosphate dehydrogenase IMD4	2	Pfam	PF00478.18	IMPDH	IMP dehydrogenase / GMP reductase domain
Autosomal	MVLG_00345	1577	249964	251540	0	pyridoxal kinase	2	Pfam	PF08543.5	Phos_pyr_kin	Phosphomethylpyrimidine kinase
Autosomal	MVLG_00346	1792	252378	254169	0	hypothetical protein	2	Pfam	PF00498.19	FHA	FHA domain
Autosomal	MVLG_00347	13867	255091	268957	0	hypothetical protein	2	Pfam	PF06025.5	DUF913	Domain of Unknown Function (DUF913)
Autosomal	MVLG_00348	2454	271667	274120	0	hypothetical protein	2	Pfam	PF01363.14	FYVE	FYVE zinc finger
Autosomal	MVLG_00349	5189	276212	281400	0	hypothetical protein	2	Pfam	PF00439.18	Bromodomain	Bromodomain
Autosomal	MVLG_00350	1812	281572	283383	0	TATA-box-binding protein	2	Pfam	PF00352.14	TBP	Transcription factor TFIID (or TATA-binding protein, TBP)
Autosomal	MVLG_00351	1637	283476	285112	0	hypothetical protein	2	Pfam	PF03200.9	Glyco_hydro_63	Mannosyl oligosaccharide glucosidase
Autosomal	MVLG_00352	1335	285143	286477	0	hypothetical protein	2	Pfam	PF01204.11	Trehalase	Trehalase
Autosomal	MVLG_00353	3222	286669	289890	0	hypothetical protein	2	Pfam	PF08159.5	NUC153	NUC153 domain
Autosomal	MVLG_00354	2252	290526	292777	0	hypothetical protein	2
Autosomal	MVLG_00355	987	293297	294283	0	hypothetical protein	2	Pfam	PF06110.4	DUF953	Eukaryotic protein of unknown function (DUF953)
Autosomal	MVLG_00356	3924	294158	298081	0	hypothetical protein	2	Pfam	PF03908.6	Sec20	Sec20
Autosomal	MVLG_00357	1256	298240	299495	0	hypothetical protein	2	Pfam	PF01025.12	GrpE	GrpE
Autosomal	MVLG_00358	1501	299443	300943	0	hypothetical protein	2	Pfam	TIGR00369	TIGR00369	unchar_dom_1: uncharacterized domain 1
Autosomal	MVLG_00359	2855	300745	303599	0	hypothetical protein	2
Autosomal	MVLG_00360	1205	303103	304307	0	hypothetical protein	2
Autosomal	MVLG_00361	1934	304473	306406	0	hypothetical protein	2	Pfam	PF02194.8	PXA	PXA domain
Autosomal	MVLG_00362	1460	306567	308026	0	hypothetical protein	2
Autosomal	MVLG_00363	2002	308428	310429	0	hypothetical protein	2
Autosomal	MVLG_00364	2007	310820	312826	0	hypothetical protein	2
Autosomal	MVLG_00365	1366	313001	314366	0	hypothetical protein	2
Autosomal	MVLG_00366	1319	314914	316232	0	hypothetical protein	2	Pfam	PF00702.19	Hydrolase	haloacid dehalogenase-like hydrolase
Autosomal	MVLG_00367	2679	315934	318612	0	eukaryotic peptide chain release factor subunit 1	2	Pfam	TIGR00108	TIGR00108	eRF: peptide chain release factor eRF/aRF, subunit 1
Autosomal	MVLG_00368	2624	318918	321541	0	hypothetical protein	2	Pfam	PF00400.25	WD40	WD domain, G-beta repeat
Autosomal	MVLG_00369	1471	321497	322967	0	hypothetical protein	2
Autosomal	MVLG_00370	2063	323254	325316	0	hypothetical protein	2	Pfam	PF00400.25	WD40	WD domain, G-beta repeat
Autosomal	MVLG_00371	3848	325227	329074	0	hypothetical protein	2	Pfam	PF03215.8	Rad17	Rad17 cell cycle checkpoint protein
Autosomal	MVLG_00372	5095	329102	334196	0	hypothetical protein	2	Pfam	PF00806.12	PUF	Pumilio-family RNA binding repeat
Autosomal	MVLG_00373	1515	334830	336344	0	hypothetical protein	2	Pfam	PF00596.14	Aldolase_II	Class II Aldolase and Adducin N-terminal domain
Autosomal	MVLG_00374	2808	336760	339567	0	hypothetical protein	2	Pfam	PF00097.18	zf-C3HC4	Zinc finger, C3HC4 type (RING finger)
Autosomal	MVLG_00375	3317	342892	346208	0	hypothetical protein	2	Pfam	PF00022.12	Actin	Actin
Autosomal	MVLG_00376	1319	346276	347594	0	hypothetical protein	2	Pfam	PF04051.9	TRAPP	Transport protein particle (TRAPP) component
Autosomal	MVLG_00377	3000	347424	351315	0	hypothetical protein	2	Pfam	PF07687.7	M20_dimer	Peptidase dimerisation domain
Autosomal	MVLG_00378	2601	353907	356507	0	hypothetical protein	2	Pfam	PF01522.14	Polysacc_deac_1	Polysaccharide deacetylase
Autosomal	MVLG_00379	2565	356637	359201	0	hypothetical protein	2	Pfam	PF01522.14	Polysacc_deac_1	Polysaccharide deacetylase
Autosomal	MVLG_00380	3890	359066	362955	0	hypothetical protein	2	Pfam	PF01485.14	IBR	IBR domain
Autosomal	MVLG_00381	1159	363083	364241	0	hypothetical protein	2	Pfam	PF04145.8	Ctr	Ctr copper transporter family
Autosomal	MVLG_00382	2988	364424	367411	0	hypothetical protein	2	Pfam	PF01794.12	Ferric_reduct	Ferric reductase like transmembrane component
Autosomal	MVLG_00383	2007	367241	369247	0	hypothetical protein	2
Autosomal	MVLG_00384	1858	369553	371410	0	40S ribosomal protein S0	2	Pfam	TIGR01012	TIGR01012	Sa_S2_E_A: ribosomal protein S2
Autosomal	MVLG_00385	1897	371821	373717	0	hypothetical protein	2
Autosomal	MVLG_00386	1518	373772	375289	0	hypothetical protein	2
Autosomal	MVLG_00387	2628	375443	378070	0	hypothetical protein	2	Pfam	PF00571.21	CBS	CBS domain
Autosomal	MVLG_00388	1057	378853	379909	0	hypothetical protein	2
Autosomal	MVLG_00389	2548	381122	383669	0	hypothetical protein	2
Autosomal	MVLG_00390	480	383751	384230	0	hypothetical protein	2
Autosomal	MVLG_00391	3851	384414	388264	0	hypothetical protein	2
Autosomal	MVLG_00392	2622	388399	391020	0	hypothetical protein	2	Pfam	PF00004.22	AAA	ATPase family associated with various cellular activities (AAA)
Autosomal	MVLG_00393	2907	392034	394940	0	hypothetical protein	2
Autosomal	MVLG_00394	2162	395314	397475	0	hypothetical protein	2
Autosomal	MVLG_00395	2574	397407	399980	0	hypothetical protein	2	Pfam	PF00400.25	WD40	WD domain, G-beta repeat
Autosomal	MVLG_00396	2195	400289	402483	0	hypothetical protein	2
Autosomal	MVLG_00397	2063	402297	404359	0	hypothetical protein	2	Pfam	PF00043.18	GST_C	Glutathione S-transferase, C-terminal domain
Autosomal	MVLG_00398	1471	405746	407216	0	hypothetical protein	2
Autosomal	MVLG_00399	1205	407541	408745	0	hypothetical protein	2	Pfam	PF04930.8	FUN14	FUN14 family
Autosomal	MVLG_00400	1713	409401	411113	0	hypothetical protein	2	Pfam	PF08234.5	Spindle_Spc25	Chromosome segregation protein Spc25
Autosomal	MVLG_00401	2839	411369	414207	0	AGC/NDR protein kinase	2	Pfam	PF00069.18	Pkinase	Protein kinase domain
Autosomal	MVLG_00402	2757	415202	417958	0	hypothetical protein	2	Pfam	PF07690.9	MFS_1	Major Facilitator Superfamily
Autosomal	MVLG_00403	1742	417900	419641	0	hypothetical protein	2
Autosomal	MVLG_00404	1588	419888	421475	0	hypothetical protein	2	Pfam	PF08028.4	Acyl-CoA_dh_2	Acyl-CoA dehydrogenase, C-terminal domain
Autosomal	MVLG_00405	1724	422146	423869	0	hypothetical protein	2	Pfam	PF08240.5	ADH_N	Alcohol dehydrogenase GroES-like domain
Autosomal	MVLG_00406	1962	424188	426149	0	alkanesulfonate monooxygenase	2	Pfam	PF00296.13	Bac_luciferase	Luciferase-like monooxygenase
Autosomal	MVLG_00407	1537	425676	427212	0	hypothetical protein	2	Pfam	TIGR00214	TIGR00214	lipB: lipoyl(octanoyl) transferase
Autosomal	MVLG_00408	3207	427299	430505	0	hypothetical protein	2
Autosomal	MVLG_00409	529	430725	431253	0	hypothetical protein	2	Pfam	PF07876.5	Dabb	Stress responsive A/B Barrel Domain
Autosomal	MVLG_00410	3242	431549	434790	0	hypothetical protein	2
Autosomal	MVLG_00411	2240	434972	437211	0	hypothetical protein	2	Pfam	PF01239.15	PPTA	Protein prenyltransferase alpha subunit repeat
Autosomal	MVLG_00412	726	437622	438430	0	hypothetical protein	2	Pfam	PF07823.4	CPDase	Cyclic phosphodiesterase-like protein
Autosomal	MVLG_00413	2326	438652	440977	0	hypothetical protein	2
Autosomal	MVLG_00414	2219	441400	443618	0	hypothetical protein	2	Pfam	PF00150.11	Cellulase	Cellulase (glycosyl hydrolase family 5)
Autosomal	MVLG_00415	1416	443970	445385	0	hypothetical protein	2
Autosomal	MVLG_00416	2504	445455	447958	0	hypothetical protein	2	Pfam	PF00076.15	RRM_1	RNA recognition motif. (a.k.a. RRM, RBD, or RNP domain)
Autosomal	MVLG_00417	3397	447865	451261	0	hypothetical protein	2
Autosomal	MVLG_00418	1194	451422	452615	0	hypothetical protein	2
Autosomal	MVLG_00419	4240	452809	457048	0	hypothetical protein	2	Pfam	PF08737.3	Rgp1	Rgp1
Autosomal	MVLG_00420	750	457061	457810	0	hypothetical protein	2	Pfam	PF06331.5	Tbf5	Transcription factor TFIIH complex subunit Tfb5
Autosomal	MVLG_00421	2410	457918	460327	0	hypothetical protein	2	Pfam	PF08539.4	HbrB	HbrB-like
Autosomal	MVLG_00422	4463	460329	464791	0	hypothetical protein	2	Pfam	PF04468.5	PSP1	PSP1 C-terminal conserved region
Autosomal	MVLG_00423	1674	465182	466855	0	hypothetical protein	2	Pfam	PF12572.1	DUF3752	Protein of unknown function (DUF3752)
Autosomal	MVLG_00424	2129	466815	468943	0	HAD-superfamily subfamily IIA hydrolase	2	Pfam	TIGR01460	TIGR01460	HAD-SF-IIA: HAD hydrolase, family IIA
Autosomal	MVLG_00425	2311	468491	470801	0	hypothetical protein	2
Autosomal	MVLG_00426	3517	471536	475052	0	hypothetical protein	2	Pfam	PF00249.24	Myb_DNA-binding	Myb-like DNA-binding domain
Autosomal	MVLG_00427	1626	475342	476967	0	hypothetical protein	2
Autosomal	MVLG_00428	1282	486629	487910	0	hypothetical protein	2	Pfam	PF06726.5	BC10	Bladder cancer-related protein BC10
Autosomal	MVLG_00429	2335	487803	490137	0	hypothetical protein	2
Autosomal	MVLG_00430	936	489667	490602	0	hypothetical protein	2
Autosomal	MVLG_00431	1308	490729	492036	0	hypothetical protein	2	Pfam	PF04051.9	TRAPP	Transport protein particle (TRAPP) component
Autosomal	MVLG_00432	2408	492072	494479	0	hypothetical protein	2
Autosomal	MVLG_00433	2028	494527	496554	0	hypothetical protein	2	Pfam	PF00533.19	BRCT	BRCA1 C Terminus (BRCT) domain
Autosomal	MVLG_00434	3253	496584	499836	0	CAMK/CAMKL protein kinase	2	Pfam	PF00069.18	Pkinase	Protein kinase domain
Autosomal	MVLG_00435	3041	500009	503049	0	aconitate hydratase 2	2	Pfam	PF00330.13	Aconitase	Aconitase family (aconitate hydratase)
Autosomal	MVLG_00436	1779	503430	505208	0	hypothetical protein	2	Pfam	PF05282.4	AAR2	AAR2 protein
Autosomal	MVLG_00437	1940	504472	506411	0	hypothetical protein	2	Pfam	PF08712.4	Nfu_N	Scaffold protein Nfu/NifU N terminal
Autosomal	MVLG_00438	2034	506513	508546	0	ubiquitin-conjugating enzyme E2 W	2	Pfam	PF00179.19	UQ_con	Ubiquitin-conjugating enzyme
Autosomal	MVLG_00439	2962	511092	514053	0	acetyl-coenzyme A synthetase	2	Pfam	PF11930.1	DUF3448	Domain of unknown function (DUF3448)
Autosomal	MVLG_00440	3267	514369	517635	0	hypothetical protein	2	Pfam	PF03547.11	Mem_trans	Membrane transport protein
Autosomal	MVLG_00441	633	518616	519248	0	hypothetical protein	2
Autosomal	MVLG_00442	3826	520534	524359	0	hypothetical protein	2
Autosomal	MVLG_00443	794	524349	525142	0	hypothetical protein	2
Autosomal	MVLG_00444	1675	525678	527469	0	hypothetical protein	2	Pfam	PF00668.13	Condensation	Condensation domain
Autosomal	MVLG_00445	3921	527927	531847	0	hypothetical protein	2	Pfam	PF00102.20	Y_phosphatase	Protein-tyrosine phosphatase
Autosomal	MVLG_00446	966	532392	533357	0	hypothetical protein	2	Pfam	PF10018.2	Med4	Vitamin-D-receptor interacting Mediator subunit 17t
Autosomal	MVLG_00447	1239	533517	534755	0	hypothetical protein	2
Autosomal	MVLG_00448	4281	534629	539325	0	hypothetical protein	2	Pfam	PF00689.14	Cation_ATPase_C	Cation transporting ATPase, C-terminus
Autosomal	MVLG_00449	4897	540037	544933	0	hypothetical protein	2	Pfam	PF00173.21	Cyt-b5	Cytochrome b5-like Heme/Steroid binding domain
Autosomal	MVLG_00450	4017	545782	549798	0	hypothetical protein	2	Pfam	PF04059.5	RRM_2	RNA recognition motif 2
Autosomal	MVLG_00451	5200	549873	555072	0	hypothetical protein	2	Pfam	PF03177.7	Nucleoporin_C	Non-repetitive/WGA-negative nucleoporin C-terminal
Autosomal	MVLG_00452	3703	555163	558865	0	hypothetical protein	2	Pfam	PF04097.7	Nic96	Nup93/Nic96
Autosomal	MVLG_00453	4759	558930	563688	0	hypothetical protein	2	Pfam	PF00023.23	Ank	Ankyrin repeat
Autosomal	MVLG_00454	1867	568654	570520	0	hypothetical protein	2
Autosomal	MVLG_00455	3601	570820	574420	0	hypothetical protein	2
Autosomal	MVLG_00456	930	574508	575437	0	hypothetical protein	2
Autosomal	MVLG_00457	1141	579553	580693	0	hypothetical protein	2
Autosomal	MVLG_00458	2502	580848	583349	0	hypothetical protein	2	Pfam	PF07992.7	Pyr_redox_2	Pyridine nucleotide-disulphide oxidoreductase
Autosomal	MVLG_00459	4902	583542	588443	0	hypothetical protein	2	Pfam	PF04762.5	IKI3	IKI3 family
Autosomal	MVLG_00460	792	588761	589552	0	hypothetical protein	2
Autosomal	MVLG_00461	2246	591239	593484	0	hypothetical protein	2	Pfam	TIGR00212	TIGR00212	hemC: porphobilinogen deaminase
Autosomal	MVLG_00462	2168	593599	595766	0	60S ribosomal protein L8	2	Pfam	PF03947.11	Ribosomal_L2_C	Ribosomal Proteins L2, C-terminal domain
Autosomal	MVLG_00463	1318	595989	597306	0	hypothetical protein	2
Autosomal	MVLG_00464	3803	597224	601026	0	hypothetical protein	2	Pfam	PF04130.6	Spc97_Spc98	Spc97 / Spc98 family
Autosomal	MVLG_00465	1710	601077	602786	0	hypothetical protein	2
Autosomal	MVLG_00466	1459	602937	604395	0	hypothetical protein	2
Autosomal	MVLG_00467	3610	604917	608526	0	hypothetical protein	2	Pfam	PF05001.6	RNA_pol_Rpb1_R	RNA polymerase Rpb1 C-terminal repeat
Autosomal	MVLG_00468	2734	608537	611270	0	hypothetical protein	2	Pfam	PF04983.11	RNA_pol_Rpb1_3	RNA polymerase Rpb1, domain 3
Autosomal	MVLG_00469	3044	611832	614875	0	glutamyl-tRNA synthetase	2	Pfam	PF00749.14	tRNA-synt_1c	tRNA synthetases class I (E and Q), catalytic domain
Autosomal	MVLG_00470	1443	615667	617109	0	hypothetical protein	2	Pfam	PF12271.1	Chs3p	Chitin synthase III catalytic subunit
Autosomal	MVLG_00471	918	617650	618567	0	hypothetical protein	2	Pfam	PF11338.1	DUF3140	Protein of unknown function (DUF3140)
Autosomal	MVLG_00472	1871	618872	620742	0	hypothetical protein	2
Autosomal	MVLG_00473	4521	621432	625952	0	hypothetical protein	2	Pfam	PF09110.4	HAND	HAND
Autosomal	MVLG_00474	3497	626902	630398	0	hypothetical protein	2	Pfam	PF00172.11	Zn_clus	Fungal Zn(2)-Cys(6) binuclear cluster domain
Autosomal	MVLG_00475	2537	630452	632988	0	hypothetical protein	2
Autosomal	MVLG_00476	2477	633409	635885	0	hypothetical protein	2	Pfam	PF03051.8	Peptidase_C1_2	Peptidase C1-like family
Autosomal	MVLG_00477	1767	637533	639299	0	hypothetical protein	2
Autosomal	MVLG_00478	2163	640367	642529	0	hypothetical protein	2
Autosomal	MVLG_00479	2289	642465	644753	0	hypothetical protein	2	Pfam	PF04433.10	SWIRM	SWIRM domain
Autosomal	MVLG_00480	1836	644894	646729	0	hypothetical protein	2
Autosomal	MVLG_00481	3687	646744	650430	0	hypothetical protein	2	Pfam	PF00888.15	Cullin	Cullin family
Autosomal	MVLG_00482	3281	651133	654413	0	hypothetical protein	2
Autosomal	MVLG_00483	5147	655379	660525	0	hypothetical protein	2
Autosomal	MVLG_00484	845	661057	661901	0	40S ribosomal protein S29	2	Pfam	PF00253.14	Ribosomal_S14	Ribosomal protein S14p/S29e
Autosomal	MVLG_00485	1661	662303	663963	0	40S ribosomal protein S8	2	Pfam	PF01201.15	Ribosomal_S8e	Ribosomal protein S8e
Autosomal	MVLG_00486	869	663959	664827	0	hypothetical protein	2
Autosomal	MVLG_00487	3492	324	3815	0	hypothetical protein	3	Pfam	PF00817.13	IMS	impB/mucB/samB family
Autosomal	MVLG_00488	1611	4845	6455	0	hypothetical protein	3	Pfam	PF04511.8	DER1	Der1-like family
Autosomal	MVLG_00489	2597	6359	8955	0	hypothetical protein	3	Pfam	PF01738.11	DLH	Dienelactone hydrolase family
Autosomal	MVLG_00490	2368	9666	12033	0	hypothetical protein	3	Pfam	PF11735.1	CAP59_mtransfer	Cryptococcal mannosyltransferase 1
Autosomal	MVLG_00491	942	12087	13028	0	hypothetical protein	3
Autosomal	MVLG_00492	1569	13371	14939	0	hypothetical protein	3	Pfam	PF08241.5	Methyltransf_11	Methyltransferase domain
Autosomal	MVLG_00493	1529	14448	15976	0	hypothetical protein	3	Pfam	PF07572.5	BCNT	Bucentaur or craniofacial development
Autosomal	MVLG_00494	4426	16085	20510	0	hypothetical protein	3
Autosomal	MVLG_00495	901	20793	21693	0	hypothetical protein	3
Autosomal	MVLG_00496	459	24998	25456	0	hypothetical protein	3
Autosomal	MVLG_00497	431	25685	26115	0	hypothetical protein	3
Autosomal	MVLG_00498	2150	28766	30915	0	hypothetical protein	3
Autosomal	MVLG_00499	821	39838	40658	0	hypothetical protein	3
Autosomal	MVLG_00500	2793	42351	45143	0	hypothetical protein	3
Autosomal	MVLG_00501	408	45118	45525	0	hypothetical protein	3
Autosomal	MVLG_00502	2174	45639	47812	0	hypothetical protein	3	Pfam	PF04912.7	Dynamitin	Dynamitin
Autosomal	MVLG_00503	1622	47919	49540	0	hypothetical protein	3	Pfam	PF03162.6	Y_phosphatase2	Tyrosine phosphatase family
Autosomal	MVLG_00504	2498	49862	52359	0	hypothetical protein	3	Pfam	PF07690.9	MFS_1	Major Facilitator Superfamily
Autosomal	MVLG_00505	1311	52234	53544	0	histidinol-phosphatase (PHP family)	3	Pfam	TIGR01856	TIGR01856	hisJ_fam: histidinol phosphate phosphatase HisJ family
Autosomal	MVLG_00506	5443	53721	59163	0	hypothetical protein	3	Pfam	PF01055.19	Glyco_hydro_31	Glycosyl hydrolases family 31
Autosomal	MVLG_00507	2510	59669	62178	0	hypothetical protein	3	Pfam	PF07690.9	MFS_1	Major Facilitator Superfamily
Autosomal	MVLG_00508	2607	63418	66024	0	ribosomal RNA methyltransferase 1	3	Pfam	PF01728.12	FtsJ	FtsJ-like methyltransferase
Autosomal	MVLG_00509	3562	65972	69533	0	hypothetical protein	3	Pfam	PF10996.1	Beta-Casp	Beta-Casp domain
Autosomal	MVLG_00510	1360	69646	71005	0	hypothetical protein	3
Autosomal	MVLG_00511	1528	70978	72505	0	hypothetical protein	3
Autosomal	MVLG_00512	1085	73158	74242	0	60S ribosomal protein L19	3	Pfam	PF03946.7	Ribosomal_L11_N	Ribosomal protein L11, N-terminal domain
Autosomal	MVLG_00513	1322	74189	75510	0	hypothetical protein	3
Autosomal	MVLG_00514	2473	75405	77877	0	hypothetical protein	3
Autosomal	MVLG_00515	2369	78476	80844	0	hypothetical protein	3	Pfam	PF11735.1	CAP59_mtransfer	Cryptococcal mannosyltransferase 1
Autosomal	MVLG_00516	1842	80714	82555	0	hypothetical protein	3	Pfam	PF02269.9	TFIID-18kDa	Transcription initiation factor IID, 18kD subunit
Autosomal	MVLG_00517	3247	82199	85445	0	hypothetical protein	3	Pfam	PF00400.25	WD40	WD domain, G-beta repeat
Autosomal	MVLG_00518	2875	86364	89238	0	hypothetical protein	3	Pfam	PF00856.21	SET	SET domain
Autosomal	MVLG_00519	2267	89233	91499	0	hypothetical protein	3	Pfam	PF09785.2	Prp31_C	Prp31 C terminal domain
Autosomal	MVLG_00520	1713	91605	93317	0	hypothetical protein	3	Pfam	PF04909.7	Amidohydro_2	Amidohydrolase
Autosomal	MVLG_00521	1336	93484	94819	0	hypothetical protein	3	Pfam	PF10338.2	DUF2423	Protein of unknown function (DUF2423)
Autosomal	MVLG_00522	1720	94990	96709	0	hypothetical protein	3	Pfam	PF05890.5	Ebp2	Eukaryotic rRNA processing protein EBP2
Autosomal	MVLG_00523	2875	100292	103166	0	hypothetical protein	3
Autosomal	MVLG_00524	3569	102532	106100	0	hypothetical protein	3	Pfam	PF00400.25	WD40	WD domain, G-beta repeat
Autosomal	MVLG_00525	5031	104966	109996	0	hypothetical protein	3	Pfam	PF06280.5	DUF1034	Fn3-like domain (DUF1034)
Autosomal	MVLG_00526	2201	110069	112269	0	nucleolar protein 56	3	Pfam	PF08060.6	NOSIC	NOSIC (NUC001) domain
Autosomal	MVLG_00527	7072	112413	119484	0	hypothetical protein	3	Pfam	PF09324.3	DUF1981	Domain of unknown function (DUF1981)
Autosomal	MVLG_00528	1402	119584	120985	0	hypothetical protein	3	Pfam	PF04722.6	Ssu72	Ssu72-like protein
Autosomal	MVLG_00529	2732	120952	123683	0	hypothetical protein	3
Autosomal	MVLG_00530	2432	123896	126327	0	hypothetical protein	3	Pfam	PF05958.4	tRNA_U5-meth_tr	tRNA (Uracil-5-)-methyltransferase
Autosomal	MVLG_00531	1031	126732	127762	0	hypothetical protein	3	Pfam	PF00935.12	Ribosomal_L44	Ribosomal protein L44
Autosomal	MVLG_00532	2293	128460	130752	0	hypothetical protein	3
Autosomal	MVLG_00533	2190	130568	132757	0	hypothetical protein	3	Pfam	PF04389.10	Peptidase_M28	Peptidase family M28
Autosomal	MVLG_00534	2174	132929	135102	0	hypothetical protein	3	Pfam	PF00622.21	SPRY	SPRY domain
Autosomal	MVLG_00535	2133	134983	137115	0	hypothetical protein	3	Pfam	PF00378.13	ECH	Enoyl-CoA hydratase/isomerase family
Autosomal	MVLG_00536	2132	137513	139644	0	hypothetical protein	3	Pfam	PF01852.12	START	START domain
Autosomal	MVLG_00537	1219	139800	141018	0	rRNA-processing protein FCF1	3	Pfam	PF04900.5	Fcf1	Fcf1
Autosomal	MVLG_00538	1745	141587	143331	0	hypothetical protein	3
Autosomal	MVLG_00539	7222	143208	150429	0	hypothetical protein	3	Pfam	PF06371.6	Drf_GBD	Diaphanous GTPase-binding Domain
Autosomal	MVLG_00540	1034	150817	151850	0	hypothetical protein	3	Pfam	PF01245.13	Ribosomal_L19	Ribosomal protein L19
Autosomal	MVLG_00541	3671	152021	156664	0	hypothetical protein	3	Pfam	PF00271.24	Helicase_C	Helicase conserved C-terminal domain
Autosomal	MVLG_00542	4621	156540	161160	0	hypothetical protein	3	Pfam	PF00689.14	Cation_ATPase_C	Cation transporting ATPase, C-terminus
Autosomal	MVLG_00543	1565	165341	166905	0	hypothetical protein	3	Pfam	PF05620.4	DUF788	Protein of unknown function (DUF788)
Autosomal	MVLG_00544	1147	166847	167993	0	hypothetical protein	3	Pfam	PF04628.6	Sedlin_N	Sedlin, N-terminal conserved region
Autosomal	MVLG_00545	3037	168224	171260	0	hypothetical protein	3
Autosomal	MVLG_00546	3985	171215	175199	0	hypothetical protein	3	Pfam	PF08407.4	Chitin_synth_1N	Chitin synthase N-terminal
Autosomal	MVLG_00547	2138	175622	177759	0	V-type proton ATPase subunit D	3	Pfam	TIGR00309	TIGR00309	V_ATPase_subD: V-type ATPase, D subunit
Autosomal	MVLG_00548	2081	177867	179947	0	small COPII coat GTPase	3	Pfam	PF00071.15	Ras	Ras family
Autosomal	MVLG_00549	1288	180027	181314	0	hypothetical protein	3	Pfam	PF02109.9	DAD	DAD family
Autosomal	MVLG_00550	2088	181457	183544	0	hypothetical protein	3	Pfam	PF04935.5	SURF6	Surfeit locus protein 6
Autosomal	MVLG_00551	705	183566	184270	0	hypothetical protein	3	Pfam	PF08520.3	DUF1748	Fungal protein of unknown function (DUF1748)
Autosomal	MVLG_00552	2410	184464	186873	0	hypothetical protein	3	Pfam	PF10355.2	Ytp1	Protein of unknown function (Ytp1)
Autosomal	MVLG_00553	2725	189256	191980	0	hypothetical protein	3	Pfam	PF00474.10	SSF	Sodium:solute symporter family
Autosomal	MVLG_00554	2673	192066	194738	0	hypothetical protein	3	Pfam	PF00400.25	WD40	WD domain, G-beta repeat
Autosomal	MVLG_00555	1210	194943	196152	0	metal homeostasis factor ATX1	3	Pfam	PF00403.19	HMA	Heavy-metal-associated domain
Autosomal	MVLG_00556	2567	196059	198625	0	hypothetical protein	3	Pfam	PF07690.9	MFS_1	Major Facilitator Superfamily
Autosomal	MVLG_00557	4516	200893	205408	0	hypothetical protein	3	Pfam	PF08613.4	Cyclin	Cyclin
Autosomal	MVLG_00558	2421	208154	210574	0	hypothetical protein	3	Pfam	PF03151.9	TPT	Triose-phosphate Transporter family
Autosomal	MVLG_00559	3829	211034	214862	0	hypothetical protein	3	Pfam	PF02897.8	Peptidase_S9_N	Prolyl oligopeptidase, N-terminal beta-propeller domain
Autosomal	MVLG_00560	4237	214721	218957	0	hypothetical protein	3	Pfam	PF12348.1	CLASP_N	CLASP N terminal
Autosomal	MVLG_00561	2258	219080	221337	0	hypothetical protein	3	Pfam	PF00202.14	Aminotran_3	Aminotransferase class-III
Autosomal	MVLG_00562	3219	222022	225240	0	hypothetical protein	3	Pfam	PF05686.5	DUF821	Arabidopsis thaliana protein of unknown function (DUF821)
Autosomal	MVLG_00563	2094	225401	227494	0	hypothetical protein	3	Pfam	PF01459.15	Porin_3	Eukaryotic porin
Autosomal	MVLG_00564	1264	227526	228789	0	40S ribosomal protein S21	3	Pfam	PF01249.11	Ribosomal_S21e	Ribosomal protein S21e
Autosomal	MVLG_00565	2872	229263	232134	0	hypothetical protein	3	Pfam	PF00400.25	WD40	WD domain, G-beta repeat
Autosomal	MVLG_00566	503	232233	232735	0	hypothetical protein	3
Autosomal	MVLG_00567	1170	233375	234544	0	hypothetical protein	3	Pfam	PF01722.11	BolA	BolA-like protein
Autosomal	MVLG_00568	2204	234341	236544	0	hypothetical protein	3	Pfam	PF00781.17	DAGK_cat	Diacylglycerol kinase catalytic domain
Autosomal	MVLG_00569	4484	236827	241310	0	hypothetical protein	3	Pfam	PF00621.13	RhoGEF	RhoGEF domain
Autosomal	MVLG_00570	2088	243665	245752	0	hypothetical protein	3
Autosomal	MVLG_00571	2520	246161	248680	0	hypothetical protein	3	Pfam	PF05686.5	DUF821	Arabidopsis thaliana protein of unknown function (DUF821)
Autosomal	MVLG_00572	1710	248880	250589	0	hypothetical protein	3
Autosomal	MVLG_00573	3813	253397	257209	0	hypothetical protein	3	Pfam	PF08457.3	Sfi1	Sfi1 spindle body protein
Autosomal	MVLG_00574	2754	257514	260267	0	CMGC/GSK protein kinase	3	Pfam	PF01636.16	APH	Phosphotransferase enzyme family
Autosomal	MVLG_00575	5979	262003	267981	0	CMGC/GSK protein kinase	3	Pfam	PF00069.18	Pkinase	Protein kinase domain
Autosomal	MVLG_00576	2100	268230	270329	0	hypothetical protein	3
Autosomal	MVLG_00577	1279	270745	272023	0	hypothetical protein	3	Pfam	PF04252.6	RNA_Me_trans	Predicted SAM-dependent RNA methyltransferase
Autosomal	MVLG_00578	3204	272307	275510	0	hypothetical protein	3
Autosomal	MVLG_00579	3163	275433	278595	0	hypothetical protein	3
Autosomal	MVLG_00580	5051	279012	284062	0	hypothetical protein	3
Autosomal	MVLG_00581	7359	284538	291896	0	hypothetical protein	3	Pfam	PF11262.1	Tho2	Transcription factor/nuclear export subunit protein 2
Autosomal	MVLG_00582	2795	294379	297173	0	hypothetical protein	3
Autosomal	MVLG_00583	4038	297338	301375	0	glycine dehydrogenase subunit 2	3	Pfam	PF02347.9	GDC-P	Glycine cleavage system P-protein
Autosomal	MVLG_00584	429	304481	304909	0	hypothetical protein	3
Autosomal	MVLG_00585	2070	305435	307504	0	hypothetical protein	3	Pfam	PF02115.10	Rho_GDI	RHO protein GDP dissociation inhibitor
Autosomal	MVLG_00586	2761	307625	310385	0	hypothetical protein	3	Pfam	PF00027.22	cNMP_binding	Cyclic nucleotide-binding domain
Autosomal	MVLG_00587	3280	311056	314335	0	hypothetical protein	3	Pfam	PF04065.8	Not3	Not1 N-terminal domain, CCR4-Not complex component
Autosomal	MVLG_00588	2094	314458	316551	0	hypothetical protein	3
Autosomal	MVLG_00589	2316	316963	319278	0	hypothetical protein	3	Pfam	PF00328.15	Acid_phosphat_A	Histidine acid phosphatase
Autosomal	MVLG_00590	2895	319414	322308	0	hypothetical protein	3	Pfam	PF00067.15	p450	Cytochrome P450
Autosomal	MVLG_00591	2751	322651	325401	0	hypothetical protein	3
Autosomal	MVLG_00592	2850	326227	329076	0	hypothetical protein	3
Autosomal	MVLG_00593	3221	329157	332377	0	hypothetical protein	3	Pfam	PF07690.9	MFS_1	Major Facilitator Superfamily
Autosomal	MVLG_00594	1628	332407	334034	0	hypothetical protein	3	Pfam	PF04938.5	SIP1	Survival motor neuron (SMN) interacting protein 1 (SIP1)
Autosomal	MVLG_00595	1940	333922	335861	0	hypothetical protein	3
Autosomal	MVLG_00596	1990	345769	347758	0	hypothetical protein	3	Pfam	PF00076.15	RRM_1	RNA recognition motif. (a.k.a. RRM, RBD, or RNP domain)
Autosomal	MVLG_00597	664	349062	349725	0	hypothetical protein	3	Pfam	PF09771.2	Tmemb_18A	Transmembrane protein 188
Autosomal	MVLG_00598	3967	350034	354000	0	hypothetical protein	3	Pfam	PF00646.26	F-box	F-box domain
Autosomal	MVLG_00599	3622	353942	357563	0	hypothetical protein	3	Pfam	PF05686.5	DUF821	Arabidopsis thaliana protein of unknown function (DUF821)
Autosomal	MVLG_00600	2451	364578	367028	0	hypothetical protein	3
Autosomal	MVLG_00601	5165	367321	372485	0	hypothetical protein	3
Autosomal	MVLG_00602	3685	370604	374288	0	hypothetical protein	3
Autosomal	MVLG_00603	2698	375734	378431	0	rab family, other	3	Pfam	PF00071.15	Ras	Ras family
Autosomal	MVLG_00604	1650	378526	380175	0	hypothetical protein	3	Pfam	PF02845.9	CUE	CUE domain
Autosomal	MVLG_00605	1628	379914	381541	0	aspartate-semialdehyde dehydrogenase	3	Pfam	PF02774.11	Semialdhyde_dhC	Semialdehyde dehydrogenase, dimerisation domain
Autosomal	MVLG_00606	2383	381994	384376	0	hypothetical protein	3
Autosomal	MVLG_00607	4914	384544	389457	0	hypothetical protein	3	Pfam	PF00628.22	PHD	PHD-finger
Autosomal	MVLG_00608	1310	389587	390896	0	NADH dehydrogenase (ubiquinone) 1 beta subcomplex 9	3	Pfam	PF05347.8	Complex1_LYR	Complex 1 protein (LYR family)
Autosomal	MVLG_00609	1589	390543	392131	0	hypothetical protein	3
Autosomal	MVLG_00610	5185	392407	397591	0	hypothetical protein	3	Pfam	PF09444.3	MRC1	MRC1-like domain
Autosomal	MVLG_00611	2430	399462	401891	0	hypothetical protein	3	Pfam	PF00447.10	HSF_DNA-bind	HSF-type DNA-binding
Autosomal	MVLG_00612	4035	401778	405812	0	hypothetical protein	3	Pfam	PF01794.12	Ferric_reduct	Ferric reductase like transmembrane component
Autosomal	MVLG_00613	2572	406238	408809	0	aminotransferase, classes I and II	3	Pfam	PF00155.14	Aminotran_1_2	Aminotransferase class I and II
Autosomal	MVLG_00614	6744	414794	421537	0	AGC/RSK protein kinase	3	Pfam	PF00069.18	Pkinase	Protein kinase domain
Autosomal	MVLG_00615	2536	421993	424528	0	hypothetical protein	3	Pfam	PF00173.21	Cyt-b5	Cytochrome b5-like Heme/Steroid binding domain
Autosomal	MVLG_00616	5339	424752	430090	0	hypothetical protein	3	Pfam	PF00271.24	Helicase_C	Helicase conserved C-terminal domain
Autosomal	MVLG_00617	1871	430803	432673	0	hypothetical protein	3	Pfam	PF03595.10	C4dic_mal_tran	C4-dicarboxylate transporter/malic acid transport protein
Autosomal	MVLG_00618	2107	433778	435884	0	hypothetical protein	3	Pfam	PF07690.9	MFS_1	Major Facilitator Superfamily
Autosomal	MVLG_00619	2911	436349	439259	0	hypothetical protein	3	Pfam	PF03727.9	Hexokinase_2	Hexokinase
Autosomal	MVLG_00620	3033	438849	441881	0	hypothetical protein	3	Pfam	PF08159.5	NUC153	NUC153 domain
Autosomal	MVLG_00621	1501	442061	443561	0	hypothetical protein	3	Pfam	PF04193.7	PQ-loop	PQ loop repeat
Autosomal	MVLG_00622	1586	445799	447384	0	mannose-1-phosphate guanyltransferase	3	Pfam	PF00483.16	NTP_transferase	Nucleotidyl transferase
Autosomal	MVLG_00623	2832	448456	451287	0	hypothetical protein	3
Autosomal	MVLG_00624	1552	451418	452969	0	large subunit ribosomal protein L26e	3	Pfam	PF00467.22	KOW	KOW motif
Autosomal	MVLG_00625	2503	453320	455822	0	homocitrate synthase	3	Pfam	TIGR02146	TIGR02146	LysS_fung_arch: homocitrate synthase
Autosomal	MVLG_00626	2492	455923	458414	0	branched-chain amino acid aminotransferase	3	Pfam	TIGR01123	TIGR01123	ilvE_II: branched-chain amino acid aminotransferase
Autosomal	MVLG_00627	3566	462042	465607	0	hypothetical protein	3	Pfam	PF05686.5	DUF821	Arabidopsis thaliana protein of unknown function (DUF821)
Autosomal	MVLG_00628	3232	465471	468702	0	hypothetical protein	3
Autosomal	MVLG_00629	2251	468852	471102	0	hypothetical protein	3	Pfam	PF02628.8	COX15-CtaA	Cytochrome oxidase assembly protein
Autosomal	MVLG_00630	2893	471306	474198	0	ABC1 atypical protein kinase	3	Pfam	PF03109.9	ABC1	ABC1 family
Autosomal	MVLG_00631	1488	475170	476657	0	hypothetical protein	3	Pfam	PF08592.4	DUF1772	Domain of unknown function (DUF1772)
Autosomal	MVLG_00632	2774	477739	480512	0	hypothetical protein	3	Pfam	PF03155.8	Alg6_Alg8	ALG6, ALG8 glycosyltransferase family
Autosomal	MVLG_00633	3300	481514	484813	0	hypothetical protein	3	Pfam	PF00651.24	BTB	BTB/POZ domain
Autosomal	MVLG_00634	2111	484706	486816	0	proteasome subunit beta type-2	3	Pfam	PF00227.19	Proteasome	Proteasome subunit
Autosomal	MVLG_00635	4119	487287	491405	0	hypothetical protein	3	Pfam	PF00689.14	Cation_ATPase_C	Cation transporting ATPase, C-terminus
Autosomal	MVLG_00636	3889	492172	496060	0	hypothetical protein	3
Autosomal	MVLG_00637	3848	496520	500367	0	hypothetical protein	3	Pfam	PF03404.9	Mo-co_dimer	Mo-co oxidoreductase dimerisation domain
Autosomal	MVLG_00638	4144	500878	505021	0	nitrite reductase (NAD(P)H) large subunit	3	Pfam	PF07992.7	Pyr_redox_2	Pyridine nucleotide-disulphide oxidoreductase
Autosomal	MVLG_00639	3828	505428	509255	0	hypothetical protein	3	Pfam	PF04082.11	Fungal_trans	Fungal specific transcription factor domain
Autosomal	MVLG_00640	1941	509220	511160	0	hypothetical protein	3	Pfam	PF00226.24	DnaJ	DnaJ domain
Autosomal	MVLG_00641	2739	511785	514523	0	CMGC/MAPK protein kinase	3	Pfam	PF00069.18	Pkinase	Protein kinase domain
Autosomal	MVLG_00642	2421	515122	517542	0	hypothetical protein	3	Pfam	PF07690.9	MFS_1	Major Facilitator Superfamily
Autosomal	MVLG_00643	1244	517993	519236	0	hypothetical protein	3
Autosomal	MVLG_00644	1570	519121	520690	0	hypothetical protein	3	Pfam	TIGR01934	TIGR01934	MenG_MenH_UbiE: ubiquinone/menaquinone biosynthesis methyltransferase
Autosomal	MVLG_00645	1338	520871	522208	0	hypothetical protein	3	Pfam	PF11788.1	MRP-L46	39S mitochondrial ribosomal protein L46
Autosomal	MVLG_00646	1655	522287	523941	0	hypothetical protein	3
Autosomal	MVLG_00647	3808	524538	528345	0	hypothetical protein	3	Pfam	PF06280.5	DUF1034	Fn3-like domain (DUF1034)
Autosomal	MVLG_00648	4648	530272	534919	0	hypothetical protein	3	Pfam	PF00082.15	Peptidase_S8	Subtilase family
Autosomal	MVLG_00649	2397	534986	537382	0	hypothetical protein	3
Autosomal	MVLG_00650	2379	539553	541931	0	hypothetical protein	3	Pfam	PF02133.8	Transp_cyt_pur	Permease for cytosine/purines, uracil, thiamine, allantoin
Autosomal	MVLG_00651	1766	542232	543997	0	deoxyhypusine synthase	3	Pfam	TIGR00321	TIGR00321	dhys: deoxyhypusine synthase
Autosomal	MVLG_00652	4461	543905	548365	0	hypothetical protein	3	Pfam	PF08443.4	RimK	RimK-like ATP-grasp domain
Autosomal	MVLG_00653	1849	548506	550354	0	hypothetical protein	3	Pfam	PF04628.6	Sedlin_N	Sedlin, N-terminal conserved region
Autosomal	MVLG_00654	1525	549707	551231	0	hypothetical protein	3
Autosomal	MVLG_00655	1767	551644	553410	0	hypothetical protein	3	Pfam	PF05603.5	DUF775	Protein of unknown function (DUF775)
Autosomal	MVLG_00656	4274	553534	557807	0	hypothetical protein	3	Pfam	PF03164.7	Mon1	Trafficking protein Mon1
Autosomal	MVLG_00657	1749	559834	561582	0	hypothetical protein	3	Pfam	PF08659.3	KR	KR domain
Autosomal	MVLG_00658	1968	561730	563697	0	transaldolase	3	Pfam	TIGR00874	TIGR00874	talAB: transaldolase
Autosomal	MVLG_00659	1995	564699	566693	0	hypothetical protein	3	Pfam	PF02777.11	Sod_Fe_C	Iron/manganese superoxide dismutases, C-terminal domain
Autosomal	MVLG_00660	1727	566780	568506	0	ADP-ribosylation factor-like protein 1	3	Pfam	PF00071.15	Ras	Ras family
Autosomal	MVLG_00661	2465	568622	571086	0	26S protease regulatory subunit 6B	3	Pfam	PF05673.6	DUF815	Protein of unknown function (DUF815)
Autosomal	MVLG_00662	1619	572618	574236	0	40S ribosomal protein S1	3	Pfam	PF01015.11	Ribosomal_S3Ae	Ribosomal S3Ae family
Autosomal	MVLG_00663	1725	574481	576205	0	F-type H+-transporting ATPase subunit D	3	Pfam	PF05873.5	Mt_ATP-synt_D	ATP synthase D chain, mitochondrial (ATP5H)
Autosomal	MVLG_00664	3349	576287	579635	0	hypothetical protein	3	Pfam	PF01602.13	Adaptin_N	Adaptin N terminal region
Autosomal	MVLG_00665	3162	582407	585568	0	hypothetical protein	3	Pfam	PF09729.2	Gti1_Pac2	Gti1/Pac2 family
Autosomal	MVLG_00666	2743	585481	588223	0	Cys-Gly metallodipeptidase dug1	3	Pfam	PF07687.7	M20_dimer	Peptidase dimerisation domain
Autosomal	MVLG_00667	6210	589044	595253	0	hypothetical protein	3
Autosomal	MVLG_00668	1395	595517	596911	0	short-chain dehydrogenase	3	Pfam	PF08659.3	KR	KR domain
Autosomal	MVLG_00669	2348	597780	600127	0	hypothetical protein	3	Pfam	PF04185.7	Phosphoesterase	Phosphoesterase family
Autosomal	MVLG_00670	2766	600790	603555	0	hypothetical protein	3	Pfam	PF07731.7	Cu-oxidase_2	Multicopper oxidase
Autosomal	MVLG_00671	3271	603650	606920	0	hypothetical protein	3	Pfam	PF05602.5	CLPTM1	Cleft lip and palate transmembrane protein 1 (CLPTM1)
Autosomal	MVLG_00672	1549	606953	608501	0	hypothetical protein	3	Pfam	PF01694.15	Rhomboid	Rhomboid family
Autosomal	MVLG_00673	1504	608605	610108	0	hypothetical protein	3	Pfam	PF03162.6	Y_phosphatase2	Tyrosine phosphatase family
Autosomal	MVLG_00674	954	610718	611671	0	hypothetical protein	3
Autosomal	MVLG_00675	2913	611925	614837	0	hypothetical protein	3
Autosomal	MVLG_00676	1685	615067	616751	0	hypothetical protein	3
Autosomal	MVLG_00677	1282	617024	618305	0	hypothetical protein	3
Autosomal	MVLG_00678	2362	617551	619912	0	hypothetical protein	3	Pfam	PF01227.15	GTP_cyclohydroI	GTP cyclohydrolase I
Autosomal	MVLG_00679	739	620934	621672	0	hypothetical protein	3
Autosomal	MVLG_00680	1022	622981	624002	0	hypothetical protein	3
Autosomal	MVLG_00681	1019	627112	628130	0	hypothetical protein	3
Autosomal	MVLG_00682	1864	628144	630007	0	hypothetical protein	3
Autosomal	MVLG_00683	1123	6217	7339	0	hypothetical protein	4
Autosomal	MVLG_00684	784	7843	8626	0	hypothetical protein	4	Pfam	PF11917.1	DUF3435	Protein of unknown function (DUF3435)
Autosomal	MVLG_00685	1998	10702	12699	0	hypothetical protein	4
Autosomal	MVLG_00686	1421	13068	14488	0	hypothetical protein	4	Pfam	PF05705.7	DUF829	Eukaryotic protein of unknown function (DUF829)
Autosomal	MVLG_00687	1946	14323	16268	0	hypothetical protein	4	Pfam	PF05625.4	PAXNEB	PAXNEB protein
Autosomal	MVLG_00688	2063	16353	18415	0	U3 small nucleolar ribonucleoprotein IMP4	4	Pfam	PF04427.11	Brix	Brix domain
Autosomal	MVLG_00689	2326	19174	21499	0	hypothetical protein	4
Autosomal	MVLG_00690	1933	24807	26739	0	hypothetical protein	4
Autosomal	MVLG_00691	5303	26741	32043	0	hypothetical protein	4	Pfam	PF00621.13	RhoGEF	RhoGEF domain
Autosomal	MVLG_00692	1510	32613	34122	0	hypothetical protein	4
Autosomal	MVLG_00693	3582	34400	37981	0	CAMK/RAD53 protein kinase	4	Pfam	PF00498.19	FHA	FHA domain
Autosomal	MVLG_00694	2652	38175	40826	0	hypothetical protein	4	Pfam	PF00076.15	RRM_1	RNA recognition motif. (a.k.a. RRM, RBD, or RNP domain)
Autosomal	MVLG_00695	1480	41280	42759	0	hypothetical protein	4	Pfam	PF01284.16	MARVEL	Membrane-associating domain
Autosomal	MVLG_00696	1585	43048	44632	0	hypothetical protein	4	Pfam	PF01557.11	FAA_hydrolase	Fumarylacetoacetate (FAA) hydrolase family
Autosomal	MVLG_00697	7252	44121	51372	0	hypothetical protein	4	Pfam	PF06333.5	Med13_C	Mediator complex subunit 13 C-terminal
Autosomal	MVLG_00698	4106	52449	56554	0	hypothetical protein	4	Pfam	PF07819.6	PGAP1	PGAP1-like protein
Autosomal	MVLG_00699	2263	57084	59346	0	non-specific lipid-transfer protein	4	Pfam	PF02803.11	Thiolase_C	Thiolase, C-terminal domain
Autosomal	MVLG_00700	2261	59338	61598	0	hypothetical protein	4	Pfam	PF00808.16	CBFD_NFYB_HMF	Histone-like transcription factor (CBF/NF-Y) and archaeal histone
Autosomal	MVLG_00701	2578	64256	66833	0	hypothetical protein	4
Autosomal	MVLG_00702	2294	65372	67665	0	hypothetical protein	4	Pfam	PF05721.6	PhyH	Phytanoyl-CoA dioxygenase (PhyH)
Autosomal	MVLG_00703	2771	67835	70605	0	hypothetical protein	4	Pfam	PF00324.14	AA_permease	Amino acid permease
Autosomal	MVLG_00704	3486	72383	75868	0	hypothetical protein	4	Pfam	PF04082.11	Fungal_trans	Fungal specific transcription factor domain
Autosomal	MVLG_00705	2299	75950	78248	0	hypothetical protein	4	Pfam	PF00996.11	GDI	GDP dissociation inhibitor
Autosomal	MVLG_00706	1045	78255	79299	0	hypothetical protein	4	Pfam	PF08555.3	DUF1754	Eukaryotic family of unknown function (DUF1754)
Autosomal	MVLG_00707	2273	79079	81351	0	secretory pathway GDP dissociation inhibitor 1	4	Pfam	PF00996.11	GDI	GDP dissociation inhibitor
Autosomal	MVLG_00708	2108	81308	83415	0	hypothetical protein	4	Pfam	PF02558.9	ApbA	Ketopantoate reductase PanE/ApbA
Autosomal	MVLG_00709	1882	83623	85504	0	hypothetical protein	4	Pfam	PF00076.15	RRM_1	RNA recognition motif. (a.k.a. RRM, RBD, or RNP domain)
Autosomal	MVLG_00710	3748	85304	89051	0	hypothetical protein	4
Autosomal	MVLG_00711	3516	89941	93456	0	hypothetical protein	4	Pfam	PF00400.25	WD40	WD domain, G-beta repeat
Autosomal	MVLG_00712	765	93827	94591	0	hypothetical protein	4	Pfam	PF00106.18	adh_short	short chain dehydrogenase
Autosomal	MVLG_00713	443	94696	95138	0	hypothetical protein	4
Autosomal	MVLG_00714	1525	94864	96388	0	50S ribosomal protein L1	4	Pfam	PF00687.14	Ribosomal_L1	Ribosomal protein L1p/L10e family
Autosomal	MVLG_00715	860	96220	97079	0	hypothetical protein	4	Pfam	PF02953.8	zf-Tim10_DDP	Tim10/DDP family zinc finger
Autosomal	MVLG_00716	2277	97577	99853	0	hypothetical protein	4
Autosomal	MVLG_00717	1481	99907	101387	0	hypothetical protein	4
Autosomal	MVLG_00718	2402	101071	103472	0	hypothetical protein	4	Pfam	PF01553.14	Acyltransferase	Acyltransferase
Autosomal	MVLG_00719	2629	103771	106399	0	hypothetical protein	4
Autosomal	MVLG_00720	1558	106276	107833	0	uracil phosphoribosyltransferase	4	Pfam	TIGR01091	TIGR01091	upp: uracil phosphoribosyltransferase
Autosomal	MVLG_00721	2274	107940	110213	0	hypothetical protein	4	Pfam	PF00076.15	RRM_1	RNA recognition motif. (a.k.a. RRM, RBD, or RNP domain)
Autosomal	MVLG_00722	1809	110401	112209	0	hypothetical protein	4	Pfam	PF00153.20	Mito_carr	Mitochondrial carrier protein
Autosomal	MVLG_00723	12482	112535	125016	0	hypothetical protein	4	Pfam	PF12505.1	DUF3712	Protein of unknown function (DUF3712)
Autosomal	MVLG_00724	5294	129094	134387	0	hypothetical protein	4	Pfam	PF02152.11	FolB	Dihydroneopterin aldolase
Autosomal	MVLG_00725	1718	134464	136181	0	hypothetical protein	4	Pfam	PF06414.5	Zeta_toxin	Zeta toxin
Autosomal	MVLG_00726	5284	136326	141609	0	hypothetical protein	4	Pfam	PF04048.7	Sec8_exocyst	Sec8 exocyst complex component specific domain
Autosomal	MVLG_00727	4660	141932	146591	0	hypothetical protein	4	Pfam	PF07470.6	Glyco_hydro_88	Glycosyl Hydrolase Family 88
Autosomal	MVLG_00728	1943	146928	148870	0	hypothetical protein	4	Pfam	PF01694.15	Rhomboid	Rhomboid family
Autosomal	MVLG_00729	3170	149402	152571	0	hypothetical protein	4
Autosomal	MVLG_00730	468	152913	153380	0	hypothetical protein	4
Autosomal	MVLG_00731	965	153980	154944	0	hypothetical protein	4	Pfam	PF00581.13	Rhodanese	Rhodanese-like domain
Autosomal	MVLG_00732	3249	154752	158000	0	hypothetical protein	4	Pfam	PF00271.24	Helicase_C	Helicase conserved C-terminal domain
Autosomal	MVLG_00733	2905	158205	161109	0	hypothetical protein	4	Pfam	PF12333.1	Ipi1_N	Rix1 complex component involved in 60S ribosome maturation
Autosomal	MVLG_00734	2581	161272	163852	0	hypothetical protein	4	Pfam	PF00887.12	ACBP	Acyl CoA binding protein
Autosomal	MVLG_00735	2812	164795	167606	0	hypothetical protein	4	Pfam	TIGR03804	TIGR03804	para_beta_helix: parallel beta-helix repeat
Autosomal	MVLG_00736	1220	167606	168825	0	hypothetical protein	4	Pfam	PF02991.9	MAP1_LC3	Microtubule associated protein 1A/1B, light chain 3
Autosomal	MVLG_00737	5893	169343	175235	0	hypothetical protein	4	Pfam	PF00400.25	WD40	WD domain, G-beta repeat
Autosomal	MVLG_00738	2393	175382	177774	0	hypothetical protein	4	Pfam	PF01535.13	PPR	PPR repeat
Autosomal	MVLG_00739	4206	177803	182008	0	hypothetical protein	4
Autosomal	MVLG_00740	3278	182718	185995	0	hypothetical protein	4	Pfam	PF00004.22	AAA	ATPase family associated with various cellular activities (AAA)
Autosomal	MVLG_00741	2699	186853	189551	0	hypothetical protein	4
Autosomal	MVLG_00742	3164	190878	194041	0	bifunctional purine biosynthetic protein ADE1	4	Pfam	PF02843.9	GARS_C	Phosphoribosylglycinamide synthetase, C domain
Autosomal	MVLG_00743	1013	194254	195266	0	NADH dehydrogenase (ubiquinone) 1 alpha/beta subcomplex 1	4	Pfam	TIGR00517	TIGR00517	acyl_carrier: acyl carrier protein
Autosomal	MVLG_00744	2570	195294	197863	0	hypothetical protein	4	Pfam	TIGR00458	TIGR00458	aspS_arch: aspartate--tRNA ligase
Autosomal	MVLG_00745	3952	200474	204425	0	hypothetical protein	4	Pfam	PF00561.13	Abhydrolase_1	alpha/beta hydrolase fold
Autosomal	MVLG_00746	1486	204418	205903	0	hypothetical protein	4	Pfam	PF06745.6	KaiC	KaiC
Autosomal	MVLG_00747	1371	205991	207361	0	hypothetical protein	4
Autosomal	MVLG_00748	1759	207231	208989	0	protein geranylgeranyltransferase type II	4	Pfam	PF00432.14	Prenyltrans	Prenyltransferase and squalene oxidase repeat
Autosomal	MVLG_00749	736	208956	209691	0	protein transporter Sec61 subunit gamma	4	Pfam	PF00584.13	SecE	SecE/Sec61-gamma subunits of protein translocation complex
Autosomal	MVLG_00750	1705	209941	211645	0	hypothetical protein	4
Autosomal	MVLG_00751	4196	211978	216173	0	glycogen phosphorylase 1	4	Pfam	TIGR02093	TIGR02093	P_ylase: glycogen/starch/alpha-glucan phosphorylases
Autosomal	MVLG_00752	2685	216012	218696	0	hypothetical protein	4	Pfam	PF05063.7	MT-A70	MT-A70
Autosomal	MVLG_00753	779	218044	218822	0	hypothetical protein	4
Autosomal	MVLG_00754	4466	218827	223292	0	hypothetical protein	4	Pfam	PF00172.11	Zn_clus	Fungal Zn(2)-Cys(6) binuclear cluster domain
Autosomal	MVLG_00755	3075	225234	228308	0	hypothetical protein	4	Pfam	PF11543.1	UN_NPL4	Nuclear pore localisation protein NPL4
Autosomal	MVLG_00756	1764	228441	230204	0	hypothetical protein	4	Pfam	PF03998.6	Utp11	Utp11 protein
Autosomal	MVLG_00757	2395	231488	233882	0	hypothetical protein	4	Pfam	PF07690.9	MFS_1	Major Facilitator Superfamily
Autosomal	MVLG_00758	2102	236654	238755	0	hypothetical protein	4	Pfam	PF07690.9	MFS_1	Major Facilitator Superfamily
Autosomal	MVLG_00759	1759	239102	240860	0	hypothetical protein	4
Autosomal	MVLG_00760	3655	249030	252684	0	hypothetical protein	4	Pfam	PF02469.15	Fasciclin	Fasciclin domain
Autosomal	MVLG_00761	1828	252968	254795	0	hypothetical protein	4	Pfam	PF01553.14	Acyltransferase	Acyltransferase
Autosomal	MVLG_00762	3505	254820	258324	0	HAL protein kinase	4	Pfam	PF00069.18	Pkinase	Protein kinase domain
Autosomal	MVLG_00763	2278	259077	261354	0	hypothetical protein	4	Pfam	PF07690.9	MFS_1	Major Facilitator Superfamily
Autosomal	MVLG_00764	874	261838	262711	0	hypothetical protein	4
Autosomal	MVLG_00765	2155	262807	264961	0	hypothetical protein	4
Autosomal	MVLG_00766	1642	264745	266386	0	hypothetical protein	4	Pfam	PF00415.11	RCC1	Regulator of chromosome condensation (RCC1) repeat
Autosomal	MVLG_00767	1696	266508	268203	0	hypothetical protein	4	Pfam	TIGR00981	TIGR00981	rpsL_bact: ribosomal protein S12
Autosomal	MVLG_00768	4437	267348	271784	0	hypothetical protein	4
Autosomal	MVLG_00769	2320	271822	274141	0	hypothetical protein	4	Pfam	PF02146.10	SIR2	Sir2 family
Autosomal	MVLG_00770	2893	274481	277373	0	hypothetical protein	4	Pfam	PF00755.13	Carn_acyltransf	Choline/Carnitine o-acyltransferase
Autosomal	MVLG_00771	4683	277977	282659	0	hypothetical protein	4	Pfam	PF02463.12	SMC_N	RecF/RecN/SMC N terminal domain
Autosomal	MVLG_00772	3121	282672	285792	0	hypothetical protein	4	Pfam	PF08153.5	NGP1NT	NGP1NT (NUC091) domain
Autosomal	MVLG_00773	4706	285994	290699	0	hypothetical protein	4	Pfam	PF00463.14	ICL	Isocitrate lyase family
Autosomal	MVLG_00774	1541	290966	292506	0	vesicle transporter SEC22	4	Pfam	PF00957.14	Synaptobrevin	Synaptobrevin
Autosomal	MVLG_00775	2675	292686	295360	0	hypothetical protein	4	Pfam	PF01926.16	MMR_HSR1	GTPase of unknown function
Autosomal	MVLG_00776	1765	295620	297384	0	hypothetical protein	4	Pfam	PF08325.3	WLM	WLM domain
Autosomal	MVLG_00777	1759	297665	299423	0	hypothetical protein	4	Pfam	PF10282.2	Muc_lac_enz	3-carboxy-cis,cis-muconate lactonizing enzyme
Autosomal	MVLG_00778	1801	300434	302234	0	hypothetical protein	4
Autosomal	MVLG_00779	6616	302457	309072	0	hypothetical protein	4	Pfam	PF04922.5	DIE2_ALG10	DIE2/ALG10 family
Autosomal	MVLG_00780	3255	310233	313487	0	hypothetical protein	4	Pfam	PF04383.6	KilA-N	KilA-N domain
Autosomal	MVLG_00781	1053	313303	314355	0	hypothetical protein	4	Pfam	PF09811.2	Yae1_N	Essential protein Yae1, N terminal
Autosomal	MVLG_00782	1934	314444	316377	0	hypothetical protein	4	Pfam	PF03587.7	EMG1	EMG1/NEP1 methyltransferase
Autosomal	MVLG_00783	1744	317467	319210	0	hypothetical protein	4
Autosomal	MVLG_00784	1295	324576	325870	0	hypothetical protein	4
Autosomal	MVLG_00785	3727	326572	330298	0	hypothetical protein	4	Pfam	PF01728.12	FtsJ	FtsJ-like methyltransferase
Autosomal	MVLG_00786	2381	330417	332797	0	hypothetical protein	4
Autosomal	MVLG_00787	6052	333160	339211	0	hypothetical protein	4	Pfam	PF00271.24	Helicase_C	Helicase conserved C-terminal domain
Autosomal	MVLG_00788	1756	339221	340976	0	hypothetical protein	4	Pfam	PF12265.1	CAF1C_H4-bd	Histone-binding protein RBBP4 or subunit C of CAF1 complex
Autosomal	MVLG_00789	3567	340966	344532	0	hypothetical protein	4
Autosomal	MVLG_00790	3336	346268	349603	0	hypothetical protein	4
Autosomal	MVLG_00791	3585	350054	353638	0	elongation factor 2	4	Pfam	TIGR00231	TIGR00231	small_GTP: small GTP-binding protein domain
Autosomal	MVLG_00792	3641	353808	357448	0	hypothetical protein	4	Pfam	PF07522.7	DRMBL	DNA repair metallo-beta-lactamase
Autosomal	MVLG_00793	1908	357609	359516	0	hypothetical protein	4	Pfam	PF05827.5	ATP-synt_S1	Vacuolar ATP synthase subunit S1 (ATP6S1)
Autosomal	MVLG_00794	1675	359279	360953	0	hypothetical protein	4	Pfam	PF08695.3	DUF1783	Fungal protein of unknown function (DUF1783)
Autosomal	MVLG_00795	5433	361303	366735	0	hypothetical protein	4	Pfam	PF01535.13	PPR	PPR repeat
Autosomal	MVLG_00796	1014	367260	368273	0	hypothetical protein	4	Pfam	PF10937.1	DUF2638	Protein of unknown function (DUF2638)
Autosomal	MVLG_00797	1834	368373	370206	0	proteasome subunit alpha type-6	4	Pfam	PF10584.2	Proteasome_A_N	Proteasome subunit A N-terminal signature
Autosomal	MVLG_00798	1459	370210	371966	0	hypothetical protein	4	Pfam	TIGR01464	TIGR01464	hemE: uroporphyrinogen decarboxylase
Autosomal	MVLG_00799	2051	372394	374444	0	hypothetical protein	4	Pfam	PF00044.17	Gp_dh_N	Glyceraldehyde 3-phosphate dehydrogenase, NAD binding domain
Autosomal	MVLG_00800	2263	374499	376761	0	hypothetical protein	4	Pfam	PF10187.2	Nefa_Nip30_N	N-terminal domain of NEFA-interacting nuclear protein NIP30
Autosomal	MVLG_00801	2275	376051	378325	0	NADH-ubiquinone oxidoreductase 51 kDa subunit	4	Pfam	PF10531.2	SLBB	SLBB domain
Autosomal	MVLG_00802	875	378809	379683	0	hypothetical protein	4	Pfam	PF05730.4	CFEM	CFEM domain
Autosomal	MVLG_00803	2109	381500	383608	0	hypothetical protein	4
Autosomal	MVLG_00804	1384	391205	392588	0	hypothetical protein	4
Autosomal	MVLG_00805	1836	393296	395131	0	lipoyl synthase	4	Pfam	PF04055.14	Radical_SAM	Radical SAM superfamily
Autosomal	MVLG_00806	423	395197	395619	0	hypothetical protein	4	Pfam	PF08583.3	Cmc1	Cytochrome c oxidase biogenesis protein Cmc1 like
Autosomal	MVLG_00807	2145	395735	397879	0	hypothetical protein	4	Pfam	PF07757.6	AdoMet_MTase	Predicted AdoMet-dependent methyltransferase
Autosomal	MVLG_00808	3194	397768	400961	0	hypothetical protein	4	Pfam	PF01663.15	Phosphodiest	Type I phosphodiesterase / nucleotide pyrophosphatase
Autosomal	MVLG_00809	2996	401749	404744	0	hypothetical protein	4	Pfam	PF00150.11	Cellulase	Cellulase (glycosyl hydrolase family 5)
Autosomal	MVLG_00810	3063	404542	407604	0	hypothetical protein	4	Pfam	PF09423.3	PhoD	PhoD-like phosphatase
Autosomal	MVLG_00811	5080	408209	413288	0	hypothetical protein	4	Pfam	PF00271.24	Helicase_C	Helicase conserved C-terminal domain
Autosomal	MVLG_00812	2236	413509	415744	0	hypothetical protein	4	Pfam	PF00160.14	Pro_isomerase	Cyclophilin type peptidyl-prolyl cis-trans isomerase/CLD
Autosomal	MVLG_00813	2716	416831	419546	0	hypothetical protein	4	Pfam	PF01733.11	Nucleoside_tran	Nucleoside transporter
Autosomal	MVLG_00814	1013	419982	420994	0	hypothetical protein	4
Autosomal	MVLG_00815	1267	421299	422565	0	hypothetical protein	4	Pfam	PF05730.4	CFEM	CFEM domain
Autosomal	MVLG_00816	2609	422933	425541	0	hypothetical protein	4	Pfam	PF08418.3	Pol_alpha_B_N	DNA polymerase alpha subunit B N-terminal
Autosomal	MVLG_00817	1586	425549	427134	0	hypothetical protein	4	Pfam	PF05255.4	UPF0220	Uncharacterised protein family (UPF0220)
Autosomal	MVLG_00818	2666	427404	430069	0	fumarate hydratase	4	Pfam	PF10415.2	FumaraseC_C	Fumarase C C-terminus
Autosomal	MVLG_00819	3416	430263	433678	0	hypothetical protein	4	Pfam	PF07958.4	DUF1688	Protein of unknown function (DUF1688)
Autosomal	MVLG_00820	1942	433038	434979	0	hypothetical protein	4
Autosomal	MVLG_00821	2350	440531	442880	0	galactokinase	4	Pfam	TIGR00131	TIGR00131	gal_kin: galactokinase
Autosomal	MVLG_00822	2168	442724	444891	0	hypothetical protein	4	Pfam	PF00564.17	PB1	PB1 domain
Autosomal	MVLG_00823	3368	445194	448561	0	hypothetical protein	4	Pfam	PF01501.13	Glyco_transf_8	Glycosyl transferase family 8
Autosomal	MVLG_00824	2370	451832	454201	0	hypothetical protein	4	Pfam	PF05195.9	AMP_N	Aminopeptidase P, N-terminal domain
Autosomal	MVLG_00825	1665	454321	455985	0	hypothetical protein	4	Pfam	PF00134.16	Cyclin_N	Cyclin, N-terminal domain
Autosomal	MVLG_00826	2532	455962	458493	0	hypothetical protein	4	Pfam	PF00704.21	Glyco_hydro_18	Glycosyl hydrolases family 18
Autosomal	MVLG_00827	4403	460301	464703	0	splicing factor 3B subunit 1	4	Pfam	PF08920.3	SF3b1	Splicing factor 3B subunit 1
Autosomal	MVLG_00828	2150	464802	466951	0	hypothetical protein	4	Pfam	PF07942.5	N2227	N2227-like protein
Autosomal	MVLG_00829	1991	466960	468950	0	hypothetical protein	4	Pfam	PF09118.4	DUF1929	Domain of unknown function (DUF1929)
Autosomal	MVLG_00830	2078	471664	473741	0	hypothetical protein	4
Autosomal	MVLG_00831	1645	474167	475811	0	hypothetical protein	4	Pfam	PF02104.8	SURF1	SURF1 family
Autosomal	MVLG_00832	3218	475691	478908	0	hypothetical protein	4	Pfam	PF04083.9	Abhydro_lipase	ab-hydrolase associated lipase region
Autosomal	MVLG_00833	1784	479350	481133	0	40S ribosomal protein S5	4	Pfam	TIGR01028	TIGR01028	S7_S5_E_A: ribosomal protein S7
Autosomal	MVLG_00834	1369	481274	482642	0	40S ribosomal protein S28	4	Pfam	PF01200.11	Ribosomal_S28e	Ribosomal protein S28e
Autosomal	MVLG_00835	1031	483703	484733	0	hypothetical protein	4	Pfam	PF04241.8	DUF423	Protein of unknown function (DUF423)
Autosomal	MVLG_00836	1349	484676	486024	0	hypothetical protein	4	Pfam	PF00076.15	RRM_1	RNA recognition motif. (a.k.a. RRM, RBD, or RNP domain)
Autosomal	MVLG_00837	2997	486131	489127	0	hypothetical protein	4	Pfam	PF00649.11	Copper-fist	Copper fist DNA binding domain
Autosomal	MVLG_00838	1823	489653	491475	0	hypothetical protein	4
Autosomal	MVLG_00839	4824	492241	497064	0	hypothetical protein	4
Autosomal	MVLG_00840	2706	496977	499682	0	hypothetical protein	4	Pfam	PF03171.13	2OG-FeII_Oxy	2OG-Fe(II) oxygenase superfamily
Autosomal	MVLG_00841	1657	500361	502017	0	glucose 1-dehydrogenase	4	Pfam	PF00106.18	adh_short	short chain dehydrogenase
Autosomal	MVLG_00842	1401	502421	503821	0	prephenate dehydratase	4	Pfam	PF00800.11	PDT	Prephenate dehydratase
Autosomal	MVLG_00843	2208	503436	505643	0	hypothetical protein	4	Pfam	PF01218.11	Coprogen_oxidas	Coproporphyrinogen III oxidase
Autosomal	MVLG_00844	3699	505892	509590	0	hypothetical protein	4	Pfam	PF08634.3	Pet127	Mitochondrial protein Pet127
Autosomal	MVLG_00845	2367	509515	511881	0	hypothetical protein	4
Autosomal	MVLG_00846	4760	512192	516951	0	hypothetical protein	4
Autosomal	MVLG_00847	952	517456	518407	0	hypothetical protein	4
Autosomal	MVLG_00848	2267	518462	520728	0	O-sialoglycoprotein endopeptidase	4	Pfam	PF00814.18	Peptidase_M22	Glycoprotease family
Autosomal	MVLG_00849	1378	521001	522378	0	hypothetical protein	4	Pfam	PF01501.13	Glyco_transf_8	Glycosyl transferase family 8
Autosomal	MVLG_00850	3619	522940	526558	0	hypothetical protein	4	Pfam	PF08427.3	DUF1741	Domain of unknown function (DUF1741)
Autosomal	MVLG_00851	2649	526635	529283	0	hypothetical protein	4	Pfam	PF08662.4	eIF2A	Eukaryotic translation initiation factor eIF2A
Autosomal	MVLG_00852	3033	529203	532235	0	ABC1-C atypical protein kinase	4	Pfam	PF03109.9	ABC1	ABC1 family
Autosomal	MVLG_00853	6356	532617	538972	0	hypothetical protein	4
Autosomal	MVLG_00854	854	539267	540120	0	hypothetical protein	4
Autosomal	MVLG_00855	2113	540305	542417	0	gamma-glutamyltranspeptidase	4	Pfam	TIGR00066	TIGR00066	g_glut_trans: gamma-glutamyltransferase
Autosomal	MVLG_00856	1611	542361	543971	0	hypothetical protein	4	Pfam	PF02548.8	Pantoate_transf	Ketopantoate hydroxymethyltransferase
Autosomal	MVLG_00857	1355	544056	545410	0	hypothetical protein	4
Autosomal	MVLG_00858	3459	545622	549080	0	hypothetical protein	4	Pfam	PF00153.20	Mito_carr	Mitochondrial carrier protein
Autosomal	MVLG_00859	3182	557103	560284	0	hypothetical protein	4	Pfam	PF05730.4	CFEM	CFEM domain
Autosomal	MVLG_00860	8260	561119	569378	0	hypothetical protein	4	Pfam	PF00271.24	Helicase_C	Helicase conserved C-terminal domain
Autosomal	MVLG_00861	1390	569483	570872	0	iron sulfur cluster assembly protein 1	4	Pfam	TIGR01999	TIGR01999	iscU: FeS cluster assembly scaffold IscU
Autosomal	MVLG_00862	3855	571025	574879	0	hypothetical protein	4	Pfam	PF00782.13	DSPc	Dual specificity phosphatase, catalytic domain
Autosomal	MVLG_00863	1610	575707	577316	0	hypothetical protein	4	Pfam	PF00515.21	TPR_1	Tetratricopeptide repeat
Autosomal	MVLG_00864	2915	578086	581000	0	glutamine synthetase	4	Pfam	PF00120.17	Gln-synt_C	Glutamine synthetase, catalytic domain
Autosomal	MVLG_00865	2602	581246	583847	0	hypothetical protein	4	Pfam	PF07690.9	MFS_1	Major Facilitator Superfamily
Autosomal	MVLG_00866	2556	584023	586578	0	hypothetical protein	4	Pfam	PF06814.6	Lung_7-TM_R	Lung seven transmembrane receptor
Autosomal	MVLG_00867	2361	586530	588890	0	hypothetical protein	4
Autosomal	MVLG_00868	797	589036	589832	0	hypothetical protein	4	Pfam	PF09812.2	MRP-L28	Mitochondrial ribosomal protein L28
Autosomal	MVLG_00869	1850	589776	591625	0	hypothetical protein	4
Autosomal	MVLG_00870	4451	592263	596713	0	CK1/CK1/CK1-D protein kinase	4	Pfam	PF00069.18	Pkinase	Protein kinase domain
Autosomal	MVLG_00871	707	597457	598163	0	hypothetical protein	4
Autosomal	MVLG_00872	2515	598234	600748	0	pyruvate dehydrogenase E2 component (dihydrolipoamide acetyltransferase)	4	Pfam	TIGR01349	TIGR01349	PDHac_trf_mito: pyruvate dehydrogenase complex dihydrolipoamide acetyltransferase
Autosomal	MVLG_00873	1779	600665	602443	0	replication factor C subunit 4	4	Pfam	PF00004.22	AAA	ATPase family associated with various cellular activities (AAA)
Autosomal	MVLG_00874	3199	602836	606034	0	hypothetical protein	4	Pfam	PF05285.5	SDA1	SDA1
Autosomal	MVLG_00875	1169	607643	608811	0	hypothetical protein	4	Pfam	PF11927.1	DUF3445	Protein of unknown function (DUF3445)
Autosomal	MVLG_00876	2287	609556	611842	0	hypothetical protein	4	Pfam	PF01399.20	PCI	PCI domain
Autosomal	MVLG_00877	2659	611652	614310	0	hypothetical protein	4	Pfam	PF06687.5	SUR7	SUR7/PalI family
Autosomal	MVLG_00878	1754	2693	4446	0	hypothetical protein	5	Pfam	PF05724.4	TPMT	Thiopurine S-methyltransferase (TPMT)
Autosomal	MVLG_00879	2056	3738	5793	0	hypothetical protein	5	Pfam	PF08265.4	YL1_C	YL1 nuclear protein C-terminal domain
Autosomal	MVLG_00880	2532	6600	9131	0	hypothetical protein	5
Autosomal	MVLG_00881	3006	13571	16576	0	hypothetical protein	5	Pfam	PF06602.7	Myotub-related	Myotubularin-related
Autosomal	MVLG_00882	2575	16599	19173	0	hypothetical protein	5	Pfam	PF00400.25	WD40	WD domain, G-beta repeat
Autosomal	MVLG_00883	3150	19251	22400	0	hypothetical protein	5
Autosomal	MVLG_00884	1514	22331	23844	0	hypothetical protein	5	Pfam	PF08241.5	Methyltransf_11	Methyltransferase domain
Autosomal	MVLG_00885	909	24682	25590	0	hypothetical protein	5
Autosomal	MVLG_00886	1951	26896	28846	0	hypothetical protein	5
Autosomal	MVLG_00887	2680	29521	32200	0	hypothetical protein	5	Pfam	PF00704.21	Glyco_hydro_18	Glycosyl hydrolases family 18
Autosomal	MVLG_00888	974	33491	34464	0	hsp10-like protein	5	Pfam	PF00166.14	Cpn10	Chaperonin 10 Kd subunit
Autosomal	MVLG_00889	2619	34491	37109	0	heat shock protein 60	5	Pfam	TIGR02348	TIGR02348	GroEL: chaperonin GroL
Autosomal	MVLG_00890	1824	40448	42271	0	hypothetical protein	5	Pfam	PF02114.9	Phosducin	Phosducin
Autosomal	MVLG_00891	4444	43157	47600	0	hypothetical protein	5	Pfam	PF03707.9	MHYT	Bacterial signalling protein N terminal repeat
Autosomal	MVLG_00892	1863	47718	49580	0	hypothetical protein	5	Pfam	PF00795.15	CN_hydrolase	Carbon-nitrogen hydrolase
Autosomal	MVLG_00893	1594	49439	51032	0	hypothetical protein	5	Pfam	PF01585.16	G-patch	G-patch domain
Autosomal	MVLG_00894	2199	51143	53341	0	nicotinate (nicotinamide) nucleotide adenylyltransferase	5	Pfam	TIGR00482	TIGR00482	TIGR00482: nicotinate (nicotinamide) nucleotide adenylyltransferase
Autosomal	MVLG_00895	1916	53527	55442	0	hypothetical protein	5
Autosomal	MVLG_00896	5625	55529	61153	0	hypothetical protein	5
Autosomal	MVLG_00897	2299	60904	63202	0	hypothetical protein	5
Autosomal	MVLG_00898	1100	63732	64831	0	hypothetical protein	5	Pfam	PF05032.5	Spo12	Spo12 family
Autosomal	MVLG_00899	2992	65182	68173	0	hypothetical protein	5	Pfam	PF03388.6	Lectin_leg-like	Legume-like lectin family
Autosomal	MVLG_00900	2244	68050	70293	0	hypothetical protein	5	Pfam	TIGR00530	TIGR00530	AGP_acyltrn: 1-acylglycerol-3-phosphate O-acyltransferases
Autosomal	MVLG_00901	1652	70959	72610	0	hypothetical protein	5	Pfam	PF00071.15	Ras	Ras family
Autosomal	MVLG_00902	2715	76014	78728	0	hypothetical protein	5
Autosomal	MVLG_00903	4300	78929	83228	0	hypothetical protein	5	Pfam	PF01513.14	NAD_kinase	ATP-NAD kinase
Autosomal	MVLG_00904	6456	83239	89694	0	hypothetical protein	5	Pfam	PF00616.12	RasGAP	GTPase-activator protein for Ras-like GTPase
Autosomal	MVLG_00905	4908	91574	96481	0	hypothetical protein	5	Pfam	PF00644.13	PARP	Poly(ADP-ribose) polymerase catalytic domain
Autosomal	MVLG_00906	3600	96781	100380	0	hypothetical protein	5	Pfam	PF01204.11	Trehalase	Trehalase
Autosomal	MVLG_00907	6769	100652	107420	0	hypothetical protein	5	Pfam	PF01648.13	ACPS	4'-phosphopantetheinyl transferase superfamily
Autosomal	MVLG_00908	2027	107652	109678	0	hypothetical protein	5	Pfam	PF00022.12	Actin	Actin
Autosomal	MVLG_00909	1204	109489	110692	0	hypothetical protein	5
Autosomal	MVLG_00910	907	117874	118780	0	hypothetical protein	5
Autosomal	MVLG_00911	687	119617	120303	0	hypothetical protein	5
Autosomal	MVLG_00912	1725	121261	122985	0	hypothetical protein	5	Pfam	PF01849.11	NAC	NAC domain
Autosomal	MVLG_00913	1971	123239	125209	0	hypothetical protein	5	Pfam	PF01368.13	DHH	DHH family
Autosomal	MVLG_00914	1422	129094	130515	0	hypothetical protein	5	Pfam	PF03583.7	LIP	Secretory lipase
Autosomal	MVLG_00915	4147	131014	135160	0	AGC/AKT protein kinase	5	Pfam	PF00433.17	Pkinase_C	Protein kinase C terminal domain
Autosomal	MVLG_00916	2056	135547	137602	0	hypothetical protein	5
Autosomal	MVLG_00917	4238	137953	142190	0	hypothetical protein	5	Pfam	PF00271.24	Helicase_C	Helicase conserved C-terminal domain
Autosomal	MVLG_00918	2005	142287	144291	0	hypothetical protein	5	Pfam	PF01148.13	CTP_transf_1	Cytidylyltransferase family
Autosomal	MVLG_00919	353	144741	145093	0	hypothetical protein	5
Autosomal	MVLG_00920	837	148077	148913	0	hypothetical protein	5
Autosomal	MVLG_00921	1683	149204	150886	0	hypothetical protein	5
Autosomal	MVLG_00922	2496	151200	153695	0	hypothetical protein	5	Pfam	PF07690.9	MFS_1	Major Facilitator Superfamily
Autosomal	MVLG_00923	1467	154969	156435	0	hypothetical protein	5
Autosomal	MVLG_00924	2097	156560	158656	0	hypothetical protein	5	Pfam	PF00636.19	Ribonuclease_3	RNase3 domain
Autosomal	MVLG_00925	1978	158466	160443	0	hypothetical protein	5	Pfam	PF10199.2	Adaptin_binding	Alpha and gamma adaptin binding protein p34
Autosomal	MVLG_00926	845	160072	160916	0	hypothetical protein	5	Pfam	PF10203.2	Pet191_N	Cytochrome c oxidase assembly protein PET191
Autosomal	MVLG_00927	1926	160926	162851	0	hypothetical protein	5	Pfam	PF00092.21	VWA	von Willebrand factor type A domain
Autosomal	MVLG_00928	2918	162913	165830	0	hypothetical protein	5	Pfam	PF11905.1	DUF3425	Domain of unknown function (DUF3425)
Autosomal	MVLG_00929	1705	166081	167785	0	hypothetical protein	5	Pfam	PF05769.4	DUF837	Protein of unknown function (DUF837)
Autosomal	MVLG_00930	2899	168079	170977	0	hypothetical protein	5	Pfam	PF00172.11	Zn_clus	Fungal Zn(2)-Cys(6) binuclear cluster domain
Autosomal	MVLG_00931	2489	172296	174784	0	hypothetical protein	5
Autosomal	MVLG_00932	2453	175150	177602	0	hypothetical protein	5
Autosomal	MVLG_00933	1530	178262	179791	0	hypothetical protein	5	Pfam	PF03583.7	LIP	Secretory lipase
Autosomal	MVLG_00934	1163	180827	181989	0	hypothetical protein	5	Pfam	PF03583.7	LIP	Secretory lipase
Autosomal	MVLG_00935	1250	184818	186067	0	ubiquitin-conjugating enzyme E2 2	5	Pfam	PF00179.19	UQ_con	Ubiquitin-conjugating enzyme
Autosomal	MVLG_00936	2040	185739	187778	0	nicotinate-nucleotide pyrophosphorylase	5	Pfam	PF02749.9	QRPTase_N	Quinolinate phosphoribosyl transferase, N-terminal domain
Autosomal	MVLG_00937	2239	187816	190054	0	hypothetical protein	5	Pfam	PF07798.4	DUF1640	Protein of unknown function (DUF1640)
Autosomal	MVLG_00938	1786	190097	191882	0	homoisocitrate dehydrogenase	5	Pfam	PF00180.13	Iso_dh	Isocitrate/isopropylmalate dehydrogenase
Autosomal	MVLG_00939	452	192115	192566	0	hypothetical protein	5
Autosomal	MVLG_00940	1908	192962	194869	0	hypothetical protein	5	Pfam	TIGR03317	TIGR03317	ygfZ_signature: folate-binding protein YgfZ
Autosomal	MVLG_00941	3769	195245	199013	0	hypothetical protein	5	Pfam	PF04615.6	Utp14	Utp14 protein
Autosomal	MVLG_00942	1530	198867	200396	0	hypothetical protein	5
Autosomal	MVLG_00943	962	200578	201539	0	hypothetical protein	5
Autosomal	MVLG_00944	4566	202126	206691	0	AGC/NDR protein kinase	5	Pfam	PF00069.18	Pkinase	Protein kinase domain
Autosomal	MVLG_00945	3421	205613	209033	0	hypothetical protein	5	Pfam	PF00249.24	Myb_DNA-binding	Myb-like DNA-binding domain
Autosomal	MVLG_00946	2735	209611	212345	0	hypothetical protein	5	Pfam	PF03143.10	GTP_EFTU_D3	Elongation factor Tu C-terminal domain
Autosomal	MVLG_00947	5970	212485	218454	0	hypothetical protein	5	Pfam	PF00856.21	SET	SET domain
Autosomal	MVLG_00948	17579	218450	236028	0	hypothetical protein	5	Pfam	PF07726.4	AAA_3	ATPase family associated with various cellular activities (AAA)
Autosomal	MVLG_00949	2756	236227	238982	0	hypothetical protein	5	Pfam	PF07976.5	Phe_hydrox_dim	Phenol hydroxylase, C-terminal dimerisation domain
Autosomal	MVLG_00950	1882	240667	242548	0	hypothetical protein	5	Pfam	PF03358.8	FMN_red	NADPH-dependent FMN reductase
Autosomal	MVLG_00951	5476	244810	250285	0	hypothetical protein	5	Pfam	PF01369.13	Sec7	Sec7 domain
Autosomal	MVLG_00952	1158	251273	252430	0	hypothetical protein	5	Pfam	PF09424.3	YqeY	Yqey-like protein
Autosomal	MVLG_00953	2422	251900	254321	0	hypothetical protein	5	Pfam	PF04258.6	Peptidase_A22B	Signal peptide peptidase
Autosomal	MVLG_00954	2317	254412	256728	0	hypothetical protein	5
Autosomal	MVLG_00955	2965	256642	259606	0	hypothetical protein	5	Pfam	PF00515.21	TPR_1	Tetratricopeptide repeat
Autosomal	MVLG_00956	1864	259454	261317	0	hypothetical protein	5	Pfam	PF08659.3	KR	KR domain
Autosomal	MVLG_00957	3474	263987	267460	0	hypothetical protein	5	Pfam	PF00096.19	zf-C2H2	Zinc finger, C2H2 type
Autosomal	MVLG_00958	2639	267651	270289	0	hypothetical protein	5
Autosomal	MVLG_00959	1426	270607	272032	0	hypothetical protein	5
Autosomal	MVLG_00960	3263	271881	275143	0	hypothetical protein	5	Pfam	PF01435.11	Peptidase_M48	Peptidase family M48
Autosomal	MVLG_00961	2283	275180	277462	0	hypothetical protein	5	Pfam	PF02535.15	Zip	ZIP Zinc transporter
Autosomal	MVLG_00962	1773	278077	279849	0	hypothetical protein	5	Pfam	PF03637.10	Mob1_phocein	Mob1/phocein family
Autosomal	MVLG_00963	1569	280007	282261	0	hypothetical protein	5	Pfam	PF02423.8	OCD_Mu_crystall	Ornithine cyclodeaminase/mu-crystallin family
Autosomal	MVLG_00964	5403	282540	287942	0	hypothetical protein	5	Pfam	PF08550.3	DUF1752	Fungal protein of unknown function (DUF1752)
Autosomal	MVLG_00965	3757	288017	291773	0	hypothetical protein	5	Pfam	PF02373.15	JmjC	JmjC domain
Autosomal	MVLG_00966	2069	292141	294209	0	hypothetical protein	5	Pfam	PF04158.7	Sof1	Sof1-like domain
Autosomal	MVLG_00967	2387	293233	295619	0	hypothetical protein	5	Pfam	PF00226.24	DnaJ	DnaJ domain
Autosomal	MVLG_00968	3965	295784	299748	0	hypothetical protein	5
Autosomal	MVLG_00969	2718	299770	302487	0	hypothetical protein	5
Autosomal	MVLG_00970	2912	302380	305291	0	Scd2/ral3	5	Pfam	PF00787.17	PX	PX domain
Autosomal	MVLG_00971	1820	306624	308443	0	hypothetical protein	5
Autosomal	MVLG_00972	1649	309026	310674	0	hypothetical protein	5	Pfam	PF05148.8	Methyltransf_8	Hypothetical methyltransferase
Autosomal	MVLG_00973	1294	311186	312479	0	hypothetical protein	5
Autosomal	MVLG_00974	1869	314369	316237	0	hypothetical protein	5
Autosomal	MVLG_00975	821	316369	317189	0	hypothetical protein	5
Autosomal	MVLG_00976	1618	317226	318843	0	proteasome subunit alpha type-5	5	Pfam	PF10584.2	Proteasome_A_N	Proteasome subunit A N-terminal signature
Autosomal	MVLG_00977	1438	318890	320327	0	hypothetical protein	5
Autosomal	MVLG_00978	4321	320511	324831	0	hypothetical protein	5	Pfam	PF00172.11	Zn_clus	Fungal Zn(2)-Cys(6) binuclear cluster domain
Autosomal	MVLG_00979	887	327861	328747	0	hypothetical protein	5	Pfam	TIGR00516	TIGR00516	acpS: holo-[acyl-carrier-protein] synthase
Autosomal	MVLG_00980	1729	328909	330637	0	mitochondrial peroxiredoxin PRX1	5	Pfam	PF08534.3	Redoxin	Redoxin
Autosomal	MVLG_00981	1417	331049	332465	0	hypothetical protein	5	Pfam	PF01871.10	AMMECR1	AMMECR1
Autosomal	MVLG_00982	3228	332549	335776	0	hypothetical protein	5	Pfam	PF00097.18	zf-C3HC4	Zinc finger, C3HC4 type (RING finger)
Autosomal	MVLG_00983	4715	335933	340647	0	STE/STE11 protein kinase	5	Pfam	PF07647.10	SAM_2	SAM domain (Sterile alpha motif)
Autosomal	MVLG_00984	1740	340617	342356	0	hypothetical protein	5
Autosomal	MVLG_00985	1781	342893	344673	0	hypothetical protein	5
Autosomal	MVLG_00986	1785	345217	347001	0	hypothetical protein	5
Autosomal	MVLG_00987	1780	346682	348461	0	NADH-ubiquinone oxidoreductase 24 kDa subunit	5	Pfam	TIGR01958	TIGR01958	nuoE_fam: NADH-quinone oxidoreductase, E subunit
Autosomal	MVLG_00988	1549	349296	350844	0	60S ribosomal protein L35	5	Pfam	TIGR00012	TIGR00012	L29: ribosomal protein L29
Autosomal	MVLG_00989	1277	350963	352239	0	hypothetical protein	5	Pfam	PF02229.9	PC4	Transcriptional Coactivator p15 (PC4)
Autosomal	MVLG_00990	2600	352281	354880	0	hypothetical protein	5	Pfam	PF00226.24	DnaJ	DnaJ domain
Autosomal	MVLG_00991	2387	355021	357407	0	hypothetical protein	5	Pfam	PF01266.17	DAO	FAD dependent oxidoreductase
Autosomal	MVLG_00992	3236	357338	360573	0	hypothetical protein	5
Autosomal	MVLG_00993	1599	360995	362593	0	hypothetical protein	5	Pfam	PF10209.2	DUF2340	Uncharacterized conserved protein (DUF2340)
Autosomal	MVLG_00994	1639	361874	363512	0	hypothetical protein	5	Pfam	PF01230.16	HIT	HIT domain
Autosomal	MVLG_00995	2541	363459	365999	0	hypothetical protein	5	Pfam	PF00929.17	Exonuc_X-T	Exonuclease
Autosomal	MVLG_00996	1543	366040	367582	0	hypothetical protein	5	Pfam	PF01479.18	S4	S4 domain
Autosomal	MVLG_00997	2112	367745	369856	0	hypothetical protein	5	Pfam	PF00400.25	WD40	WD domain, G-beta repeat
Autosomal	MVLG_00998	2470	370328	372797	0	hypothetical protein	5	Pfam	PF08662.4	eIF2A	Eukaryotic translation initiation factor eIF2A
Autosomal	MVLG_00999	1325	372870	374194	0	hypothetical protein	5
Autosomal	MVLG_01000	5246	376570	381815	0	hypothetical protein	5	Pfam	PF00250.11	Fork_head	Fork head domain
Autosomal	MVLG_01001	4207	382097	386303	0	hypothetical protein	5	Pfam	PF04082.11	Fungal_trans	Fungal specific transcription factor domain
Autosomal	MVLG_01002	2639	386402	389040	0	nicotinate phosphoribosyltransferase	5	Pfam	PF04095.9	NAPRTase	Nicotinate phosphoribosyltransferase (NAPRTase) family
Autosomal	MVLG_01003	1926	389073	390998	0	hypothetical protein	5
Autosomal	MVLG_01004	1669	391069	392737	0	hypothetical protein	5
Autosomal	MVLG_01005	1380	393223	394602	0	hypothetical protein	5
Autosomal	MVLG_01006	1735	395359	397093	0	hypothetical protein	5
Autosomal	MVLG_01007	1950	397372	399321	0	hypothetical protein	5
Autosomal	MVLG_01008	2142	399469	401610	0	seryl-tRNA synthetase, cytoplasmic	5	Pfam	PF02403.15	Seryl_tRNA_N	Seryl-tRNA synthetase N-terminal domain
Autosomal	MVLG_01009	2134	401941	404074	0	hypothetical protein	5	Pfam	PF00155.14	Aminotran_1_2	Aminotransferase class I and II
Autosomal	MVLG_01010	2622	404365	406986	0	hypothetical protein	5
Autosomal	MVLG_01011	8025	406993	415017	0	hypothetical protein	5
Autosomal	MVLG_01012	2417	415213	417629	0	STE/STE7 protein kinase	5	Pfam	PF00069.18	Pkinase	Protein kinase domain
Autosomal	MVLG_01013	2623	418628	421250	0	acyl-CoA dehydrogenase	5	Pfam	PF00441.17	Acyl-CoA_dh_1	Acyl-CoA dehydrogenase, C-terminal domain
Autosomal	MVLG_01014	758	421723	422480	0	hypothetical protein	5	Pfam	PF03987.8	Autophagy_act_C	Autophagocytosis associated protein, active-site domain
Autosomal	MVLG_01015	4054	422505	426558	0	hypothetical protein	5	Pfam	PF00488.14	MutS_V	MutS domain V
Autosomal	MVLG_01016	2957	426742	429698	0	hypothetical protein	5	Pfam	PF00096.19	zf-C2H2	Zinc finger, C2H2 type
Autosomal	MVLG_01017	2289	432364	434652	0	hypothetical protein	5	Pfam	PF01535.13	PPR	PPR repeat
Autosomal	MVLG_01018	1778	434715	436492	0	hypothetical protein	5
Autosomal	MVLG_01019	3500	436758	440257	0	hypothetical protein	5	Pfam	PF08613.4	Cyclin	Cyclin
Autosomal	MVLG_01020	2058	440467	442524	0	hypothetical protein	5	Pfam	PF01652.11	IF4E	Eukaryotic initiation factor 4E
Autosomal	MVLG_01021	1840	443970	445809	0	hypothetical protein	5	Pfam	PF01702.11	TGT	Queuine tRNA-ribosyltransferase
Autosomal	MVLG_01022	2291	445491	447781	0	hypothetical protein	5	Pfam	PF07690.9	MFS_1	Major Facilitator Superfamily
Autosomal	MVLG_01023	3059	448754	451812	0	hypothetical protein	5
Autosomal	MVLG_01024	4714	451975	456688	0	hypothetical protein	5	Pfam	PF00172.11	Zn_clus	Fungal Zn(2)-Cys(6) binuclear cluster domain
Autosomal	MVLG_01025	2164	455393	457556	0	hypothetical protein	5	Pfam	PF00561.13	Abhydrolase_1	alpha/beta hydrolase fold
Autosomal	MVLG_01026	1959	457768	459726	0	hypothetical protein	5	Pfam	TIGR00485	TIGR00485	EF-Tu: translation elongation factor Tu
Autosomal	MVLG_01027	1233	459764	460996	0	hypothetical protein	5
Autosomal	MVLG_01028	2586	461313	463898	0	hypothetical protein	5	Pfam	PF04434.10	SWIM	SWIM zinc finger
Autosomal	MVLG_01029	2372	464858	467229	0	hypothetical protein	5	Pfam	PF02338.12	OTU	OTU-like cysteine protease
Autosomal	MVLG_01030	659	471669	472327	0	hypothetical protein	5
Autosomal	MVLG_01031	1359	473340	474698	0	hypothetical protein	5
Autosomal	MVLG_01032	3211	475676	478886	0	hypothetical protein	5	Pfam	PF00071.15	Ras	Ras family
Autosomal	MVLG_01033	3559	479140	482731	0	hypothetical protein	5	Pfam	PF00542.12	Ribosomal_L12	Ribosomal protein L7/L12 C-terminal domain
Autosomal	MVLG_01034	3585	482880	486464	0	hypothetical protein	5	Pfam	PF00385.17	Chromo	chromo' (CHRromatin Organisation MOdifier) domain
Autosomal	MVLG_01035	372	486721	487092	0	hypothetical protein	5	Pfam	PF08650.3	DASH_Dad4	DASH complex subunit Dad4
Autosomal	MVLG_01036	1769	487302	489070	0	hypothetical protein	5	Pfam	PF00092.21	VWA	von Willebrand factor type A domain
Autosomal	MVLG_01037	3242	489125	492366	0	hypothetical protein	5	Pfam	PF00170.14	bZIP_1	bZIP transcription factor
Autosomal	MVLG_01038	3011	492422	495432	0	hypothetical protein	5	Pfam	PF08662.4	eIF2A	Eukaryotic translation initiation factor eIF2A
Autosomal	MVLG_01039	1350	495358	496707	0	hypothetical protein	5
Autosomal	MVLG_01040	1844	496856	498699	0	hypothetical protein	5
Autosomal	MVLG_01041	397	500964	501360	0	hypothetical protein	5
Autosomal	MVLG_01042	984	505627	506610	0	hypothetical protein	5
Autosomal	MVLG_01043	3693	507004	510696	0	hypothetical protein	5	Pfam	PF00175.14	NAD_binding_1	Oxidoreductase NAD-binding domain
Autosomal	MVLG_01044	1404	510638	512041	0	hypothetical protein	5
Autosomal	MVLG_01045	2282	512976	515257	0	hypothetical protein	5	Pfam	PF04406.7	TP6A_N	Type IIB DNA topoisomerase
Autosomal	MVLG_01046	3017	515389	518405	0	hypothetical protein	5	Pfam	PF03935.8	SKN1	Beta-glucan synthesis-associated protein (SKN1)
Autosomal	MVLG_01047	2473	518574	521046	0	electron-transferring-flavoprotein dehydrogenase	5	Pfam	PF01946.10	Thi4	Thi4 family
Autosomal	MVLG_01048	2311	524575	526885	0	hypothetical protein	5	Pfam	PF07942.5	N2227	N2227-like protein
Autosomal	MVLG_01049	1876	5284	7159	0	hypothetical protein	6
Autosomal	MVLG_01050	1759	8809	10567	0	hypothetical protein	6
Autosomal	MVLG_01051	1388	10120	11507	0	hypothetical protein	6	Pfam	PF00416.15	Ribosomal_S13	Ribosomal protein S13/S18
Autosomal	MVLG_01052	1562	11689	13250	0	hypothetical protein	6	Pfam	PF04000.8	Sas10_Utp3	Sas10/Utp3/C1D family
Autosomal	MVLG_01053	2784	13990	16773	0	hypothetical protein	6	Pfam	PF00026.16	Asp	Eukaryotic aspartyl protease
Autosomal	MVLG_01054	3903	16819	20721	0	hypothetical protein	6	Pfam	PF00076.15	RRM_1	RNA recognition motif. (a.k.a. RRM, RBD, or RNP domain)
Autosomal	MVLG_01055	2493	25449	27941	0	hypothetical protein	6
Autosomal	MVLG_01056	3177	28089	31265	0	hypothetical protein	6	Pfam	PF06087.5	Tyr-DNA_phospho	Tyrosyl-DNA phosphodiesterase
Autosomal	MVLG_01057	3225	31609	34833	0	hypothetical protein	6	Pfam	PF07690.9	MFS_1	Major Facilitator Superfamily
Autosomal	MVLG_01058	2527	34993	37519	0	hypothetical protein	6
Autosomal	MVLG_01059	2127	37634	39760	0	hypothetical protein	6
Autosomal	MVLG_01060	1269	39857	41125	0	hypothetical protein	6	Pfam	PF08241.5	Methyltransf_11	Methyltransferase domain
Autosomal	MVLG_01061	2238	40833	43070	0	hypothetical protein	6
Autosomal	MVLG_01062	2449	43166	45614	0	hypothetical protein	6	Pfam	PF03062.12	MBOAT	MBOAT family
Autosomal	MVLG_01063	2286	45994	48279	0	hypothetical protein	6
Autosomal	MVLG_01064	3634	48596	52229	0	minichromosome maintenance protein 6	6	Pfam	PF01078.14	Mg_chelatase	Magnesium chelatase, subunit ChlI
Autosomal	MVLG_01065	1787	53646	55432	0	hypothetical protein	6
Autosomal	MVLG_01066	2052	55576	57627	0	hypothetical protein	6	Pfam	PF06687.5	SUR7	SUR7/PalI family
Autosomal	MVLG_01067	2697	57756	60452	0	hypothetical protein	6	Pfam	PF04882.5	Peroxin-3	Peroxin-3
Autosomal	MVLG_01068	3956	61002	64957	0	hypothetical protein	6
Autosomal	MVLG_01069	1710	65459	67168	0	hypothetical protein	6	Pfam	PF00153.20	Mito_carr	Mitochondrial carrier protein
Autosomal	MVLG_01070	1197	67762	68958	0	hypothetical protein	6
Autosomal	MVLG_01071	225	70088	70312	0	hypothetical protein	6
Autosomal	MVLG_01072	1297	72422	73718	0	hypothetical protein	6	Pfam	PF01174.12	SNO	SNO glutamine amidotransferase family
Autosomal	MVLG_01073	2587	73878	76464	0	pyridoxine biosynthesis protein PDX1	6	Pfam	TIGR00343	TIGR00343	TIGR00343: pyridoxal 5'-phosphate synthase, synthase subunit Pdx1
Autosomal	MVLG_01074	856	75837	76692	0	hypothetical protein	6
Autosomal	MVLG_01075	905	77069	77973	0	hypothetical protein	6
Autosomal	MVLG_01076	3603	78163	81765	0	hypothetical protein	6	Pfam	PF00271.24	Helicase_C	Helicase conserved C-terminal domain
Autosomal	MVLG_01077	1316	81776	83091	0	hypothetical protein	6	Pfam	PF07717.9	DUF1605	Domain of unknown function (DUF1605)
Autosomal	MVLG_01078	2545	83082	85626	0	hypothetical protein	6
Autosomal	MVLG_01079	1737	86171	87907	0	hypothetical protein	6	Pfam	PF00505.12	HMG_box	HMG (high mobility group) box
Autosomal	MVLG_01080	891	87986	88876	0	hypothetical protein	6
Autosomal	MVLG_01081	1877	89084	90960	0	hypothetical protein	6	Pfam	PF06283.4	ThuA	Trehalose utilisation
Autosomal	MVLG_01082	906	91770	92675	0	hypothetical protein	6	Pfam	PF03330.11	DPBB_1	Rare lipoprotein A (RlpA)-like double-psi beta-barrel
Autosomal	MVLG_01083	1501	93429	94929	0	hypothetical protein	6	Pfam	PF00560.26	LRR_1	Leucine Rich Repeat
Autosomal	MVLG_01084	2777	95115	97891	0	cell division control protein 3	6	Pfam	PF00735.11	Septin	Septin
Autosomal	MVLG_01085	2290	98025	100314	0	hypothetical protein	6
Autosomal	MVLG_01086	1245	100456	101700	0	hypothetical protein	6	Pfam	PF07653.10	SH3_2	Variant SH3 domain
Autosomal	MVLG_01087	1904	104375	106278	0	hypothetical protein	6	Pfam	PF08294.4	TIM21	TIM21
Autosomal	MVLG_01088	1329	106592	107920	0	hypothetical protein	6
Autosomal	MVLG_01089	1676	109036	110711	0	hypothetical protein	6
Autosomal	MVLG_01090	7814	111657	119470	0	hypothetical protein	6	Pfam	PF11919.1	DUF3437	Domain of unknown function (DUF3437)
Autosomal	MVLG_01091	1523	119637	121159	0	hypothetical protein	6	Pfam	TIGR01664	TIGR01664	DNA-3'-Pase: DNA 3'-phosphatase
Autosomal	MVLG_01092	3475	121880	125354	0	vesicle-fusing ATPase	6	Pfam	PF02933.10	CDC48_2	Cell division protein 48 (CDC48), domain 2
Autosomal	MVLG_01093	2904	125377	128280	0	hypothetical protein	6	Pfam	PF09325.3	Vps5	Vps5 C terminal like
Autosomal	MVLG_01094	2229	128390	130618	0	hypothetical protein	6	Pfam	PF03661.6	UPF0121	Uncharacterised protein family (UPF0121)
Autosomal	MVLG_01095	1848	130655	132502	0	hypothetical protein	6
Autosomal	MVLG_01096	1494	131698	133191	0	hypothetical protein	6
Autosomal	MVLG_01097	1868	133238	135105	0	hypothetical protein	6	Pfam	PF03311.7	Cornichon	Cornichon protein
Autosomal	MVLG_01098	2708	134872	137579	0	isocitrate dehydrogenase [NAD] subunit 2	6	Pfam	PF00180.13	Iso_dh	Isocitrate/isopropylmalate dehydrogenase
Autosomal	MVLG_01099	2703	137671	140373	0	isocitrate dehydrogenase [NAD] subunit 1	6	Pfam	PF00180.13	Iso_dh	Isocitrate/isopropylmalate dehydrogenase
Autosomal	MVLG_01100	4650	140552	145201	0	hypothetical protein	6
Autosomal	MVLG_01101	4403	145173	149575	0	hypothetical protein	6
Autosomal	MVLG_01102	5980	150157	156136	0	hypothetical protein	6	Pfam	PF00271.24	Helicase_C	Helicase conserved C-terminal domain
Autosomal	MVLG_01103	2011	156025	158035	0	aminotransferase	6	Pfam	PF00155.14	Aminotran_1_2	Aminotransferase class I and II
Autosomal	MVLG_01104	2152	158276	160427	0	hypothetical protein	6	Pfam	PF01988.12	VIT1	VIT family
Autosomal	MVLG_01105	1785	161266	163050	0	hypothetical protein	6	Pfam	PF01398.14	Mov34	Mov34/MPN/PAD-1 family
Autosomal	MVLG_01106	1769	163134	164902	0	hypothetical protein	6	Pfam	PF06487.5	SAP18	Sin3 associated polypeptide p18 (SAP18)
Autosomal	MVLG_01107	1528	164452	165979	0	hypothetical protein	6	Pfam	PF00857.13	Isochorismatase	Isochorismatase family
Autosomal	MVLG_01108	1855	165713	167567	0	hypothetical protein	6	Pfam	PF02826.12	2-Hacid_dh_C	D-isomer specific 2-hydroxyacid dehydrogenase, NAD binding domain
Autosomal	MVLG_01109	2230	168890	171119	0	hypothetical protein	6	Pfam	PF08766.4	DEK_C	DEK C terminal domain
Autosomal	MVLG_01110	2722	170988	173709	0	hypothetical protein	6
Autosomal	MVLG_01111	3008	173919	176926	0	hypothetical protein	6	Pfam	PF01633.13	Choline_kinase	Choline/ethanolamine kinase
Autosomal	MVLG_01112	1968	176996	178963	0	hypothetical protein	6	Pfam	PF00106.18	adh_short	short chain dehydrogenase
Autosomal	MVLG_01113	4081	180341	184421	0	elongation factor EF-3	6	Pfam	PF00005.20	ABC_tran	ABC transporter
Autosomal	MVLG_01114	1962	184707	186668	0	hypothetical protein	6	Pfam	PF01522.14	Polysacc_deac_1	Polysaccharide deacetylase
Autosomal	MVLG_01115	3946	192178	196123	0	hypothetical protein	6
Autosomal	MVLG_01116	2526	196044	198569	0	hypothetical protein	6	Pfam	PF04366.5	DUF500	Family of unknown function (DUF500)
Autosomal	MVLG_01117	1713	198704	200416	0	hypothetical protein	6	Pfam	PF00400.25	WD40	WD domain, G-beta repeat
Autosomal	MVLG_01118	2128	200371	202498	0	hypothetical protein	6	Pfam	PF00226.24	DnaJ	DnaJ domain
Autosomal	MVLG_01119	1498	202637	204134	0	hypothetical protein	6
Autosomal	MVLG_01120	2649	204384	207032	0	14-3-3 family protein	6	Pfam	PF00244.13	14-3-3	14-3-3 protein
Autosomal	MVLG_01121	908	207829	208736	0	hypothetical protein	6
Autosomal	MVLG_01122	2835	208678	211512	0	hypothetical protein	6
Autosomal	MVLG_01123	2231	211586	213816	0	hypothetical protein	6	Pfam	PF09384.3	UTP15_C	UTP15 C terminal
Autosomal	MVLG_01124	2702	213883	216584	0	hypothetical protein	6	Pfam	PF03949.8	Malic_M	Malic enzyme, NAD binding domain
Autosomal	MVLG_01125	2467	216901	219367	0	homoaconitase	6	Pfam	PF00330.13	Aconitase	Aconitase family (aconitate hydratase)
Autosomal	MVLG_01126	1345	219825	221169	0	hypothetical protein	6	Pfam	PF08614.4	ATG16	Autophagy protein 16 (ATG16)
Autosomal	MVLG_01127	1739	222475	224213	0	eukaryotic translation initiation factor 2 subunit alpha	6	Pfam	PF07541.5	EIF_2_alpha	Eukaryotic translation initiation factor 2 alpha subunit
Autosomal	MVLG_01128	5199	224338	229536	0	hypothetical protein	6	Pfam	PF02296.9	Alpha_adaptin_C	Alpha adaptin AP2, C-terminal domain
Autosomal	MVLG_01129	2446	228455	230900	0	hypothetical protein	6	Pfam	PF00271.24	Helicase_C	Helicase conserved C-terminal domain
Autosomal	MVLG_01130	8784	231001	239784	0	hypothetical protein	6	Pfam	PF00145.10	DNA_methylase	C-5 cytosine-specific DNA methylase
Autosomal	MVLG_01131	1937	240045	241981	0	cytochrome b-c1 complex subunit Rieske	6	Pfam	PF00355.19	Rieske	Rieske [2Fe-2S] domain
Autosomal	MVLG_01132	1621	242358	243978	0	hypothetical protein	6
Autosomal	MVLG_01133	2736	244139	246874	0	hypothetical protein	6	Pfam	PF07992.7	Pyr_redox_2	Pyridine nucleotide-disulphide oxidoreductase
Autosomal	MVLG_01134	1376	246982	248357	0	hypothetical protein	6	Pfam	PF00583.17	Acetyltransf_1	Acetyltransferase (GNAT) family
Autosomal	MVLG_01135	1288	248064	249351	0	hypothetical protein	6	Pfam	PF05700.4	BCAS2	Breast carcinoma amplified sequence 2 (BCAS2)
Autosomal	MVLG_01136	3758	249556	253313	0	hypothetical protein	6	Pfam	PF05843.7	Suf	Suppressor of forked protein (Suf)
Autosomal	MVLG_01137	2825	253502	256326	0	hypothetical protein	6
Autosomal	MVLG_01138	843	257314	258156	0	hypothetical protein	6
Autosomal	MVLG_01139	2437	258750	261186	0	hypothetical protein	6
Autosomal	MVLG_01140	804	261372	262175	0	hypothetical protein	6
Autosomal	MVLG_01141	1141	262033	263173	0	hypothetical protein	6	Pfam	PF01230.16	HIT	HIT domain
Autosomal	MVLG_01142	2023	263316	265338	0	hypothetical protein	6
Autosomal	MVLG_01143	2489	266132	268620	0	CMGC/CDK/CDK5 protein kinase	6	Pfam	PF00069.18	Pkinase	Protein kinase domain
Autosomal	MVLG_01144	2398	268883	271280	0	hypothetical protein	6
Autosomal	MVLG_01145	2443	271553	273995	0	hypothetical protein	6	Pfam	PF00067.15	p450	Cytochrome P450
Autosomal	MVLG_01146	2310	272880	275189	0	hypothetical protein	6	Pfam	PF00076.15	RRM_1	RNA recognition motif. (a.k.a. RRM, RBD, or RNP domain)
Autosomal	MVLG_01147	1632	274584	276215	0	hypothetical protein	6	Pfam	PF06212.5	GRIM-19	GRIM-19 protein
Autosomal	MVLG_01148	1823	276075	277897	0	hypothetical protein	6
Autosomal	MVLG_01149	8537	280720	289256	0	STE/STE11 protein kinase	6	Pfam	PF00069.18	Pkinase	Protein kinase domain
Autosomal	MVLG_01150	2205	287871	290075	0	hypothetical protein	6	Pfam	TIGR00189	TIGR00189	tesB: acyl-CoA thioesterase II
Autosomal	MVLG_01151	3412	290085	293496	0	hypothetical protein	6	Pfam	PF00098.16	zf-CCHC	Zinc knuckle
Autosomal	MVLG_01152	3261	293519	296779	0	hypothetical protein	6	Pfam	PF01694.15	Rhomboid	Rhomboid family
Autosomal	MVLG_01153	925	301043	301967	0	hypothetical protein	6	Pfam	PF03226.7	Yippee	Yippee putative zinc-binding protein
Autosomal	MVLG_01154	1705	302743	304447	0	hypothetical protein	6	Pfam	PF00378.13	ECH	Enoyl-CoA hydratase/isomerase family
Autosomal	MVLG_01155	2313	304627	306939	0	hypothetical protein	6	Pfam	PF00501.21	AMP-binding	AMP-binding enzyme
Autosomal	MVLG_01156	2125	306555	308679	0	hypothetical protein	6	Pfam	PF01593.17	Amino_oxidase	Flavin containing amine oxidoreductase
Autosomal	MVLG_01157	1274	308736	310009	0	transporter particle subunit bet3	6	Pfam	PF04051.9	TRAPP	Transport protein particle (TRAPP) component
Autosomal	MVLG_01158	5078	311850	316927	0	hypothetical protein	6	Pfam	PF00621.13	RhoGEF	RhoGEF domain
Autosomal	MVLG_01159	2514	316976	319489	0	hypothetical protein	6
Autosomal	MVLG_01160	5142	319670	324811	0	hypothetical protein	6	Pfam	PF07647.10	SAM_2	SAM domain (Sterile alpha motif)
Autosomal	MVLG_01161	2556	324921	327476	0	hypothetical protein	6	Pfam	PF00650.13	CRAL_TRIO	CRAL/TRIO domain
Autosomal	MVLG_01162	2884	327384	330267	0	hypothetical protein	6	Pfam	PF05793.5	TFIIF_alpha	Transcription initiation factor IIF, alpha subunit (TFIIF-alpha)
Autosomal	MVLG_01163	2638	330365	333002	0	hypothetical protein	6	Pfam	PF01062.14	Bestrophin	Bestrophin
Autosomal	MVLG_01164	3893	334280	338172	0	hypothetical protein	6	Pfam	PF00076.15	RRM_1	RNA recognition motif. (a.k.a. RRM, RBD, or RNP domain)
Autosomal	MVLG_01165	4821	339563	344383	0	hypothetical protein	6
Autosomal	MVLG_01166	3710	344316	348025	0	hypothetical protein	6
Autosomal	MVLG_01167	1674	350459	352132	0	hypothetical protein	6
Autosomal	MVLG_01168	1381	352246	353626	0	hypothetical protein	6	Pfam	PF05047.9	L51_S25_CI-B8	Mitochondrial ribosomal protein L51 / S25 / CI-B8 domain
Autosomal	MVLG_01169	2979	353236	356214	0	hypothetical protein	6	Pfam	PF00743.12	FMO-like	Flavin-binding monooxygenase-like
Autosomal	MVLG_01170	1431	356461	357891	0	hypothetical protein	6	Pfam	PF00329.12	Complex1_30kDa	Respiratory-chain NADH dehydrogenase, 30 Kd subunit
Autosomal	MVLG_01171	2455	358046	360500	0	hypothetical protein	6	Pfam	PF06423.5	GWT1	GWT1
Autosomal	MVLG_01172	1697	360249	361945	0	hypothetical protein	6	Pfam	TIGR01571	TIGR01571	A_thal_Cys_rich: uncharacterized Cys-rich domain
Autosomal	MVLG_01173	4479	363908	368386	0	hypothetical protein	6	Pfam	PF04142.8	Nuc_sug_transp	Nucleotide-sugar transporter
Autosomal	MVLG_01174	2188	369853	372040	0	hypothetical protein	6	Pfam	PF09612.3	HtrL_YibB	Bacterial protein of unknown function (HtrL_YibB)
Autosomal	MVLG_01175	1655	371989	373643	0	hypothetical protein	6
Autosomal	MVLG_01176	7666	374170	381835	0	hypothetical protein	6	Pfam	PF02585.10	PIG-L	GlcNAc-PI de-N-acetylase
Autosomal	MVLG_01177	1865	381758	383622	0	hypothetical protein	6
Autosomal	MVLG_01178	718	383799	384516	0	hypothetical protein	6
Autosomal	MVLG_01179	1869	384407	386275	0	hypothetical protein	6	Pfam	PF05773.15	RWD	RWD domain
Autosomal	MVLG_01180	1227	386143	387369	0	hypothetical protein	6
Autosomal	MVLG_01181	907	387331	388237	0	hypothetical protein	6	Pfam	PF00085.13	Thioredoxin	Thioredoxin
Autosomal	MVLG_01182	1400	388305	389704	0	hypothetical protein	6	Pfam	PF01730.9	UreF	UreF
Autosomal	MVLG_01183	3194	390444	393637	0	hypothetical protein	6	Pfam	PF07690.9	MFS_1	Major Facilitator Superfamily
Autosomal	MVLG_01184	1627	394250	395876	0	hypothetical protein	6	Pfam	PF01507.12	PAPS_reduct	Phosphoadenosine phosphosulfate reductase family
Autosomal	MVLG_01185	2403	396178	398580	0	glutaryl-CoA dehydrogenase	6	Pfam	PF00441.17	Acyl-CoA_dh_1	Acyl-CoA dehydrogenase, C-terminal domain
Autosomal	MVLG_01186	1569	399238	400806	0	hypothetical protein	6	Pfam	PF08240.5	ADH_N	Alcohol dehydrogenase GroES-like domain
Autosomal	MVLG_01187	5626	400929	406554	0	hypothetical protein	6	Pfam	TIGR01197	TIGR01197	nramp: metal ion transporter, metal ion (Mn2+/Fe2+) transporter (Nramp) family
Autosomal	MVLG_01188	2844	400997	403840	0	hypothetical protein	6	Pfam	PF00867.11	XPG_I	XPG I-region
Autosomal	MVLG_01189	943	406620	407562	0	hypothetical protein	6
Autosomal	MVLG_01190	2709	407960	410668	0	hypothetical protein	6	Pfam	PF08216.4	DUF1716	Eukaryotic domain of unknown function (DUF1716)
Autosomal	MVLG_01191	2492	410810	413301	0	hypothetical protein	6
Autosomal	MVLG_01192	2089	414260	416348	0	hypothetical protein	6
Autosomal	MVLG_01193	315	417388	417702	0	hypothetical protein	6
Autosomal	MVLG_01194	567	417769	418335	0	hypothetical protein	6
Autosomal	MVLG_01195	1817	419082	420898	0	hypothetical protein	6	Pfam	PF07986.5	TBCC	Tubulin binding cofactor C
Autosomal	MVLG_01196	1870	420963	422832	0	hypothetical protein	6	Pfam	PF03481.6	SUA5	SUA5 domain
Autosomal	MVLG_01197	1213	423563	424775	0	protein Ras-2	6	Pfam	PF00071.15	Ras	Ras family
Autosomal	MVLG_01198	2978	425360	428337	0	hypothetical protein	6
Autosomal	MVLG_01199	1695	429154	430848	0	hypothetical protein	6	Pfam	PF04707.7	PRELI	PRELI-like family
Autosomal	MVLG_01200	2581	431972	434552	0	vacuolar protein sorting-associated protein 4	6	Pfam	PF04212.11	MIT	MIT (microtubule interacting and transport) domain
Autosomal	MVLG_01201	3045	435570	438614	0	C-22 sterol desaturase	6	Pfam	PF00067.15	p450	Cytochrome P450
Autosomal	MVLG_01202	5499	438691	444189	0	hypothetical protein	6	Pfam	PF00636.19	Ribonuclease_3	RNase3 domain
Autosomal	MVLG_01203	3797	444085	447881	0	hypothetical protein	6	Pfam	PF01843.12	DIL	DIL domain
Autosomal	MVLG_01204	3930	451160	455089	0	hypothetical protein	6
Autosomal	MVLG_01205	3912	460155	464066	0	hypothetical protein	6	Pfam	PF00620.20	RhoGAP	RhoGAP domain
Autosomal	MVLG_01206	1536	464090	465625	0	hypothetical protein	6	Pfam	PF07859.6	Abhydrolase_3	alpha/beta hydrolase fold
Autosomal	MVLG_01207	1256	467108	468363	0	actin-like protein 2/3 complex subunit 3	6	Pfam	PF04062.7	P21-Arc	ARP2/3 complex ARPC3 (21 kDa) subunit
Autosomal	MVLG_01208	2041	468507	470547	0	MFS transporter, SIT family, siderophore-iron:H+ symporter	6
Autosomal	MVLG_01209	5055	471828	476964	0	hypothetical protein	6	Pfam	PF04828.7	GFA	Glutathione-dependent formaldehyde-activating enzyme
Autosomal	MVLG_01210	765	477316	478080	0	hypothetical protein	6
Autosomal	MVLG_01211	1230	479124	480353	0	hypothetical protein	6
Autosomal	MVLG_01212	1631	480222	481852	0	hypothetical protein	6	Pfam	PF04752.5	ChaC	ChaC-like protein
Autosomal	MVLG_01213	2878	482548	485425	0	UTP-glucose-1-phosphate uridylyltransferase	6	Pfam	PF01704.11	UDPGP	UTP--glucose-1-phosphate uridylyltransferase
Autosomal	MVLG_01214	2787	485682	488468	0	hypothetical protein	6	Pfam	PF10263.2	SprT-like	SprT-like family
Autosomal	MVLG_01215	2056	488275	490330	0	hypothetical protein	6
Autosomal	MVLG_01216	6970	491442	498411	0	hypothetical protein	6	Pfam	PF00271.24	Helicase_C	Helicase conserved C-terminal domain
Autosomal	MVLG_01217	3399	498247	501645	0	hypothetical protein	6
Autosomal	MVLG_01218	7232	502409	509640	0	1,3-beta-glucan synthase component FKS1	6	Pfam	PF02364.8	Glucan_synthase	1,3-beta-glucan synthase component
Autosomal	MVLG_01219	3095	509633	512727	0	hypothetical protein	6	Pfam	PF04437.6	RINT1_TIP1	RINT-1 / TIP-1 family
Autosomal	MVLG_01220	957	512797	513753	0	V-type proton ATPase subunit F	6	Pfam	TIGR01101	TIGR01101	V_ATP_synt_F: V-type ATPase, F subunit
Autosomal	MVLG_01221	2232	514450	516681	0	succinyl-CoA ligase [GDP-forming] subunit beta, hydrogenosomal	6	Pfam	PF08442.3	ATP-grasp_2	ATP-grasp domain
Autosomal	MVLG_01222	1957	516544	518500	0	hypothetical protein	6	Pfam	PF00248.14	Aldo_ket_red	Aldo/keto reductase family
Autosomal	MVLG_01223	5953	5073	11025	0	hypothetical protein	7	Pfam	PF00621.13	RhoGEF	RhoGEF domain
Autosomal	MVLG_01224	503	15302	15804	0	hypothetical protein	7	Pfam	PF01779.10	Ribosomal_L29e	Ribosomal L29e protein family
Autosomal	MVLG_01225	2062	16330	18391	0	hypothetical protein	7	Pfam	PF09335.4	SNARE_assoc	SNARE associated Golgi protein
Autosomal	MVLG_01226	2312	18328	20639	0	hypothetical protein	7
Autosomal	MVLG_01227	722	21075	21796	0	30S ribosomal protein S9	7	Pfam	PF00380.12	Ribosomal_S9	Ribosomal protein S9/S16
Autosomal	MVLG_01228	7378	22884	30261	0	hypothetical protein	7	Pfam	PF00400.25	WD40	WD domain, G-beta repeat
Autosomal	MVLG_01229	1423	30427	31849	0	hypothetical protein	7	Pfam	PF04176.6	TIP41	TIP41-like family
Autosomal	MVLG_01230	1789	31848	33636	0	hypothetical protein	7
Autosomal	MVLG_01231	4146	35626	39771	0	valyl-tRNA synthetase	7	Pfam	PF00133.15	tRNA-synt_1	tRNA synthetases class I (I, L, M and V)
Autosomal	MVLG_01232	2226	42380	44605	0	hypothetical protein	7
Autosomal	MVLG_01233	2310	44716	47025	0	hypothetical protein	7	Pfam	PF03031.11	NIF	NLI interacting factor-like phosphatase
Autosomal	MVLG_01234	1275	47040	48314	0	hypothetical protein	7	Pfam	PF10294.2	Methyltransf_16	Putative methyltransferase
Autosomal	MVLG_01235	1930	48546	50475	0	60S ribosomal protein L23	7	Pfam	PF00238.12	Ribosomal_L14	Ribosomal protein L14p/L23e
Autosomal	MVLG_01236	1159	50368	51526	0	hypothetical protein	7
Autosomal	MVLG_01237	2824	52027	54850	0	hypothetical protein	7	Pfam	PF03650.6	UPF0041	Uncharacterised protein family (UPF0041)
Autosomal	MVLG_01238	1337	55051	56387	0	hypothetical protein	7	Pfam	PF03665.6	UPF0172	Uncharacterised protein family (UPF0172)
Autosomal	MVLG_01239	2128	56041	58168	0	hypothetical protein	7	Pfam	PF05712.6	MRG	MRG
Autosomal	MVLG_01240	3700	59186	62885	0	hypothetical protein	7
Autosomal	MVLG_01241	638	63300	63937	0	hypothetical protein	7
Autosomal	MVLG_01242	800	64406	65205	0	hypothetical protein	7
Autosomal	MVLG_01243	2315	65427	67741	0	hypothetical protein	7
Autosomal	MVLG_01244	5672	68522	74193	0	AGC/PKC protein kinase	7	Pfam	PF00130.15	C1_1	Phorbol esters/diacylglycerol binding domain (C1 domain)
Autosomal	MVLG_01245	2079	74919	76997	0	hypothetical protein	7	Pfam	PF03151.9	TPT	Triose-phosphate Transporter family
Autosomal	MVLG_01246	2579	77290	79868	0	hypothetical protein	7	Pfam	PF05893.7	LuxC	Acyl-CoA reductase (LuxC)
Autosomal	MVLG_01247	264	81559	81822	0	histone H4	7	Pfam	PF02969.10	TAF	TATA box binding protein associated factor (TAF)
Autosomal	MVLG_01248	660	82595	83254	0	histone	7	Pfam	PF00125.17	Histone	Core histone H2A/H2B/H3/H4
Autosomal	MVLG_01249	2037	83319	85355	0	hypothetical protein	7	Pfam	PF07904.6	CT20	CT20 family
Autosomal	MVLG_01250	2042	85100	87141	0	hypothetical protein	7	Pfam	PF00172.11	Zn_clus	Fungal Zn(2)-Cys(6) binuclear cluster domain
Autosomal	MVLG_01251	2315	88643	90957	0	hypothetical protein	7
Autosomal	MVLG_01252	1789	99625	101413	0	hypothetical protein	7
Autosomal	MVLG_01253	1579	101578	103156	0	hypothetical protein	7
Autosomal	MVLG_01254	2029	103403	105431	0	hypothetical protein	7
Autosomal	MVLG_01255	2309	109159	111467	0	hypothetical protein	7
Autosomal	MVLG_01256	1063	111533	112595	0	hypothetical protein	7
Autosomal	MVLG_01257	1406	115410	116815	0	V-type proton ATPase proteolipid subunit 2	7	Pfam	PF00137.14	ATP-synt_C	ATP synthase subunit C
Autosomal	MVLG_01258	1729	117401	119129	0	hypothetical protein	7
Autosomal	MVLG_01259	3145	119579	122723	0	hypothetical protein	7	Pfam	PF03308.9	ArgK	ArgK protein
Autosomal	MVLG_01260	1719	125625	127343	0	hypothetical protein	7
Autosomal	MVLG_01261	1551	132101	133651	0	hypothetical protein	7	Pfam	PF00098.16	zf-CCHC	Zinc knuckle
Autosomal	MVLG_01262	1958	134433	136390	0	hypothetical protein	7	Pfam	PF01997.9	Translin	Translin family
Autosomal	MVLG_01263	3985	136514	140498	0	hypothetical protein	7	Pfam	PF03097.11	BRO1	BRO1-like domain
Autosomal	MVLG_01264	6040	140634	146673	0	hypothetical protein	7	Pfam	PF00616.12	RasGAP	GTPase-activator protein for Ras-like GTPase
Autosomal	MVLG_01265	816	147185	148000	0	histone	7	Pfam	PF00125.17	Histone	Core histone H2A/H2B/H3/H4
Autosomal	MVLG_01266	3226	149723	152948	0	hypothetical protein	7	Pfam	PF10250.2	O-FucT	GDP-fucose protein O-fucosyltransferase
Autosomal	MVLG_01267	2158	152131	154288	0	hypothetical protein	7	Pfam	PF01428.9	zf-AN1	AN1-like Zinc finger
Autosomal	MVLG_01268	3882	154551	158432	0	hypothetical protein	7	Pfam	PF00149.21	Metallophos	Calcineurin-like phosphoesterase
Autosomal	MVLG_01269	1555	158630	160184	0	hypothetical protein	7
Autosomal	MVLG_01270	3654	160047	163700	0	hypothetical protein	7	Pfam	PF00536.23	SAM_1	SAM domain (Sterile alpha motif)
Autosomal	MVLG_01271	2682	165634	168315	0	hypothetical protein	7	Pfam	PF06441.5	EHN	Epoxide hydrolase N terminus
Autosomal	MVLG_01272	2108	167490	169597	0	hypothetical protein	7
Autosomal	MVLG_01273	3320	169703	173022	0	peptidylprolyl isomerase	7	Pfam	PF00160.14	Pro_isomerase	Cyclophilin type peptidyl-prolyl cis-trans isomerase/CLD
Autosomal	MVLG_01274	4395	173125	177519	0	hypothetical protein	7
Autosomal	MVLG_01275	1955	177390	179344	0	hypothetical protein	7	Pfam	PF00076.15	RRM_1	RNA recognition motif. (a.k.a. RRM, RBD, or RNP domain)
Autosomal	MVLG_01276	2750	179538	182287	0	hypothetical protein	7
Autosomal	MVLG_01277	777	182447	183223	0	hypothetical protein	7	Pfam	PF01042.14	Ribonuc_L-PSP	Endoribonuclease L-PSP
Autosomal	MVLG_01278	1755	183772	185526	0	hypothetical protein	7	Pfam	PF11566.1	Inhibitor_PI31	Proteasome Inhibitor PI31
Autosomal	MVLG_01279	2671	187700	190370	0	hypothetical protein	7	Pfam	PF07690.9	MFS_1	Major Facilitator Superfamily
Autosomal	MVLG_01280	1546	190254	191799	0	hypothetical protein	7
Autosomal	MVLG_01281	1655	191914	193568	0	hypothetical protein	7
Autosomal	MVLG_01282	3471	199814	203284	0	hypothetical protein	7
Autosomal	MVLG_01283	1985	203742	205726	0	V-type proton ATPase subunit D	7	Pfam	PF01992.9	vATP-synt_AC39	ATP synthase (C/AC39) subunit
Autosomal	MVLG_01284	1402	206349	207750	0	hypothetical protein	7
Autosomal	MVLG_01285	2010	207913	209922	0	hypothetical protein	7	Pfam	PF02156.8	Glyco_hydro_26	Glycosyl hydrolase family 26
Autosomal	MVLG_01286	888	209845	210732	0	hypothetical protein	7
Autosomal	MVLG_01287	3371	211209	214579	0	hypothetical protein	7	Pfam	PF03254.6	XG_FTase	Xyloglucan fucosyltransferase
Autosomal	MVLG_01288	5021	215026	220046	0	hypothetical protein	7
Autosomal	MVLG_01289	6824	220135	226958	0	hypothetical protein	7
Autosomal	MVLG_01290	1562	227342	228903	0	hypothetical protein	7	Pfam	PF00300.15	PGAM	Phosphoglycerate mutase family
Autosomal	MVLG_01291	2128	229103	231230	0	hypothetical protein	7	Pfam	PF03531.7	SSrecog	Structure-specific recognition protein (SSRP1)
Autosomal	MVLG_01292	1387	231322	232708	0	hypothetical protein	7	Pfam	PF01205.12	UPF0029	Uncharacterized protein family UPF0029
Autosomal	MVLG_01293	899	233127	234025	0	hypothetical protein	7
Autosomal	MVLG_01294	5994	236303	242296	0	hypothetical protein	7	Pfam	PF02585.10	PIG-L	GlcNAc-PI de-N-acetylase
Autosomal	MVLG_01295	1378	242392	243769	0	hypothetical protein	7	Pfam	PF01121.13	CoaE	Dephospho-CoA kinase
Autosomal	MVLG_01296	2007	243767	245773	0	hypothetical protein	7	Pfam	PF07690.9	MFS_1	Major Facilitator Superfamily
Autosomal	MVLG_01297	1606	246013	247618	0	hypothetical protein	7	Pfam	PF11566.1	Inhibitor_PI31	Proteasome Inhibitor PI31
Autosomal	MVLG_01298	4313	252145	256457	0	hypothetical protein	7
Autosomal	MVLG_01299	1024	256494	257517	0	DNA-directed RNA polymerase III subunit RPC10	7	Pfam	PF01096.11	TFIIS_C	Transcription factor S-II (TFIIS)
Autosomal	MVLG_01300	3189	257659	260847	0	V-type proton ATPase subunit B	7	Pfam	PF02874.16	ATP-synt_ab_N	ATP synthase alpha/beta family, beta-barrel domain
Autosomal	MVLG_01301	2245	261345	263589	0	hypothetical protein	7
Autosomal	MVLG_01302	1999	263396	265394	0	hypothetical protein	7
Autosomal	MVLG_01303	2316	265861	268176	0	hypothetical protein	7	Pfam	PF02940.8	mRNA_triPase	mRNA capping enzyme, beta chain
Autosomal	MVLG_01304	4201	268380	272580	0	hypothetical protein	7	Pfam	PF04488.8	Gly_transf_sug	Glycosyltransferase sugar-binding region containing DXD motif
Autosomal	MVLG_01305	763	272702	273464	0	hypothetical protein	7	Pfam	PF00717.16	Peptidase_S24	Peptidase S24-like
Autosomal	MVLG_01306	2232	274026	276257	0	hypothetical protein	7	Pfam	PF07690.9	MFS_1	Major Facilitator Superfamily
Autosomal	MVLG_01307	3503	279252	282754	0	hypothetical protein	7	Pfam	PF00134.16	Cyclin_N	Cyclin, N-terminal domain
Autosomal	MVLG_01308	2334	286679	289012	0	hypothetical protein	7	Pfam	PF00067.15	p450	Cytochrome P450
Autosomal	MVLG_01309	2261	291173	293433	0	hypothetical protein	7	Pfam	PF00067.15	p450	Cytochrome P450
Autosomal	MVLG_01310	1177	294084	295260	0	hypothetical protein	7
Autosomal	MVLG_01311	1410	295136	296545	0	hypothetical protein	7	Pfam	PF00581.13	Rhodanese	Rhodanese-like domain
Autosomal	MVLG_01312	944	296573	297516	0	hypothetical protein	7	Pfam	PF01900.12	RNase_P_Rpp14	Rpp14/Pop5 family
Autosomal	MVLG_01313	2449	297625	300073	0	hypothetical protein	7	Pfam	PF00620.20	RhoGAP	RhoGAP domain
Autosomal	MVLG_01314	4544	300227	304770	0	hypothetical protein	7	Pfam	PF00097.18	zf-C3HC4	Zinc finger, C3HC4 type (RING finger)
Autosomal	MVLG_01315	1861	302030	303890	0	hypothetical protein	7	Pfam	PF06911.5	Senescence	Senescence-associated protein
Autosomal	MVLG_01316	648	306135	306782	0	hypothetical protein	7
Autosomal	MVLG_01317	6206	307390	313595	0	hypothetical protein	7	Pfam	PF12449.1	DUF3684	Protein of unknown function (DUF3684)
Autosomal	MVLG_01318	2592	313139	315730	0	hypothetical protein	7	Pfam	PF00639.14	Rotamase	PPIC-type PPIASE domain
Autosomal	MVLG_01319	3069	316650	319718	0	hypothetical protein	7	Pfam	PF01697.20	DUF23	Domain of unknown function
Autosomal	MVLG_01320	1615	319936	321550	0	hypothetical protein	7	Pfam	PF04667.10	Endosulfine	cAMP-regulated phosphoprotein/endosulfine conserved region
Autosomal	MVLG_01321	1387	322061	323447	0	cofilin	7	Pfam	PF00241.13	Cofilin_ADF	Cofilin/tropomyosin-type actin-binding protein
Autosomal	MVLG_01322	1303	323734	325036	0	hypothetical protein	7
Autosomal	MVLG_01323	2142	327287	329428	0	hypothetical protein	7
Autosomal	MVLG_01324	1889	330189	332077	0	hypothetical protein	7
Autosomal	MVLG_01325	3174	332286	335459	0	hypothetical protein	7	Pfam	PF03155.8	Alg6_Alg8	ALG6, ALG8 glycosyltransferase family
Autosomal	MVLG_01326	4013	335531	339543	0	CAMK/CAMKL protein kinase	7	Pfam	PF00069.18	Pkinase	Protein kinase domain
Autosomal	MVLG_01327	2662	339696	342357	0	hypothetical protein	7	Pfam	PF00389.23	2-Hacid_dh	D-isomer specific 2-hydroxyacid dehydrogenase, catalytic domain
Autosomal	MVLG_01328	1253	341835	343087	0	hypothetical protein	7	Pfam	PF07491.4	PPI_Ypi1	Protein phosphatase inhibitor
Autosomal	MVLG_01329	2630	345471	348100	0	hypothetical protein	7	Pfam	PF00153.20	Mito_carr	Mitochondrial carrier protein
Autosomal	MVLG_01330	5982	347071	353052	0	L-aminoadipate-semialdehyde dehydrogenase	7	Pfam	TIGR03443	TIGR03443	alpha_am_amid: L-aminoadipate-semialdehyde dehydrogenase
Autosomal	MVLG_01331	1018	353999	355016	0	hypothetical protein	7
Autosomal	MVLG_01332	3815	355115	358929	0	hypothetical protein	7	Pfam	PF01663.15	Phosphodiest	Type I phosphodiesterase / nucleotide pyrophosphatase
Autosomal	MVLG_01333	3467	358862	362328	0	hypothetical protein	7
Autosomal	MVLG_01334	2552	367599	370150	0	hypothetical protein	7	Pfam	PF05057.7	DUF676	Putative serine esterase (DUF676)
Autosomal	MVLG_01335	1462	370515	371976	0	hypothetical protein	7	Pfam	PF08613.4	Cyclin	Cyclin
Autosomal	MVLG_01336	2191	372193	374383	0	hypothetical protein	7
Autosomal	MVLG_01337	2237	374267	376503	0	hypothetical protein	7	Pfam	PF07690.9	MFS_1	Major Facilitator Superfamily
Autosomal	MVLG_01338	655	378346	379000	0	hypothetical protein	7	Pfam	PF04142.8	Nuc_sug_transp	Nucleotide-sugar transporter
Autosomal	MVLG_01339	2396	384317	386712	0	hypothetical protein	7	Pfam	PF08574.3	DUF1762	Protein of unknown function (DUF1762)
Autosomal	MVLG_01340	5139	386820	391958	0	hypothetical protein	7	Pfam	PF10408.2	Ufd2P_core	Ubiquitin elongating factor core
Autosomal	MVLG_01341	2165	393443	395607	0	hypothetical protein	7	Pfam	PF01697.20	DUF23	Domain of unknown function
Autosomal	MVLG_01342	1621	395558	397178	0	hypothetical protein	7	Pfam	PF01126.13	Heme_oxygenase	Heme oxygenase
Autosomal	MVLG_01343	3967	397850	401816	0	hypothetical protein	7	Pfam	PF00534.13	Glycos_transf_1	Glycosyl transferases group 1
Autosomal	MVLG_01344	3204	401506	404709	0	hypothetical protein	7	Pfam	TIGR00803	TIGR00803	nst: UDP-galactose transporter
Autosomal	MVLG_01345	2054	410015	412068	0	hypothetical protein	7
Autosomal	MVLG_01346	1798	412284	414081	0	hypothetical protein	7
Autosomal	MVLG_01347	2747	414223	416969	0	hypothetical protein	7	Pfam	PF00789.13	UBX	UBX domain
Autosomal	MVLG_01348	2891	417076	419966	0	hypothetical protein	7	Pfam	PF00481.14	PP2C	Protein phosphatase 2C
Autosomal	MVLG_01349	2629	419528	422156	0	hypothetical protein	7	Pfam	PF00635.19	Motile_Sperm	MSP (Major sperm protein) domain
Autosomal	MVLG_01350	4573	431030	435602	0	hypothetical protein	7	Pfam	PF07687.7	M20_dimer	Peptidase dimerisation domain
Autosomal	MVLG_01351	3204	434213	437416	0	hypothetical protein	7	Pfam	PF09749.2	HVSL	Uncharacterised conserved protein
Autosomal	MVLG_01352	1517	436641	438157	0	hypothetical protein	7
Autosomal	MVLG_01353	4585	445917	450501	0	hypothetical protein	7	Pfam	PF07653.10	SH3_2	Variant SH3 domain
Autosomal	MVLG_01354	4849	450259	455107	0	hypothetical protein	7	Pfam	PF03178.8	CPSF_A	CPSF A subunit region
Autosomal	MVLG_01355	2837	463306	466142	0	hypothetical protein	7	Pfam	PF01459.15	Porin_3	Eukaryotic porin
Autosomal	MVLG_01356	2229	467450	469678	0	hypothetical protein	7
Autosomal	MVLG_01357	2816	472087	474902	0	hypothetical protein	7	Pfam	PF10250.2	O-FucT	GDP-fucose protein O-fucosyltransferase
Autosomal	MVLG_01358	2202	1	2202	0	protoporphyrinogen oxidase	8	Pfam	TIGR00562	TIGR00562	proto_IX_ox: protoporphyrinogen oxidase
Autosomal	MVLG_01359	1802	2264	4257	0	hypothetical protein	8	Pfam	PF00551.12	Formyl_trans_N	Formyl transferase
Autosomal	MVLG_01360	1304	4369	5672	0	hypothetical protein	8	Pfam	PF00583.17	Acetyltransf_1	Acetyltransferase (GNAT) family
Autosomal	MVLG_01361	1714	4801	6514	0	hypothetical protein	8
Autosomal	MVLG_01362	1678	7145	8822	0	hypothetical protein	8	Pfam	PF02146.10	SIR2	Sir2 family
Autosomal	MVLG_01363	1603	9218	10820	0	hypothetical protein	8	Pfam	PF05401.4	NodS	Nodulation protein S (NodS)
Autosomal	MVLG_01364	1299	11104	12402	0	hypothetical protein	8	Pfam	PF00173.21	Cyt-b5	Cytochrome b5-like Heme/Steroid binding domain
Autosomal	MVLG_01365	6395	12625	19019	0	hypothetical protein	8
Autosomal	MVLG_01366	2144	19590	21733	0	DNA primase small subunit	8	Pfam	TIGR00335	TIGR00335	primase_sml: putative DNA primase, eukaryotic-type, small subunit
Autosomal	MVLG_01367	2763	21414	24176	0	hypothetical protein	8	Pfam	PF00501.21	AMP-binding	AMP-binding enzyme
Autosomal	MVLG_01368	4727	25277	30003	0	hypothetical protein	8	Pfam	PF08598.4	Sds3	Sds3-like
Autosomal	MVLG_01369	3515	30082	33596	0	hypothetical protein	8	Pfam	PF02204.11	VPS9	Vacuolar sorting protein 9 (VPS9) domain
Autosomal	MVLG_01370	1771	34362	36132	0	hypothetical protein	8	Pfam	PF02517.9	Abi	CAAX amino terminal protease family
Autosomal	MVLG_01371	3521	37783	41303	0	hypothetical protein	8	Pfam	PF00400.25	WD40	WD domain, G-beta repeat
Autosomal	MVLG_01372	4278	41310	45587	0	hypothetical protein	8	Pfam	PF04811.8	Sec23_trunk	Sec23/Sec24 trunk domain
Autosomal	MVLG_01373	1463	47246	48708	0	hypothetical protein	8	Pfam	TIGR00869	TIGR00869	sec62: protein translocation protein, Sec62 family
Autosomal	MVLG_01374	4939	49011	53949	0	hypothetical protein	8
Autosomal	MVLG_01375	1668	54041	55708	0	hypothetical protein	8	Pfam	PF08510.5	PIG-P	PIG-P
Autosomal	MVLG_01376	3603	54387	57989	0	CMGC/CDK protein kinase	8	Pfam	PF00069.18	Pkinase	Protein kinase domain
Autosomal	MVLG_01377	1424	58463	59886	0	hypothetical protein	8
Autosomal	MVLG_01378	2702	59584	62285	0	hypothetical protein	8	Pfam	PF00096.19	zf-C2H2	Zinc finger, C2H2 type
Autosomal	MVLG_01379	4255	64976	69230	0	hypothetical protein	8	Pfam	PF00400.25	WD40	WD domain, G-beta repeat
Autosomal	MVLG_01380	2403	69113	71515	0	hypothetical protein	8	Pfam	PF02179.9	BAG	BAG domain
Autosomal	MVLG_01381	1398	73355	74752	0	glycerol dehydrogenase	8	Pfam	PF00248.14	Aldo_ket_red	Aldo/keto reductase family
Autosomal	MVLG_01382	1108	74838	75945	0	histone H2A	8	Pfam	PF00125.17	Histone	Core histone H2A/H2B/H3/H4
Autosomal	MVLG_01383	1108	76085	77192	0	histone H2B	8	Pfam	PF00125.17	Histone	Core histone H2A/H2B/H3/H4
Autosomal	MVLG_01384	1968	77437	79404	0	hypothetical protein	8	Pfam	PF04078.6	Rcd1	Cell differentiation family, Rcd1-like
Autosomal	MVLG_01385	2973	82041	85013	0	acyl-CoA dehydrogenase	8	Pfam	PF00441.17	Acyl-CoA_dh_1	Acyl-CoA dehydrogenase, C-terminal domain
Autosomal	MVLG_01386	3759	85151	88909	0	hypothetical protein	8	Pfam	PF00752.10	XPG_N	XPG N-terminal domain
Autosomal	MVLG_01387	1372	88477	89848	0	hypothetical protein	8	Pfam	PF00808.16	CBFD_NFYB_HMF	Histone-like transcription factor (CBF/NF-Y) and archaeal histone
Autosomal	MVLG_01388	2591	89849	92439	0	hypothetical protein	8	Pfam	PF10521.2	DUF2454	Protein of unknown function (DUF2454)
Autosomal	MVLG_01389	2914	91999	94912	0	CMGC/MAPK protein kinase	8	Pfam	PF00069.18	Pkinase	Protein kinase domain
Autosomal	MVLG_01390	2272	97352	99623	0	hypothetical protein	8	Pfam	PF00701.15	DHDPS	Dihydrodipicolinate synthetase family
Autosomal	MVLG_01391	1821	99730	101550	0	hypothetical protein	8	Pfam	PF04438.9	zf-HIT	HIT zinc finger
Autosomal	MVLG_01392	2455	102001	104455	0	mandelate racemase	8	Pfam	PF02746.9	MR_MLE_N	Mandelate racemase / muconate lactonizing enzyme, N-terminal domain
Autosomal	MVLG_01393	1391	104294	105684	0	hypothetical protein	8	Pfam	PF06201.6	PITH	C-terminal proteasome-interacting domain of thioredoxin-like
Autosomal	MVLG_01394	2294	105646	107939	0	hypothetical protein	8	Pfam	PF12539.1	Csm1	Chromosome segregation protein Csm1/Pcs1
Autosomal	MVLG_01395	1160	108038	109197	0	hypothetical protein	8	Pfam	PF06413.4	Neugrin	Neugrin
Autosomal	MVLG_01396	1466	109111	110576	0	hypothetical protein	8	Pfam	PF01105.17	EMP24_GP25L	emp24/gp25L/p24 family/GOLD
Autosomal	MVLG_01397	5352	110684	116035	0	hypothetical protein	8	Pfam	PF00476.13	DNA_pol_A	DNA polymerase family A
Autosomal	MVLG_01398	752	118674	119425	0	hypothetical protein	8
Autosomal	MVLG_01399	2511	128746	131256	0	hypothetical protein	8
Autosomal	MVLG_01400	1455	135017	136471	0	hypothetical protein	8
Autosomal	MVLG_01401	645	136583	137227	0	hypothetical protein	8
Autosomal	MVLG_01402	1556	138311	139866	0	hypothetical protein	8	Pfam	PF00240.16	ubiquitin	Ubiquitin family
Autosomal	MVLG_01403	576	139944	140519	0	hypothetical protein	8	Pfam	PF04419.7	4F5	4F5 protein family
Autosomal	MVLG_01404	1308	140758	142065	0	hypothetical protein	8
Autosomal	MVLG_01405	1757	141604	143360	0	hypothetical protein	8	Pfam	PF00383.15	dCMP_cyt_deam_1	Cytidine and deoxycytidylate deaminase zinc-binding region
Autosomal	MVLG_01406	807	143624	144430	0	hypothetical protein	8
Autosomal	MVLG_01407	705	145597	146301	0	hypothetical protein	8
Autosomal	MVLG_01408	597	147871	148467	0	hypothetical protein	8
Autosomal	MVLG_01409	3004	148563	151566	0	hsp70-like protein	8	Pfam	PF06723.6	MreB_Mbl	MreB/Mbl protein
Autosomal	MVLG_01410	4382	151890	156271	0	hypothetical protein	8	Pfam	PF03813.7	Nrap	Nrap protein
Autosomal	MVLG_01411	1819	159228	161046	0	hypothetical protein	8	Pfam	TIGR02453	TIGR02453	TIGR02453: TIGR02453 family protein
Autosomal	MVLG_01412	1263	162153	163415	0	hypothetical protein	8
Autosomal	MVLG_01413	1532	176924	178455	0	hypothetical protein	8
Autosomal	MVLG_01414	2753	177839	180591	0	hypothetical protein	8	Pfam	PF00867.11	XPG_I	XPG I-region
Autosomal	MVLG_01415	1232	180651	181882	0	hypothetical protein	8	Pfam	PF02179.9	BAG	BAG domain
Autosomal	MVLG_01416	3605	181924	185528	0	protein SEY1	8	Pfam	PF05879.5	RHD3	Root hair defective 3 GTP-binding protein (RHD3)
Autosomal	MVLG_01417	1501	185795	187295	0	hypothetical protein	8	Pfam	PF00107.19	ADH_zinc_N	Zinc-binding dehydrogenase
Autosomal	MVLG_01418	3121	187586	190706	0	hypothetical protein	8	Pfam	PF03343.6	SART-1	SART-1 family
Autosomal	MVLG_01419	4320	191384	195703	0	hypothetical protein	8
Autosomal	MVLG_01420	1065	195881	196945	0	hypothetical protein	8
Autosomal	MVLG_01421	2794	197324	200117	0	hypothetical protein	8
Autosomal	MVLG_01422	2683	200308	202990	0	hypothetical protein	8	Pfam	PF00339.22	Arrestin_N	Arrestin (or S-antigen), N-terminal domain
Autosomal	MVLG_01423	4097	202898	206994	0	leucyl-tRNA synthetase, cytoplasmic	8	Pfam	PF00133.15	tRNA-synt_1	tRNA synthetases class I (I, L, M and V)
Autosomal	MVLG_01424	2678	212787	215464	0	S-adenosylmethionine synthase	8	Pfam	PF02772.9	S-AdoMet_synt_M	S-adenosylmethionine synthetase, central domain
Autosomal	MVLG_01425	5564	217223	222786	0	hypothetical protein	8	Pfam	PF00005.20	ABC_tran	ABC transporter
Autosomal	MVLG_01426	2761	223873	226633	0	prolyl-tRNA synthetase	8	Pfam	PF09180.4	ProRS-C_1	Prolyl-tRNA synthetase, C-terminal
Autosomal	MVLG_01427	2432	227228	229659	0	hypothetical protein	8
Autosomal	MVLG_01428	881	229840	230720	0	DNA-directed RNA polymerase I, II, and III subunit RPABC5	8	Pfam	PF01194.10	RNA_pol_N	RNA polymerases N / 8 kDa subunit
Autosomal	MVLG_01429	937	230502	231438	0	hypothetical protein	8	Pfam	PF00581.13	Rhodanese	Rhodanese-like domain
Autosomal	MVLG_01430	6837	231514	238350	0	hypothetical protein	8	Pfam	PF06248.6	Zw10	Centromere/kinetochore Zw10
Autosomal	MVLG_01431	2097	238469	240565	0	allantoinase	8	Pfam	TIGR03178	TIGR03178	allantoinase: allantoinase
Autosomal	MVLG_01432	4108	240485	244592	0	DNA repair and recombination protein RAD54 and RAD54-like protein	8	Pfam	PF08658.3	Rad54_N	Rad54 N terminal
Autosomal	MVLG_01433	2663	244575	247237	0	hypothetical protein	8	Pfam	TIGR00607	TIGR00607	rad52: recombination protein rad52
Autosomal	MVLG_01434	3819	247188	251006	0	hypothetical protein	8	Pfam	PF04840.5	Vps16_C	Vps16, C-terminal region
Autosomal	MVLG_01435	926	254215	255140	0	hypothetical protein	8
Autosomal	MVLG_01436	2054	256437	258490	0	hypothetical protein	8	Pfam	PF07690.9	MFS_1	Major Facilitator Superfamily
Autosomal	MVLG_01437	3376	259303	262678	0	hypothetical protein	8	Pfam	PF03315.8	SDH_beta	Serine dehydratase beta chain
Autosomal	MVLG_01438	6203	262570	268772	0	hypothetical protein	8	Pfam	PF06427.4	UDP-g_GGTase	UDP-glucose:Glycoprotein Glucosyltransferase
Autosomal	MVLG_01439	956	268929	269884	0	hypothetical protein	8	Pfam	PF01423.15	LSM	LSM domain
Autosomal	MVLG_01440	2105	270060	272164	0	hypothetical protein	8
Autosomal	MVLG_01441	2298	272631	274928	0	hypothetical protein	8	Pfam	PF01590.19	GAF	GAF domain
Autosomal	MVLG_01442	2485	274980	277464	0	hypothetical protein	8
Autosomal	MVLG_01443	1914	279283	281196	0	hypothetical protein	8
Autosomal	MVLG_01444	374	282329	282702	0	hypothetical protein	8	Pfam	PF11654.1	DUF2665	Protein of unknown function (DUF2665)
Autosomal	MVLG_01445	1108	283153	284260	0	hypothetical protein	8
Autosomal	MVLG_01446	449	290245	290693	0	hypothetical protein	8
Autosomal	MVLG_01447	9178	292337	301514	0	serine/threonine protein kinase	8	Pfam	PF00072.17	Response_reg	Response regulator receiver domain
Autosomal	MVLG_01448	1090	301531	302620	0	histone H2B	8	Pfam	PF00125.17	Histone	Core histone H2A/H2B/H3/H4
Autosomal	MVLG_01449	952	302931	303882	0	histone H2A	8	Pfam	PF00125.17	Histone	Core histone H2A/H2B/H3/H4
Autosomal	MVLG_01450	2442	303950	306391	0	hypothetical protein	8
Autosomal	MVLG_01451	3226	309932	313157	0	hypothetical protein	8	Pfam	PF03547.11	Mem_trans	Membrane transport protein
Autosomal	MVLG_01452	1971	313212	315182	0	hypothetical protein	8	Pfam	PF00107.19	ADH_zinc_N	Zinc-binding dehydrogenase
Autosomal	MVLG_01453	2443	315281	317723	0	hypothetical protein	8
Autosomal	MVLG_01454	3834	317831	321664	0	hypothetical protein	8
Autosomal	MVLG_01455	1354	322402	323755	0	hypothetical protein	8	Pfam	PF02045.8	CBFB_NFYA	CCAAT-binding transcription factor (CBF-B/NF-YA) subunit B
Autosomal	MVLG_01456	781	325033	325813	0	hypothetical protein	8
Autosomal	MVLG_01457	1503	329524	331026	0	hypothetical protein	8
Autosomal	MVLG_01458	3653	334827	338479	0	hypothetical protein	8
Autosomal	MVLG_01459	5129	339231	344359	0	hypothetical protein	8	Pfam	PF10495.2	PACT_coil_coil	Pericentrin-AKAP-450 domain of centrosomal targeting protein
Autosomal	MVLG_01460	2620	344572	347191	0	hypothetical protein	8
Autosomal	MVLG_01461	5250	347227	352476	0	hypothetical protein	8
Autosomal	MVLG_01462	5398	353565	358962	0	hypothetical protein	8	Pfam	PF06470.6	SMC_hinge	SMC proteins Flexible Hinge Domain
Autosomal	MVLG_01463	1853	359077	360929	0	hypothetical protein	8	Pfam	TIGR01460	TIGR01460	HAD-SF-IIA: HAD hydrolase, family IIA
Autosomal	MVLG_01464	1403	361507	362909	0	hypothetical protein	8
Autosomal	MVLG_01465	1162	369448	370609	0	hypothetical protein	8
Autosomal	MVLG_01466	2301	371227	373527	0	hypothetical protein	8	Pfam	PF10250.2	O-FucT	GDP-fucose protein O-fucosyltransferase
Autosomal	MVLG_01467	1195	374558	375752	0	hypothetical protein	8	Pfam	PF01230.16	HIT	HIT domain
Autosomal	MVLG_01468	4268	376535	380802	0	hypothetical protein	8
Autosomal	MVLG_01469	1784	382353	384136	0	hypothetical protein	8
Autosomal	MVLG_01470	2827	384281	387107	0	hypothetical protein	8	Pfam	PF00241.13	Cofilin_ADF	Cofilin/tropomyosin-type actin-binding protein
Autosomal	MVLG_01471	750	388969	389718	0	hypothetical protein	8
Autosomal	MVLG_01472	4830	393244	398073	0	hypothetical protein	8	Pfam	PF10277.2	Frag1	Frag1/DRAM/Sfk1 family
Autosomal	MVLG_01473	1864	397855	399718	0	hypothetical protein	8	Pfam	PF08659.3	KR	KR domain
Autosomal	MVLG_01474	1964	400290	402253	0	hypothetical protein	8	Pfam	PF06516.4	NUP	Purine nucleoside permease (NUP)
Autosomal	MVLG_01475	1550	403575	405124	0	hypothetical protein	8	Pfam	PF00085.13	Thioredoxin	Thioredoxin
Autosomal	MVLG_01476	2684	6880	9563	0	hypothetical protein	9	Pfam	PF01435.11	Peptidase_M48	Peptidase family M48
Autosomal	MVLG_01477	1560	8781	10340	0	hypothetical protein	9	Pfam	PF10153.2	DUF2361	Uncharacterised conserved protein (DUF2361)
Autosomal	MVLG_01478	1371	11444	12814	0	hypothetical protein	9
Autosomal	MVLG_01479	850	13543	14392	0	60S ribosomal protein L11-B	9	Pfam	PF00673.14	Ribosomal_L5_C	ribosomal L5P family C-terminus
Autosomal	MVLG_01480	4589	15225	19813	0	hypothetical protein	9	Pfam	PF02373.15	JmjC	JmjC domain
Autosomal	MVLG_01481	376	20071	20446	0	hypothetical protein	9
Autosomal	MVLG_01482	5010	20709	25718	0	hypothetical protein	9	Pfam	PF12349.1	Sterol-sensing	Sterol-sensing domain of SREBP cleavage-activation
Autosomal	MVLG_01483	1174	26135	27308	0	ribosomal protein L4	9	Pfam	PF01248.19	Ribosomal_L7Ae	Ribosomal protein L7Ae/L30e/S12e/Gadd45 family
Autosomal	MVLG_01484	4440	29351	33790	0	hypothetical protein	9	Pfam	PF04950.5	DUF663	Protein of unknown function (DUF663)
Autosomal	MVLG_01485	2194	34134	36327	0	hypothetical protein	9	Pfam	PF00248.14	Aldo_ket_red	Aldo/keto reductase family
Autosomal	MVLG_01486	4441	38464	42904	0	hypothetical protein	9	Pfam	PF08101.4	DUF1708	Domain of unknown function (DUF1708)
Autosomal	MVLG_01487	1775	43967	45741	0	hypothetical protein	9	Pfam	PF03403.6	PAF-AH_p_II	isoform II
Autosomal	MVLG_01488	2004	46358	48361	0	hypothetical protein	9	Pfam	PF03403.6	PAF-AH_p_II	isoform II
Autosomal	MVLG_01489	1767	48431	50197	0	20S proteasome subunit beta 7	9	Pfam	PF00227.19	Proteasome	Proteasome subunit
Autosomal	MVLG_01490	838	50107	50944	0	hypothetical protein	9	Pfam	PF10163.2	EnY2	Transcription factor e(y)2
Autosomal	MVLG_01491	1926	51707	53632	0	hypothetical protein	9	Pfam	PF07992.7	Pyr_redox_2	Pyridine nucleotide-disulphide oxidoreductase
Autosomal	MVLG_01492	3696	53587	57282	0	hypothetical protein	9
Autosomal	MVLG_01493	4267	59075	63341	0	hypothetical protein	9	Pfam	PF01663.15	Phosphodiest	Type I phosphodiesterase / nucleotide pyrophosphatase
Autosomal	MVLG_01494	3136	63526	66661	0	hypothetical protein	9
Autosomal	MVLG_01495	798	66042	66839	0	hypothetical protein	9
Autosomal	MVLG_01496	2002	67214	69215	0	hypothetical protein	9	Pfam	PF00171.15	Aldedh	Aldehyde dehydrogenase family
Autosomal	MVLG_01497	3740	69320	73059	0	hypothetical protein	9	Pfam	PF00153.20	Mito_carr	Mitochondrial carrier protein
Autosomal	MVLG_01498	2387	73699	76085	0	hypothetical protein	9	Pfam	PF04982.6	HPP	HPP family
Autosomal	MVLG_01499	4283	75734	80016	0	hypothetical protein	9	Pfam	PF04227.5	Indigoidine_A	Indigoidine synthase A like protein
Autosomal	MVLG_01500	1504	80977	82480	0	hypothetical protein	9
Autosomal	MVLG_01501	3328	82535	85862	0	hypothetical protein	9	Pfam	TIGR00815	TIGR00815	sulP: sulfate permease
Autosomal	MVLG_01502	2886	87575	90460	0	hypothetical protein	9
Autosomal	MVLG_01503	2660	89933	92592	0	hypothetical protein	9	Pfam	PF05875.5	aPHC	Alkaline phytoceramidase (aPHC)
Autosomal	MVLG_01504	835	93048	93882	0	hypothetical protein	9	Pfam	PF05875.5	aPHC	Alkaline phytoceramidase (aPHC)
Autosomal	MVLG_01505	2838	94784	97621	0	hypothetical protein	9
Autosomal	MVLG_01506	2533	106638	109170	0	hypothetical protein	9
Autosomal	MVLG_01507	309	109630	109938	0	hypothetical protein	9
Autosomal	MVLG_01508	3098	116637	119734	0	hypothetical protein	9
Autosomal	MVLG_01509	3300	119690	122989	0	hypothetical protein	9	Pfam	PF00169.22	PH	PH domain
Autosomal	MVLG_01510	2759	124600	127358	0	hypothetical protein	9	Pfam	PF00067.15	p450	Cytochrome P450
Autosomal	MVLG_01511	1780	128728	130507	0	hypothetical protein	9	Pfam	PF00156.20	Pribosyltran	Phosphoribosyl transferase domain
Autosomal	MVLG_01512	1475	131431	132905	0	MC family mitochondrial carrier protein	9	Pfam	PF00153.20	Mito_carr	Mitochondrial carrier protein
Autosomal	MVLG_01513	7722	133075	140796	0	hypothetical protein	9	Pfam	PF00520.24	Ion_trans	Ion transport protein
Autosomal	MVLG_01514	2227	141125	143351	0	hypothetical protein	9	Pfam	PF01565.16	FAD_binding_4	FAD binding domain
Autosomal	MVLG_01515	3838	144354	148191	0	hypothetical protein	9	Pfam	PF01399.20	PCI	PCI domain
Autosomal	MVLG_01516	1481	148475	149955	0	hypothetical protein	9	Pfam	TIGR00005	TIGR00005	rluA_subfam: pseudouridine synthase, RluA family
Autosomal	MVLG_01517	3595	150281	153875	0	hypothetical protein	9	Pfam	PF07529.6	HSA	HSA
Autosomal	MVLG_01518	1692	153935	155626	0	hypothetical protein	9	Pfam	PF01105.17	EMP24_GP25L	emp24/gp25L/p24 family/GOLD
Autosomal	MVLG_01519	2036	155706	157741	0	hypothetical protein	9
Autosomal	MVLG_01520	3617	157906	161522	0	hypothetical protein	9	Pfam	PF06280.5	DUF1034	Fn3-like domain (DUF1034)
Autosomal	MVLG_01521	3633	162358	165990	0	CAMK/CAMKL/AMPK protein kinase	9	Pfam	PF00069.18	Pkinase	Protein kinase domain
Autosomal	MVLG_01522	854	166123	166976	0	hypothetical protein	9	Pfam	PF04133.7	Vps55	Vacuolar protein sorting 55
Autosomal	MVLG_01523	3396	167324	170719	0	hypothetical protein	9
Autosomal	MVLG_01524	909	170810	171718	0	hypothetical protein	9	Pfam	PF03879.7	Cgr1	Cgr1 family
Autosomal	MVLG_01525	6990	172064	179053	0	hypothetical protein	9	Pfam	PF11894.1	DUF3414	Protein of unknown function (DUF3414)
Autosomal	MVLG_01526	1669	179128	180796	0	hypothetical protein	9
Autosomal	MVLG_01527	4955	184265	189219	0	CMGC/RCK/MAK protein kinase	9	Pfam	PF00069.18	Pkinase	Protein kinase domain
Autosomal	MVLG_01528	855	189551	190405	0	hypothetical protein	9	Pfam	PF01253.15	SUI1	Translation initiation factor SUI1
Autosomal	MVLG_01529	3434	190626	194059	0	hypothetical protein	9
Autosomal	MVLG_01530	2319	194190	196508	0	hypothetical protein	9
Autosomal	MVLG_01531	675	195656	196330	0	hypothetical protein	9
Autosomal	MVLG_01532	824	196834	197657	0	hypothetical protein	9
Autosomal	MVLG_01533	2321	197971	200291	0	hypothetical protein	9	Pfam	PF07690.9	MFS_1	Major Facilitator Superfamily
Autosomal	MVLG_01534	1639	200371	202009	0	hypothetical protein	9	Pfam	PF03372.16	Exo_endo_phos	Endonuclease/Exonuclease/phosphatase family
Autosomal	MVLG_01535	3338	202041	205378	0	hypothetical protein	9
Autosomal	MVLG_01536	4060	205517	209576	0	hypothetical protein	9	Pfam	PF12246.1	MKT1_C	Temperature dependent protein affecting M2 dsRNA replication
Autosomal	MVLG_01537	1815	208419	210233	0	hypothetical protein	9
Autosomal	MVLG_01538	1802	209844	211645	0	hypothetical protein	9
Autosomal	MVLG_01539	2117	211923	214039	0	hypothetical protein	9
Autosomal	MVLG_01540	2361	214141	216501	0	hypothetical protein	9
Autosomal	MVLG_01541	1847	216709	218555	0	hypothetical protein	9
Autosomal	MVLG_01542	983	218821	219803	0	hypothetical protein	9
Autosomal	MVLG_01543	1337	219820	221156	0	hypothetical protein	9	Pfam	PF04801.6	Sin_N	Sin-like protein conserved region
Autosomal	MVLG_01544	1180	221323	222502	0	hypothetical protein	9	Pfam	PF01872.10	RibD_C	RibD C-terminal domain
Autosomal	MVLG_01545	2071	222837	224907	0	hypothetical protein	9	Pfam	PF02182.10	YDG_SRA	YDG/SRA domain
Autosomal	MVLG_01546	1295	224792	226086	0	hypothetical protein	9
Autosomal	MVLG_01547	2899	226292	229190	0	hypothetical protein	9	Pfam	PF00501.21	AMP-binding	AMP-binding enzyme
Autosomal	MVLG_01548	5169	229324	234492	0	hypothetical protein	9
Autosomal	MVLG_01549	1176	234220	235395	0	hypothetical protein	9
Autosomal	MVLG_01550	3014	235740	238753	0	hypothetical protein	9	Pfam	PF02782.9	FGGY_C	FGGY family of carbohydrate kinases, C-terminal domain
[truncated: 5,341 more rows]
