# Supplementary material for: Sex and parasites: genomic and transcriptomic analysis of Microbotryum lychnidis-dioicae, the biotrophic and plant-castrating anther smut fungus
Source: BMC Genomics. 2015 Jun 16;16(1):461. doi: 10.1186/s12864-015-1660-8 (PMC4469406; doi:10.1186/s12864-015-1660-8)
Supplement: Additional file 13: — is a table showing Source of genome data used in comparative analysis. [file 12864_2015_1660_MOESM13_ESM.xlsx]

## Sheet: Sheet1
Additional File 13. Source of genome data used in comparative analysis.
species	Genes	Genbank Accession or version	Reference	Taxonomy
Microbotryum violaceum	7364	AEIJ01000000	this paper	Fungi; Dikarya; Basidiomycota; Pucciniomycotina; Microbotryomycetes; Microbotryales; Microbotryaceae; Microbotryum; Microbotryum violaceum
Sporobolomyces roseus	5536	v.1.0	http://genome.jgi-psf.org	Fungi; Dikarya; Basidiomycota; Pucciniomycotina; Microbotryomycetes; Sporidiobolales; mitosporic Sporidiobolales; Sporobolomyces; Sporobolomyces roseus
Rhodotorula glutinis	2835	AEVR00000000	Paul, et al. Genome Announc. 2014 Feb13;2(1).	Fungi; Dikarya; Basidiomycota; Pucciniomycotina; Microbotryomycetes; Sporidiobolales; mitosporic Sporidiobolales; Rhodotorula; Rhodotorula glutinis
Mixia osmundae	6726	BABT00000000.2	Nishida H, et al. J Gen Appl Microbiol 2011;57(1)	Fungi; Dikarya; Basidiomycota; Pucciniomycotina; Mixiomycetes; Mixiales; Mixiaceae; Mixia; Mixia osmundae
Melampsora larici-populina	16829	AECX00000000*	Duplessis S, et al. PNAS 2011 May 2	Fungi; Dikarya; Basidiomycota; Pucciniomycotina; Pucciniomycetes; Pucciniales; Melampsoraceae; Melampsora; Melampsora larici-populina
Puccinia graminis f. sp tritici	15800	AAWC01000000	Duplessis S, et al. PNAS 2011 May 2	Fungi; Dikarya; Basidiomycota; Pucciniomycotina; Pucciniomycetes; Pucciniales; Pucciniaceae; Puccinia; Puccinia graminis
Coprinopsis cinereus	13342	AACS02000000	Stajich JE, et al. PNAS 2010 Jun 29	Fungi; Dikarya; Basidiomycota; Agaricomycotina; Agaricomycetes; Agaricomycetidae; Agaricales; Psathyrellaceae; Coprinopsis; Coprinopsis cinerea
Laccaria bicolor	18204	ABFE00000000	Martin F, et al. Nature 2008 Mar 6	Fungi; Dikarya; Basidiomycota; Agaricomycotina; Agaricomycetes; Agaricomycetidae; Agaricales; Tricholomataceae; Laccaria; Laccaria bicolor
Schizophyllum commune	13190	ADMJ00000000	Ohm RA, et al. Nat Biotechnol 2010 Sep	Fungi; Dikarya; Basidiomycota; Agaricomycotina; Agaricomycetes; Agaricomycetidae; Agaricales; Schizophyllaceae; Schizophyllum; Schizophyllum commune
Phaenerochaete chrysosporium	10048	AADS00000000	Martinez D, et al Nat Biotech 2004 May 2	Fungi; Dikarya; Basidiomycota; Agaricomycotina; Agaricomycetes; Agaricomycetes incertae sedis; Corticiales; Corticiaceae; Phanerochaete; Phanerochaete chrysosporium
Postia placenta	9081	ABWF00000000	Martinez D, et al, PNAS 2009 Feb 10	Fungi; Dikarya; Basidiomycota; Agaricomycotina; Agaricomycetes; Agaricomycetes incertae sedis; Polyporales; Coriolaceae; Postia; Postia placenta
Piriformospora indica	11766	CAFZ00000000	Zuccaro A, et al, PLoS Pathogens 2011 Oct 13	Fungi; Dikarya; Basidiomycota; Agaricomycotina; Agaricomycetes; Agaricomycetes incertae sedis; Sebacinales; Sebacinaceae; mitosporic Sebacinaceae; Piriformospora; Piriformospora indica
Cryptococcus neoformans var neoformans	6270	AE017341-AE017353,AE017356	Loftus BJ, et al, Science 2005 13;307	Fungi; Dikarya; Basidiomycota; Agaricomycotina; Tremellomycetes; Tremellales; Tremellaceae; Filobasidiella; Filobasidiella/Cryptococcus neoformans species complex; Cryptococcus neoformans; Cryptococcus neoformans var. neoformans
Ustilago maydis	6522	AACP02000000	Kämper J, et al. Nature 2006 Nov 2	Fungi; Dikarya; Basidiomycota; Ustilaginomycotina; Ustilaginomycetes; Ustilaginales; Ustilaginaceae; Ustilago; Ustilago maydis
Sporisorium reilianum	6673	GCA_000230245.1	Schirawski J, et al. Science 2010 Dec 10	Fungi; Dikarya; Basidiomycota; Ustilaginomycotina; Ustilaginomycetes; Ustilaginales; Ustilaginaceae; Sporisorium; Sporisorium reilianum
Malassezia globosa	4286	AAYY01000001-AAYY01000067	Xu J, et al. PNAS 2007 Nov 20	Fungi; Dikarya; Basidiomycota; Ustilaginomycotina; Exobasidiomycetes; Malasseziales; Malasseziaceae; Malassezia; Malassezia globosa
Aspergillus nidulans	10717	s05-m01-r01_v2	www.aspgd.org	Fungi; Dikarya; Ascomycota; saccharomyceta; Pezizomycotina; leotiomyceta; Eurotiomycetes; Eurotiomycetidae; Eurotiales; Trichocomaceae; Emericella
Neurospora crassa	9733	NC10	www.broadinstitute.org	Fungi; Dikarya; Ascomycota; saccharomyceta; Pezizomycotina; leotiomyceta; sordariomyceta; Sordariomycetes; Sordariomycetidae; Sordariales; Sordariaceae; Neurospora; Neurospora crassa
Saccharomyces cerevisiae	6477	Downloaded March 5, 2008	www.yeastgenome.org	Fungi; Dikarya; Ascomycota; saccharomyceta; Saccharomycotina; Saccharomycetes; Saccharomycetales; Saccharomycetaceae; Saccharomyces
*Downloaded from JGI website version Mlaricis_populina.FrozenGeneCatalog_20091005.v9
