# Supplementary material for: Sex and parasites: genomic and transcriptomic analysis of Microbotryum lychnidis-dioicae, the biotrophic and plant-castrating anther smut fungus
Source: BMC Genomics. 2015 Jun 16;16(1):461. doi: 10.1186/s12864-015-1660-8 (PMC4469406; doi:10.1186/s12864-015-1660-8)
Supplement: Additional file 14: — is a table that shows Gene family duplications from Phylome analysis. [file 12864_2015_1660_MOESM14_ESM.xlsx]

## Sheet: Phylome_Mv190duplicatio
phylomedb ID	broad ID	orthofam id	gene name	pfam domains	kegg	GO	signalp	tmhmm	fam size	species in fam
Phy004ATAA_USTVI	MVLG_01891	829777076	hypothetical protein	.	.	.	.	.	19	9
Phy004ATAG_USTVI	MVLG_01897	uniq_9964	hypothetical protein	PF00704.21|Glyco_hydro_18[Glycosyl hydrolases family 18]	.	.	SigP[len:69,SProb:0.999]	.	1	1
Phy004ATSD_USTVI	MVLG_02514	uniq_10104	hypothetical protein	.	.	.	.	.	1	1
Phy004ASTL_USTVI	MVLG_01309	829776752	hypothetical protein	PF00067.15|p450[Cytochrome P450]	.	.	.	.	36	9
Phy004ATBK_USTVI	MVLG_01934	829782197	hypothetical protein	.	.	.	.	TMH:7	7	1
Phy004AV5D_USTVI	MVLG_04214	829777777	hypothetical protein	PF01735.11|PLA2_B[Lysophospholipase catalytic domain]	.	.	SigP[len:51,SProb:0.969]	.	14	8
Phy004AUE6_USTVI	MVLG_03264	uniq_10454	hypothetical protein	PF05893.7|LuxC[Acyl-CoA reductase (LuxC)];PF00171.15|Aldedh[Aldehyde dehydrogenase family]	.	.	.	.	1	1
Phy004ASBG_USTVI	MVLG_00682	829776826	hypothetical protein	.	.	.	SigP[len:129,SProb:0.981]	TMH:2	28	11
Phy004AVWY_USTVI	MVLG_05163	uniq_9395	hypothetical protein	TIGR00976[/NonD: hydrolase CocE/NonD family protein];PF02129.11|Peptidase_S15[X-Pro dipeptidyl-peptidase (S15 family)]	.	.	.	.	1	1
Phy004AVX4_USTVI	MVLG_05169	829782478	dihydroxy-acid dehydratase	PF00920.14|ILVD_EDD[Dehydratase family];TIGR00110[ilvD: dihydroxy-acid dehydratase]	.	(GO:0009082,dihydroxy-acid dehydratase), (GO:0016829,dihydroxy-acid dehydratase)	.	.	7	6
Phy004AVWC_USTVI	MVLG_05141	829782199	hypothetical protein	.	.	.	.	.	7	1
Phy004ASTI_USTVI	MVLG_01306	uniq_9438	hypothetical protein	PF07690.9|MFS_1[Major Facilitator Superfamily]	.	.	.	TMH:12	1	1
Phy004AVQW_USTVI	MVLG_04953	829780019	hypothetical protein	.	.	.	SigP[len:51,SProb:0.888]	TMH:6	11	1
Phy004ASUH_USTVI	MVLG_01341	829788951	hypothetical protein	PF01697.20|DUF23[Domain of unknown function]	.	.	SigP[len:181,SProb:0.609]	.	2	1
Phy004ASPM_USTVI	MVLG_01169	829780335	hypothetical protein	PF00743.12|FMO-like[Flavin-binding monooxygenase-like]	.	.	.	.	11	8
Phy004AU0Z_USTVI	MVLG_02809	829777419	hypothetical protein	PF10513.2|EPL1[Enhancer of polycomb-like]	.	.	.	.	15	13
Phy004AU0R_USTVI	MVLG_02802	829781345	hypothetical protein	PF00107.19|ADH_zinc_N[Zinc-binding dehydrogenase];PF08240.5|ADH_N[Alcohol dehydrogenase GroES-like domain]	.	.	.	.	9	4
Phy004AT89_USTVI	MVLG_01823	829779408	hypothetical protein	PF01464.13|SLT[Transglycosylase SLT domain]	.	.	SigP[len:66,SProb:0.999]	.	12	10
Phy004AVVU_USTVI	MVLG_05123	829785649	hypothetical protein	.	.	.	.	.	3	1
Phy004ATR5_USTVI	MVLG_02470	829778559	hypothetical protein	PF00328.15|Acid_phosphat_A[Histidine acid phosphatase]	.	.	.	.	13	10
Phy004ATVB_USTVI	MVLG_02615	829777080	hypothetical protein	PF07690.9|MFS_1[Major Facilitator Superfamily]	.	.	.	TMH:13	19	12
Phy004ARVY_USTVI	MVLG_00141	829782530	3-oxoacyl-[acyl-carrier protein] reductase	PF08659.3|KR[KR domain];PF00106.18|adh_short[short chain dehydrogenase]	.	(GO:0008152,short-chain dehydrogenase reductase sdr), (GO:0008238,short-chain dehydrogenase reductase sdr)	SigP[len:69,SProb:0.639]	.	7	6
Phy004AXKI_USTVI	MVLG_07224	829782683	hypothetical protein	.	.	.	.	TMH:1	6	1
Phy004AVCR_USTVI	MVLG_04464	829783311	hypothetical protein	.	.	.	SigP[len:54,SProb:0.978]	.	5	1
Phy004AT2W_USTVI	MVLG_01637	829776754	hypothetical protein	PF02225.15|PA[PA domain];PF00082.15|Peptidase_S8[Subtilase family];PF06280.5|DUF1034[Fn3-like domain (DUF1034)]	.	.	.	.	36	10
Phy004ARXD_USTVI	MVLG_00192	829779800	hypothetical protein	PF00621.13|RhoGEF[RhoGEF domain]	.	.	.	.	12	12
Phy004AVVF_USTVI	MVLG_05108	829781801	hypothetical protein	PF00295.10|Glyco_hydro_28[Glycosyl hydrolases family 28]	.	.	SigP[len:60,SProb:0.999]	.	8	6
Phy004ASE0_USTVI	MVLG_00771	829777608	hypothetical protein	PF02463.12|SMC_N[RecF/RecN/SMC N terminal domain]	.	.	.	.	14	12
Phy004AWFU_USTVI	MVLG_05817	uniq_10109	hypothetical protein	PF00171.15|Aldedh[Aldehyde dehydrogenase family]	.	.	.	.	1	1
Phy004AX8F_USTVI	MVLG_06807	829785641	hypothetical protein	PF07250.4|Glyoxal_oxid_N[Glyoxal oxidase N-terminus];PF09118.4|DUF1929[Domain of unknown function (DUF1929)]	.	.	SigP[len:117,SProb:0.968]	TMH:1	3	1
Phy004AS81_USTVI	MVLG_00562	829782212	hypothetical protein	PF05686.5|DUF821[Arabidopsis thaliana protein of unknown function (DUF821)]	.	.	.	TMH:1	7	5
Phy004AS30_USTVI	MVLG_00388	829782195	hypothetical protein	.	.	.	.	.	7	1
Phy004AS2V_USTVI	MVLG_00384	829777454	40S ribosomal protein S0	PF00318.13|Ribosomal_S2[Ribosomal protein S2];TIGR01012[Sa_S2_E_A: ribosomal protein S2]	.	.	.	.	15	13
Phy004AWCS_USTVI	MVLG_05713	829781847	hypothetical protein	PF05691.5|Raffinose_syn[Raffinose synthase or seed inhibition protein Sip1]	.	.	SigP[len:63,SProb:0.802]	.	8	7
Phy004AVOO_USTVI	MVLG_04876	829788986	hypothetical protein	PF00026.16|Asp[Eukaryotic aspartyl protease]	.	.	SigP[len:63,SProb:0.999]	.	2	1
Phy004AVAI_USTVI	MVLG_04389	829782375	hypothetical protein	PF10294.2|Methyltransf_16[Putative methyltransferase]	.	.	SigP[len:60,SProb:0.534]	.	7	6
Phy004AWGB_USTVI	MVLG_05834	829780066	hypothetical protein	PF04479.6|RTA1[RTA1 like protein]	.	.	.	TMH:7	11	8
Phy004ASIC_USTVI	MVLG_00922	829780056	hypothetical protein	PF07690.9|MFS_1[Major Facilitator Superfamily];PF00083.17|Sugar_tr[Sugar (and other) transporter];TIGR00879[SP: MFS transporter, sugar porter (SP) family]	.	.	.	TMH:10	11	6
Phy004ASKY_USTVI	MVLG_01007	829788962	hypothetical protein	.	.	.	SigP[len:69,SProb:0.991]	.	2	1
Phy004AS7G_USTVI	MVLG_00542	829780791	hypothetical protein	TIGR01494[ATPase_P-type: HAD ATPase, P-type, family IC];PF00690.19|Cation_ATPase_N[Cation transporter/ATPase, N-terminus];PF00689.14|Cation_ATPase_C[Cation transporting ATPase, C-terminus];PF00702.19|Hydrolase[haloacid dehalogenase-like hydrolase];PF00122.13|E1-E2_ATPase[E1-E2 ATPase];PF08282.5|Hydrolase_3[haloacid dehalogenase-like hydrolase]	.	(GO:0016787,h k atpase alpha)	.	TMH:10	10	5
Phy004AXLT_USTVI	MVLG_07269	829783210	hypothetical protein	.	.	.	.	.	6	2
Phy004ASOW_USTVI	MVLG_01144	829777049	hypothetical protein	.	.	.	.	.	19	1
Phy004ATII_USTVI	MVLG_02172	uniq_9926	hypothetical protein	.	.	.	.	.	1	1
Phy004ASY2_USTVI	MVLG_01466	829783770	hypothetical protein	PF10250.2|O-FucT[GDP-fucose protein O-fucosyltransferase]	.	.	.	TMH:1	5	4
Phy004AW6X_USTVI	MVLG_05505	829781856	hypothetical protein	.	.	.	.	.	8	3
Phy004AXLY_USTVI	MVLG_07274	829776683	hypothetical protein	.	.	.	.	.	53	2
Phy004AXAL_USTVI	MVLG_06881	829784137	hypothetical protein	.	.	.	.	.	4	1
Phy004AU6C_USTVI	MVLG_02998	829786244	hypothetical protein	.	.	.	.	.	3	2
Phy004AX54_USTVI	MVLG_06695	829777238	hypothetical protein	.	.	.	.	.	16	2
Phy004AXHJ_USTVI	MVLG_07120	829783309	hypothetical protein	.	.	.	.	.	5	1
Phy004AV2A_USTVI	MVLG_04106	829789003	hypothetical protein	.	.	.	SigP[len:66,SProb:1.0]	.	2	1
Phy004AT41_USTVI	MVLG_01677	829781974	hypothetical protein	PF07690.9|MFS_1[Major Facilitator Superfamily]	.	.	.	TMH:12	8	4
Phy004AWJK_USTVI	MVLG_05951	829788965	hypothetical protein	PF00150.11|Cellulase[Cellulase (glycosyl hydrolase family 5)]	.	.	.	.	2	1
Phy004AWJL_USTVI	MVLG_05952	829776948	hypothetical protein	PF07470.6|Glyco_hydro_88[Glycosyl Hydrolase Family 88]	.	.	.	TMH:1	23	13
Phy004AS4M_USTVI	MVLG_00443	829783302	hypothetical protein	.	.	.	SigP[len:78,SProb:0.998]	.	5	1
Phy004AXI9_USTVI	MVLG_07145	829778185	hypothetical protein	PF01088.14|Peptidase_C12[Ubiquitin carboxyl-terminal hydrolase, family 1]	.	(GO:0042755,ubiquitin carboxyl-terminal hydrolase isozyme l3), (GO:0016787,ubiquitin carboxyl-terminal hydrolase isozyme l3), (GO:0007628,ubiquitin carboxyl-terminal hydrolase isozyme l3)	.	.	13	13
Phy004AUVE_USTVI	MVLG_03863	829784596	hypothetical protein	.	.	.	.	TMH:6	4	4
Phy004AVV0_USTVI	MVLG_05093	829784666	hypothetical protein	PF07690.9|MFS_1[Major Facilitator Superfamily];PF00083.17|Sugar_tr[Sugar (and other) transporter];TIGR00879[SP: MFS transporter, sugar porter (SP) family]	.	.	.	TMH:12	4	3
Phy004AVZ0_USTVI	MVLG_05235	uniq_9947	hypothetical protein	PF00005.20|ABC_tran[ABC transporter]	.	.	.	TMH:2	1	1
Phy004AW7Y_USTVI	MVLG_05541	829777113	hypothetical protein	PF07690.9|MFS_1[Major Facilitator Superfamily]	.	(GO:0044464,benomyl methotrexate resistance protein)	.	TMH:12	18	7
Phy004AVM9_USTVI	MVLG_04793	829776995	hypothetical protein	PF07690.9|MFS_1[Major Facilitator Superfamily];PF00083.17|Sugar_tr[Sugar (and other) transporter];TIGR00879[SP: MFS transporter, sugar porter (SP) family]	.	(GO:0016020,mfs monosaccharide transporter), (GO:0006810,mfs monosaccharide transporter), (GO:0005215,mfs monosaccharide transporter)	.	TMH:12	21	11
Phy004AS9A_USTVI	MVLG_00606	829780800	hypothetical protein	.	.	.	.	TMH:1	10	7
Phy004AS1X_USTVI	MVLG_00351	uniq_10074	hypothetical protein	PF03200.9|Glyco_hydro_63[Mannosyl oligosaccharide glucosidase]	.	.	.	.	1	1
Phy004AUFE_USTVI	MVLG_03306	829776731	histone H4	PF02969.10|TAF[TATA box binding protein associated factor (TAF)];PF00125.17|Histone[Core histone H2A/H2B/H3/H4]	.	.	.	.	40	13
Phy004AWJ4_USTVI	MVLG_05935	829781348	hypothetical protein	PF07859.6|Abhydrolase_3[alpha/beta hydrolase fold];PF00135.21|COesterase[Carboxylesterase];PF00326.14|Peptidase_S9[Prolyl oligopeptidase family]	.	.	.	.	9	4
Phy004ATW3_USTVI	MVLG_02641	uniq_9757	hypothetical protein	PF00732.12|GMC_oxred_N[GMC oxidoreductase]	.	.	.	.	1	1
Phy004AVYK_USTVI	MVLG_05219	829785633	hypothetical protein	.	.	.	.	.	3	1
Phy004AV89_USTVI	MVLG_04312	829781729	hypothetical protein	.	.	.	.	TMH:7	8	1
Phy004ATFK_USTVI	MVLG_02071	829783531	hypothetical protein	.	.	.	SigP[len:54,SProb:0.999]	.	5	2
Phy004AWIG_USTVI	MVLG_05911	829785659	hypothetical protein	.	.	(GO:0005488,retrotransposon nucleocapsid protein)	.	.	3	1
Phy004AWIH_USTVI	MVLG_05912	829778080	hypothetical protein	PF00564.17|PB1[PB1 domain];PF06395.4|CDC24[CDC24 Calponin];PF00621.13|RhoGEF[RhoGEF domain]	.	.	.	.	13	12
Phy004AWBE_USTVI	MVLG_05664	829788959	hypothetical protein	PF00026.16|Asp[Eukaryotic aspartyl protease]	.	.	.	.	2	1
Phy004AVRQ_USTVI	MVLG_04983	829776708	hypothetical protein	PF07690.9|MFS_1[Major Facilitator Superfamily]	.	.	.	TMH:12	45	13
Phy004AWK4_USTVI	MVLG_05971	829776613	hypothetical protein	.	.	.	.	.	163	8
Phy004AX0V_USTVI	MVLG_06548	829783306	hypothetical protein	.	.	.	.	.	5	1
Phy004AU85_USTVI	MVLG_03060	829782681	hypothetical protein	.	.	.	.	TMH:1	6	1
Phy004ATYQ_USTVI	MVLG_02729	829776978	hypothetical protein	PF03169.8|OPT[OPT oligopeptide transporter protein];TIGR00728[OPT_sfam: oligopeptide transporters, OPT superfamily]	.	.	.	TMH:13	21	10
Phy004AVE8_USTVI	MVLG_04515	829781394	hypothetical protein	PF01490.11|Aa_trans[Transmembrane amino acid transporter protein]	.	.	.	TMH:9	9	7
Phy004AWUU_USTVI	MVLG_06341	829781870	GDP-mannose 4,6 dehydratase	PF01370.14|Epimerase[NAD dependent epimerase/dehydratase family];PF04321.10|RmlD_sub_bind[RmlD substrate binding domain];TIGR01472[gmd: GDP-mannose 4,6-dehydratase]	EC:4.2.1.47[GDP-mannose 4,6-dehydratase.]	.	.	.	8	7
Phy004AURO_USTVI	MVLG_03732	829777149	hypothetical protein	PF01522.14|Polysacc_deac_1[Polysaccharide deacetylase]	.	(GO:0003824,family 4 carbohydrate esterase)	SigP[len:69,SProb:1.0]	.	18	10
Phy004AU8U_USTVI	MVLG_03084	829776912	histone H2B	PF00125.17|Histone[Core histone H2A/H2B/H3/H4]	.	(GO:0000786,histone h2b), (GO:0003677,histone h2b), (GO:0006334,histone h2b), (GO:0005634,histone h2b)	.	.	24	12
Phy004AU8V_USTVI	MVLG_03085	829776847	histone H2A	PF00808.16|CBFD_NFYB_HMF[Histone-like transcription factor (CBF/NF-Y) and archaeal histone];PF00125.17|Histone[Core histone H2A/H2B/H3/H4]	.	.	.	.	27	13
Phy004AU92_USTVI	MVLG_03092	uniq_9745	hypothetical protein	PF00394.15|Cu-oxidase[Multicopper oxidase];PF07732.8|Cu-oxidase_3[Multicopper oxidase];PF07731.7|Cu-oxidase_2[Multicopper oxidase]	.	.	SigP[len:69,SProb:0.998]	.	1	1
Phy004AXK5_USTVI	MVLG_07212	829777754	hypothetical protein	.	.	.	.	TMH:10	14	13
Phy004ASYO_USTVI	MVLG_01488	829777280	hypothetical protein	PF03403.6|PAF-AH_p_II[isoform II]	.	.	.	.	16	12
Phy004AWTB_USTVI	MVLG_06289	829776893	hypothetical protein	PF08659.3|KR[KR domain];PF00106.18|adh_short[short chain dehydrogenase]	.	.	.	.	25	13
Phy004AWOS_USTVI	MVLG_06131	uniq_9695	hypothetical protein	.	.	.	SigP[len:99,SProb:0.623]	.	1	1
Phy004AT54_USTVI	MVLG_01714	829781876	hypothetical protein	.	.	.	SigP[len:60,SProb:0.6]	.	8	6
Phy004AVK7_USTVI	MVLG_04722	829782332	hypothetical protein	PF07690.9|MFS_1[Major Facilitator Superfamily]	.	.	.	TMH:12	7	7
Phy004AS4K_USTVI	MVLG_00441	829782194	hypothetical protein	.	.	.	.	.	7	1
Phy004AWN7_USTVI	MVLG_06078	829777263	hypothetical protein	PF07690.9|MFS_1[Major Facilitator Superfamily]	.	.	.	TMH:10	16	11
Phy004ASW7_USTVI	MVLG_01400	829776638	hypothetical protein	.	.	.	.	.	91	7
Phy004ASQA_USTVI	MVLG_01192	829785655	hypothetical protein	.	.	.	SigP[len:54,SProb:0.999]	.	3	1
Phy004AT60_USTVI	MVLG_01745	829790534	hypothetical protein	.	.	.	.	.	2	2
Phy004AV64_USTVI	MVLG_04240	829777038	hypothetical protein	PF08659.3|KR[KR domain];PF01370.14|Epimerase[NAD dependent epimerase/dehydratase family];PF01073.12|3Beta_HSD[3-beta hydroxysteroid dehydrogenase/isomerase family];PF00106.18|adh_short[short chain dehydrogenase]	.	.	.	.	20	12
Phy004ASFP_USTVI	MVLG_00829	uniq_10155	hypothetical protein	PF07250.4|Glyoxal_oxid_N[Glyoxal oxidase N-terminus];PF09118.4|DUF1929[Domain of unknown function (DUF1929)]	.	.	.	.	1	1
Phy004ASZ4_USTVI	MVLG_01504	uniq_9579	hypothetical protein	PF05875.5|aPHC[Alkaline phytoceramidase (aPHC)]	.	(GO:0043231,alkaline ceramidase 3), (GO:0016787,alkaline ceramidase 3), (GO:0044444,alkaline ceramidase 3), (GO:0016020,alkaline ceramidase 3)	.	TMH:2	1	1
Phy004AVS5_USTVI	MVLG_04997	uniq_9485	hypothetical protein	.	.	.	.	.	1	1
Phy004AWQR_USTVI	MVLG_06198	829784138	hypothetical protein	.	.	.	.	.	4	1
Phy004AVGJ_USTVI	MVLG_04596	829785636	hypothetical protein	PF00172.11|Zn_clus[Fungal Zn(2)-Cys(6) binuclear cluster domain]	.	.	.	.	3	1
Phy004AVXF_USTVI	MVLG_05179	829783538	hypothetical protein	PF07690.9|MFS_1[Major Facilitator Superfamily];PF00083.17|Sugar_tr[Sugar (and other) transporter];TIGR00879[SP: MFS transporter, sugar porter (SP) family]	.	.	SigP[len:249,SProb:0.783]	TMH:12	5	3
Phy004AV9V_USTVI	MVLG_04366	829779444	hypothetical protein	PF05577.5|Peptidase_S28[Serine carboxypeptidase S28]	.	.	SigP[len:81,SProb:0.999]	.	12	10
Phy004ARXO_USTVI	MVLG_00203	829778678	hypothetical protein	.	.	.	.	.	12	1
Phy004AVR5_USTVI	MVLG_04962	829779520	hypothetical protein	.	.	.	SigP[len:84,SProb:0.931]	TMH:1	12	7
Phy004AWEU_USTVI	MVLG_05783	uniq_9918	hypothetical protein	PF07690.9|MFS_1[Major Facilitator Superfamily]	.	.	SigP[len:66,SProb:0.513]	TMH:8	1	1
Phy004AW50_USTVI	MVLG_05437	829780020	hypothetical protein	.	.	.	.	.	11	1
Phy004AW52_USTVI	MVLG_05439	829783150	hypothetical protein	PF00106.18|adh_short[short chain dehydrogenase]	.	.	.	.	6	4
Phy004AXE7_USTVI	MVLG_07006	829780056	hypothetical protein	PF07690.9|MFS_1[Major Facilitator Superfamily];PF00083.17|Sugar_tr[Sugar (and other) transporter];TIGR00879[SP: MFS transporter, sugar porter (SP) family]	.	(GO:0006810,mfs maltose permease)	.	TMH:12	11	6
Phy004AVWQ_USTVI	MVLG_05155	829776927	hypothetical protein	.	.	.	.	.	23	1
Phy004AXCZ_USTVI	MVLG_06966	829784141	hypothetical protein	.	.	.	.	.	4	1
Phy004AU8E_USTVI	MVLG_03069	829783310	hypothetical protein	.	.	.	.	TMH:1	5	1
Phy004AX1A_USTVI	MVLG_06562	829785646	hypothetical protein	.	.	.	.	.	3	1
Phy004AX1G_USTVI	MVLG_06568	829782680	hypothetical protein	.	.	.	.	.	6	1
Phy004AUZ1_USTVI	MVLG_03993	829786259	hypothetical protein	TIGR00378[cax: calcium/proton exchanger];PF01699.17|Na_Ca_ex[Sodium/calcium exchanger protein]	.	.	.	TMH:11	3	2
Phy004AW5N_USTVI	MVLG_05459	829782192	hypothetical protein	.	.	.	.	.	7	1
Phy004AW5M_USTVI	MVLG_05458	829784657	hypothetical protein	.	.	.	.	TMH:7	4	3
Phy004AUCP_USTVI	MVLG_03215	829778098	hypothetical protein	PF08659.3|KR[KR domain];PF00106.18|adh_short[short chain dehydrogenase]	.	(GO:0008152,3-ketodihydrosphingosine reductase tsc10), (GO:0044464,3-ketodihydrosphingosine reductase tsc10), (GO:0003824,3-ketodihydrosphingosine reductase tsc10)	.	TMH:2	13	12
Phy004AX1B_USTVI	MVLG_06563	829782866	hypothetical protein	PF00385.17|Chromo['chromo' (CHRromatin Organisation MOdifier) domain]	.	(GO:0005488,reverse transcriptase-rnase h-integrase)	.	.	6	2
Phy004AWFG_USTVI	MVLG_05804	829783364	hypothetical protein	.	.	.	SigP[len:48,SProb:0.999]	.	5	2
Phy004AXKS_USTVI	MVLG_07234	829782682	hypothetical protein	.	.	.	.	.	6	1
Phy004AWG5_USTVI	MVLG_05828	829777185	hypothetical protein	PF01433.13|Peptidase_M1[Peptidase family M1]	.	.	.	.	17	11
Phy004AW7Q_USTVI	MVLG_05533	829780799	hypothetical protein	.	.	.	SigP[len:165,SProb:0.985]	.	10	2
Phy004AWE8_USTVI	MVLG_05761	uniq_10216	hypothetical protein	TIGR01080[rplX_A_E: ribosomal protein L24]	.	.	.	.	1	1
Phy004AWJD_USTVI	MVLG_05944	829781344	hypothetical protein	PF01590.19|GAF[GAF domain]	.	.	.	.	9	4
Phy004AXLJ_USTVI	MVLG_07259	829783303	hypothetical protein	.	.	.	.	.	5	1
Phy004ATIB_USTVI	MVLG_02165	829782837	hypothetical protein	.	.	.	.	TMH:7	6	3
Phy004AX3P_USTVI	MVLG_06646	829783390	hypothetical protein	.	.	.	.	TMH:1	5	3
Phy004ARW4_USTVI	MVLG_00147	829783307	hypothetical protein	PF02902.12|Peptidase_C48[Ulp1 protease family, C-terminal catalytic domain]	.	.	.	.	5	1
Phy004AS67_USTVI	MVLG_00498	829777841	hypothetical protein	.	.	.	.	.	13	1
Phy004ATOV_USTVI	MVLG_02392	829782678	hypothetical protein	.	.	.	.	.	6	1
Phy004AVYZ_USTVI	MVLG_05234	829788981	hypothetical protein	PF00664.16|ABC_membrane[ABC transporter transmembrane region]	.	.	.	TMH:8	2	1
Phy004ASIO_USTVI	MVLG_00933	829778677	hypothetical protein	PF03583.7|LIP[Secretory lipase]	.	.	SigP[len:81,SProb:1.0]	TMH:1	12	4
Phy004AXB3_USTVI	MVLG_06899	829777092	hypothetical protein	PF02171.10|Piwi[Piwi domain];PF02170.15|PAZ[PAZ domain]	.	.	.	.	19	11
Phy004AVMN_USTVI	MVLG_04806	829782684	hypothetical protein	.	.	.	SigP[len:66,SProb:0.998]	.	6	1
Phy004AVMG_USTVI	MVLG_04800	829781301	hypothetical protein	.	.	.	.	.	9	1
Phy004AUF2_USTVI	MVLG_03293	uniq_10461	hypothetical protein	PF05572.6|Peptidase_M43[Pregnancy-associated plasma protein-A]	.	.	SigP[len:72,SProb:0.999]	TMH:1	1	1
Phy004AT3L_USTVI	MVLG_01661	uniq_9959	hypothetical protein	PF07690.9|MFS_1[Major Facilitator Superfamily]	.	.	.	TMH:4	1	1
Phy004AU9H_USTVI	MVLG_03107	829776878	hypothetical protein	.	.	.	.	.	25	1
Phy004AXBR_USTVI	MVLG_06922	829776636	hypothetical protein	.	.	.	.	.	92	4
Phy004AV9F_USTVI	MVLG_04353	829777865	hypothetical protein	PF07519.4|Tannase[Tannase and feruloyl esterase]	.	.	SigP[len:72,SProb:1.0]	.	13	4
Phy004ATXB_USTVI	MVLG_02681	829776958	hypothetical protein	PF01095.12|Pectinesterase[Pectinesterase]	.	.	.	.	22	8
Phy004AX9Q_USTVI	MVLG_06851	829784134	hypothetical protein	.	.	.	.	.	4	1
Phy004AX9Y_USTVI	MVLG_06858	829785650	hypothetical protein	.	.	.	.	.	3	1
Phy004AWPA_USTVI	MVLG_06148	829782679	hypothetical protein	.	.	.	.	.	6	1
Phy004AWJF_USTVI	MVLG_05946	829784656	hypothetical protein	.	.	.	.	TMH:1	4	3
Phy004AWE7_USTVI	MVLG_05760	829788980	hypothetical protein	.	.	.	.	.	2	1
Phy004AWUR_USTVI	MVLG_06338	829785654	hypothetical protein	.	.	.	.	TMH:1	3	1
Phy004AXKV_USTVI	MVLG_07237	uniq_9879	hypothetical protein	PF00107.19|ADH_zinc_N[Zinc-binding dehydrogenase]	EC:1.1.1.1[Alcohol dehydrogenase.];EC:1.1.1.284[S-(hydroxymethyl)glutathione dehydrogenase.]	(GO:0046872,glutathione-dependent formaldehyde dehydrogenase), (GO:0008152,glutathione-dependent formaldehyde dehydrogenase), (GO:0016491,glutathione-dependent formaldehyde dehydrogenase)	.	.	1	1
Phy004AVY1_USTVI	MVLG_05200	829776978	hypothetical protein	PF03169.8|OPT[OPT oligopeptide transporter protein];TIGR00728[OPT_sfam: oligopeptide transporters, OPT superfamily]	.	.	.	TMH:14	21	10
Phy004AS0W_USTVI	MVLG_00315	829777445	hypothetical protein	PF10348.2|DUF2427[Domain of unknown function (DUF2427)]	.	.	SigP[len:60,SProb:0.997]	TMH:7	15	11
Phy004AWIT_USTVI	MVLG_05924	829784129	hypothetical protein	.	.	.	SigP[len:69,SProb:1.0]	TMH:1	4	1
Phy004AW9H_USTVI	MVLG_05596	uniq_10472	hypothetical protein	PF03992.9|ABM[Antibiotic biosynthesis monooxygenase]	.	.	.	.	1	1
Phy004AXCY_USTVI	MVLG_06965	829778679	hypothetical protein	.	.	.	.	.	12	1
Phy004ATFA_USTVI	MVLG_02061	829776733	hypothetical protein	PF00069.18|Pkinase[Protein kinase domain]	.	.	.	.	39	2
Phy004AS1E_USTVI	MVLG_00332	829777022	hypothetical protein	PF07690.9|MFS_1[Major Facilitator Superfamily]	.	.	.	TMH:12	20	7
Phy004AS1D_USTVI	MVLG_00331	829777655	hypothetical protein	PF00735.11|Septin[Septin]	.	(GO:0031105,septin), (GO:0007049,septin), (GO:0005515,septin), (GO:0005525,septin)	.	.	14	12
Phy004AS9Q_USTVI	MVLG_00622	uniq_9506	mannose-1-phosphate guanyltransferase	PF00483.16|NTP_transferase[Nucleotidyl transferase]	EC:2.7.7.13[Mannose-1-phosphate guanylyltransferase.]	.	.	.	1	1
Phy004AV0W_USTVI	MVLG_04057	829789007	hypothetical protein	PF03169.8|OPT[OPT oligopeptide transporter protein]	.	(GO:0051591,oligopeptide transporter), (GO:0043581,oligopeptide transporter), (GO:0006810,oligopeptide transporter)	SigP[len:170,SProb:0.65]	TMH:3	2	1
Phy004ATLL_USTVI	MVLG_02279	829781300	hypothetical protein	.	.	.	.	.	9	1
Phy004AXMS_USTVI	MVLG_07303	829784142	hypothetical protein	.	.	.	.	.	4	1
Phy004AX29_USTVI	MVLG_06597	829780692	hypothetical protein	PF01715.10|IPPT[IPP transferase];TIGR00174[miaA: tRNA dimethylallyltransferase]	.	(GO:0005488,trna isopentenyltransferase), (GO:0003824,trna isopentenyltransferase)	.	.	11	10
Phy004AT85_USTVI	MVLG_01819	829777406	hypothetical protein	.	.	.	.	TMH:1	15	12
Phy004AVU2_USTVI	MVLG_05060	829779280	hypothetical protein	PF00450.15|Peptidase_S10[Serine carboxypeptidase]	.	.	SigP[len:54,SProb:0.999]	.	12	12
Phy004ATUN_USTVI	MVLG_02592	829786217	hypothetical protein	.	.	.	.	.	3	2
Phy004AS21_USTVI	MVLG_00355	829780930	hypothetical protein	PF06110.4|DUF953[Eukaryotic protein of unknown function (DUF953)]	.	.	.	.	10	9
Phy004AUXZ_USTVI	MVLG_03955	829781390	hypothetical protein	PF12464.1|Mac[Maltose acetyltransferase]	.	.	.	.	9	7
Phy004AV1E_USTVI	MVLG_04075	uniq_10294	hypothetical protein	PF01095.12|Pectinesterase[Pectinesterase]	.	.	.	.	1	1
Phy004AU98_USTVI	MVLG_03098	829776795	hypothetical protein	PF07690.9|MFS_1[Major Facilitator Superfamily]	.	.	.	TMH:10	31	11
Phy004AT8G_USTVI	MVLG_01830	829776734	hypothetical protein	PF00664.16|ABC_membrane[ABC transporter transmembrane region];PF00005.20|ABC_tran[ABC transporter]	.	.	.	TMH:8	39	13
Phy004AXL2_USTVI	MVLG_07243	829785652	hypothetical protein	.	.	.	.	.	3	1
Phy004ARSA_USTVI	MVLG_00014	829776994	hypothetical protein	PF01532.13|Glyco_hydro_47[Glycosyl hydrolase family 47]	.	.	.	TMH:1	21	13
Phy004AWMG_USTVI	MVLG_06054	829788988	hypothetical protein	.	.	.	.	.	2	1
Phy004AV76_USTVI	MVLG_04276	829784460	hypothetical protein	PF10340.2|DUF2424[Protein of unknown function (DUF2424)];PF07859.6|Abhydrolase_3[alpha/beta hydrolase fold]	.	.	.	TMH:1	4	2
Phy004ASZX_USTVI	MVLG_01533	829776959	hypothetical protein	PF07690.9|MFS_1[Major Facilitator Superfamily]	.	.	.	TMH:11	22	9
Phy004ASF9_USTVI	MVLG_00814	829784383	hypothetical protein	.	.	.	.	.	4	2
Phy004AT9B_USTVI	MVLG_01858	829786251	hypothetical protein	.	.	.	.	.	3	2
Phy004AUDJ_USTVI	MVLG_03243	829776855	hypothetical protein	PF08031.5|BBE[Berberine and berberine like];PF01565.16|FAD_binding_4[FAD binding domain]	.	.	SigP[len:57,SProb:1.0]	.	27	10
Phy004AX7X_USTVI	MVLG_06791	829783301	hypothetical protein	PF07690.9|MFS_1[Major Facilitator Superfamily]	.	.	.	TMH:11	5	1
Phy004ASDI_USTVI	MVLG_01510	829778469	hypothetical protein	PF00067.15|p450[Cytochrome P450]	.	.	.	TMH:1	13	5
Phy004ASMZ_USTVI	MVLG_02968	uniq_9866	hypothetical protein	PF00295.10|Glyco_hydro_28[Glycosyl hydrolases family 28]	.	(GO:0004553,exopolygalacturonase), (GO:0008152,exopolygalacturonase)	.	.	1	1
Phy004AUSI_USTV	MVLG_03760	829784655	hypothetical protein	PF04488.8|Gly_transf_sug[Glycosyltransferase sugar-binding region containing DXD motif]	.	.	.	TMH:1	4	4
Phy004AVQ8_USTVI	MVLG_04930	829782510	hypothetical protein	PF03765.8|CRAL_TRIO_N[CRAL/TRIO, N-terminus];PF00650.13|CRAL_TRIO[CRAL/TRIO domain]	.	.	.	.	7	6
Phy004AUI1_USTVI	MVLG_03400	829777206	hypothetical protein	PF00150.11|Cellulase[Cellulase (glycosyl hydrolase family 5)]	.	.	.	TMH:1	17	12
Phy004ASQ0_USTVI	MVLG_01183	829777027	hypothetical protein	PF07690.9|MFS_1[Major Facilitator Superfamily];PF00083.17|Sugar_tr[Sugar (and other) transporter]	.	.	.	TMH:9	20	13
Phy004AUDG_USTVI	MVLG_03240	829777203	tubulin alpha chain	PF03953.10|Tubulin_C[Tubulin C-terminal domain];PF00091.18|Tubulin[Tubulin/FtsZ family, GTPase domain]	.	.	.	.	17	12
Phy004AVXJ_USTVI	MVLG_05182	829780608	hypothetical protein	PF00107.19|ADH_zinc_N[Zinc-binding dehydrogenase]	.	.	.	.	11	9
Phy004ASCG_USTVI	MVLG_00718	829780375	hypothetical protein	PF01553.14|Acyltransferase[Acyltransferase]	.	.	SigP[len:84,SProb:0.962]	TMH:1	11	10
Phy004ATK7_USTVI	MVLG_02230	829782362	hypothetical protein	PF01124.11|MAPEG[MAPEG family]	.	.	SigP[len:143,SProb:0.753]	.	7	6
Phy004AUUX_USTVI	MVLG_03846	829781707	hypothetical protein	.	.	.	.	.	9	7
Phy004AW9J_USTVI	MVLG_05598	829777467	hypothetical protein	PF00128.17|Alpha-amylase[Alpha amylase, catalytic domain]	.	(GO:0043169,maltase), (GO:0016798,maltase), (GO:0006350,maltase)	.	.	15	9
