# Supplementary material for: Sex and parasites: genomic and transcriptomic analysis of Microbotryum lychnidis-dioicae, the biotrophic and plant-castrating anther smut fungus
Source: BMC Genomics. 2015 Jun 16;16(1):461. doi: 10.1186/s12864-015-1660-8 (PMC4469406; doi:10.1186/s12864-015-1660-8)
Supplement: Additional file 16: — is a figure of the Phylogenetic tree of DUF1034 proteins. [file 12864_2015_1660_MOESM16_ESM.xlsx]

## Sheet: Sheet1
Additional File 16. Full species counts of protein domains enriched or depleted in Microbotryum.																	Basidiomycete comparison*		Pucciniales comparison#
PFAM domain	M. lychnis-dioicae	S. roseus	R. glutinis	M. osmundae	M. larici-populina	P. graminis f. sp. tritici	S. reilianum	U. maydis	M. globosa	C. cinereus	L. bicolor	S. commune	C. neoformans	P. chrysosporium	P. indica	P. placenta	rawPvalue	Qvalue	rawPvalue	Qvalue
PF00067.15 Cytochrome P450	10	7	5	14	29	17	15	20	6	133	76	112	5	139	91	106	1.43e-11	6.49e-08	0.0128	1
PF05729.5 NACHT domain	1	2	1	1	1	1	1	1	0	61	45	17	1	8	169	7	6.2e-08	0.000141	0.451	1
PF01697.20 Domain of unknown function	5	1	0	1	0	0	0	0	0	0	0	0	0	0	0	0	1.65e-05	0.025	0.0199	1
PF06280.5 Fn3-like domain (DUF1034)	10	0	0	0	5	9	1	1	0	2	1	0	1	2	2	0	2.54e-05	0.0288	1	1
PF00646.26 F-box domain	7	18	12	12	9	11	11	10	3	83	31	67	7	30	47	36	5.2e-05	0.0433	0.0272	1
PF03583.7 Secretory lipase	7	0	0	0	0	0	3	2	6	0	0	0	0	0	0	0	5.72e-05	0.0433	0.00176	0.307
PF00734.11 Fungal cellulose binding domain	0	0	3	0	0	0	0	0	0	50	1	4	0	26	67	0	0.000121	0.071	0.066	1
PF02816.11 Alpha-kinase family	0	0	0	0	79	39	0	0	0	9	23	1	0	0	0	2	0.000125	0.071	2.8e-27	1.27e-23
PF07690.9 Major Facilitator Superfamily	119	110	26	64	90	72	104	98	30	120	104	185	175	161	110	47	0.0411	1	2.06e-08	4.67e-05
PF01753.11 MYND finger	7	11	26	3	7	4	2	2	1	71	46	122	1	22	13	12	0.000461	0.233	5.16e-08	7.82e-05
PF03732.10 Retrotransposon gag protein	0	0	0	0	28	0	0	18	0	0	1	4	2	24	3	16	0.00445	1	6.09e-07	0.000589
PF01083.15 Cutinase	0	0	1	4	21	9	3	4	0	6	1	2	0	0	3	0	0.079	1	6.49e-07	0.000589
PF01670.9 Glycosyl hydrolase family 12	0	0	0	10	14	3	0	0	0	1	3	1	0	2	1	2	0.17	1	1.08e-06	0.000656
PF11327.1 Protein of unknown function (DUF3129)	0	0	0	4	13	10	0	0	0	0	1	1	0	0	3	0	0.262	1	1.08e-06	0.000656
PF00097.18 Zinc finger, C3HC4 type (RING finger)	23	11	9	26	22	93	28	24	12	27	30	41	22	15	26	8	0.682	1	1.16e-06	0.000656
PF00080.13 Copper/zinc superoxide dismutase (SODC)	0	0	0	2	6	18	0	0	0	1	1	0	1	1	2	0	0.262	1	1.94e-06	0.000979
PF00098.16 Zinc knuckle	10	6	1	6	11	59	8	7	5	12	8	11	9	18	12	10	0.763	1	6.31e-06	0.00287
PF06609.6 Fungal trichothecene efflux pump (TRI12)	16	16	5	6	6	3	8	9	2	5	8	19	15	19	15	2	0.041	1	1.18e-05	0.00486
PF12013.1 Protein of unknown function (DUF3505)	0	0	0	1	4	16	0	10	0	0	2	0	0	0	0	0	0.265	1	2.15e-05	0.00814
PF03101.8 FAR1 DNA-binding domain	0	0	0	1	14	4	1	1	0	1	4	1	0	0	0	0	0.409	1	6.65e-05	0.0232
PF00083.17 Sugar (and other) transporter	54	56	13	31	46	34	56	46	14	48	51	92	84	68	55	27	0.328	1	0.000171	0.0554
PF07738.6 Sad1 / UNC-like C-terminal	2	1	2	3	24	7	2	1	2	4	3	1	2	3	3	0	0.587	1	0.000245	0.0742
