# Supplementary material for: Sex and parasites: genomic and transcriptomic analysis of Microbotryum lychnidis-dioicae, the biotrophic and plant-castrating anther smut fungus
Source: BMC Genomics. 2015 Jun 16;16(1):461. doi: 10.1186/s12864-015-1660-8 (PMC4469406; doi:10.1186/s12864-015-1660-8)
Supplement: Additional file 19: — is a table with CAZymes content comparisons. [file 12864_2015_1660_MOESM19_ESM.xlsx]

## Sheet: Feuil1
Additional file 19. CAZymes present in M. lychnidis-dioicae.
proteinId	description	modelnotes	defline
MVLG_00950	AA6		Benzoquinone reductase
MVLG_03384	CE16		Carbohydrate Esterase Family 16 protein
MVLG_06329	CE16		Carbohydrate Esterase Family 16 protein
MVLG_00132	CE16		Carbohydrate Esterase Family 16 protein
MVLG_00378	CE4		Carbohydrate Esterase Family 4 protein
MVLG_01114	CE4		Carbohydrate Esterase Family 4 protein
MVLG_03732	CE4		Carbohydrate Esterase Family 4 protein
MVLG_03734	CE4		Carbohydrate Esterase Family 4 protein
MVLG_03735	CE4		Carbohydrate Esterase Family 4 protein
MVLG_05107	CE4		Carbohydrate Esterase Family 4 protein
MVLG_06954	CE4		Carbohydrate Esterase Family 4 protein
MVLG_00379	CE4		Carbohydrate Esterase Family 4 protein
MVLG_00784	CE4		Carbohydrate Esterase Family 4 protein
MVLG_02681	CE8	fragment N-term;	Carbohydrate Esterase Family 8 protein
MVLG_02682	CE8		Carbohydrate Esterase Family 8 protein
MVLG_04072	CE8		Carbohydrate Esterase Family 8 protein
MVLG_04073	CE8		Carbohydrate Esterase Family 8 protein
MVLG_04074	CE8	fragment C-term;	Carbohydrate Esterase Family 8 protein
MVLG_04075	CE8	fragment N-term;	Carbohydrate Esterase Family 8 protein
MVLG_03197	CBM21		Carbohydrate-Binding Module Family 21 protein
MVLG_03197	CBM21		Carbohydrate-Binding Module Family 21 protein
MVLG_05984	CBM48-GH13_8		Carbohydrate-Binding Module Family 48 / Glycoside Hydrolase Family 13 protein
MVLG_00623	CBM48		Carbohydrate-Binding Module Family 48 protein
MVLG_07075	CBM48		Carbohydrate-Binding Module Family 48 protein
MVLG_02917	CBM50		Carbohydrate-Binding Module Family 50 protein
MVLG_05819	CBM50		Carbohydrate-Binding Module Family 50 protein
MVLG_03568	AA2_cyt		Class II peroxidase
MVLG_02439	AA2		Class II peroxidase
MVLG_03774	AA5_1		Copper radical oxidase
MVLG_05878	AA5_1		Copper radical oxidase
MVLG_06807	AA5_1		Copper radical oxidase
MVLG_06808	AA5_1	fragment N-term;	Copper radical oxidase
MVLG_06808	AA5_1		Copper radical oxidase
MVLG_00829	AA5_1	fragment N-term/C-term ;	Copper radical oxidase
MVLG_01824	AA5_1	splicing problem	Copper radical oxidase
MVLG_03027	AA5_1		Copper radical oxidase
MVLG_00083	EXPN		Distantly related to plant expansins
MVLG_00085	EXPN-EXPN		Distantly related to plant expansins
MVLG_02276	EXPN-EXPN		Distantly related to plant expansins
MVLG_02293	EXPN		Distantly related to plant expansins
MVLG_02726	EXPN		Distantly related to plant expansins
MVLG_02726	EXPN		Distantly related to plant expansins
MVLG_04138	EXPN		Distantly related to plant expansins
MVLG_04404	EXPN		Distantly related to plant expansins
MVLG_05825	EXPN		Distantly related to plant expansins
MVLG_06891	EXPN		Distantly related to plant expansins
MVLG_02640	AA3_3		GMC oxidoreductase
MVLG_03692	AA3_2		GMC oxidoreductase
MVLG_06036	AA3_2		GMC oxidoreductase
MVLG_02641	AA3_3	fragment C-term;	GMC oxidoreductase
MVLG_02642	AA3_3	fragment N-term;	GMC oxidoreductase
MVLG_03242	AA7		Glucooligosaccharide oxidase
MVLG_03711	AA7		Glucooligosaccharide oxidase
MVLG_03243	AA7		Glucooligosaccharide oxidase
MVLG_07092	GH1		Glycoside Hydrolase Family 1 protein
MVLG_04582	GH125	splicing problem	Glycoside Hydrolase Family 125 protein
MVLG_05595	GH128		Glycoside Hydrolase Family 128 protein
MVLG_02767	GH13_25-GH133		Glycoside Hydrolase Family 13 / Glycoside Hydrolase Family 133 protein
MVLG_02969	GH13_5		Glycoside Hydrolase Family 13 protein
MVLG_03286	GH13_40		Glycoside Hydrolase Family 13 protein
MVLG_04827	GH13_40		Glycoside Hydrolase Family 13 protein
MVLG_05424	GH13_40		Glycoside Hydrolase Family 13 protein
MVLG_05598	GH13_40		Glycoside Hydrolase Family 13 protein
MVLG_05598	GH13_40		Glycoside Hydrolase Family 13 protein
MVLG_02179	GH15	fragment N-term;	Glycoside Hydrolase Family 15 protein
MVLG_02179	GH15		Glycoside Hydrolase Family 15 protein
MVLG_05216	GH15		Glycoside Hydrolase Family 15 protein
MVLG_01046	GH16		Glycoside Hydrolase Family 16 protein
MVLG_05172	GH16		Glycoside Hydrolase Family 16 protein
MVLG_06424	GH16	fragment N-term;	Glycoside Hydrolase Family 16 protein
MVLG_06451	GH17		Glycoside Hydrolase Family 17 protein
MVLG_00243	GH17		Glycoside Hydrolase Family 17 protein
MVLG_07306	GH17	short fragment	Glycoside Hydrolase Family 17 protein
MVLG_00826	GH18		Glycoside Hydrolase Family 18 protein
MVLG_00887	GH18		Glycoside Hydrolase Family 18 protein
MVLG_01845	GH18	loo long at N-term;	Glycoside Hydrolase Family 18 protein
MVLG_04090	GH18		Glycoside Hydrolase Family 18 protein
MVLG_05737	GH18		Glycoside Hydrolase Family 18 protein
MVLG_01897	GH18		Glycoside Hydrolase Family 18 protein
MVLG_04748	GH18	short fragment	Glycoside Hydrolase Family 18 protein
MVLG_05728	GH18	fragment N-term/C-term;	Glycoside Hydrolase Family 18 protein
MVLG_05728	GH18	fragment N-term/C-term;	Glycoside Hydrolase Family 18 protein
MVLG_07093	GH2		Glycoside Hydrolase Family 2 protein
MVLG_00002	GH20		Glycoside Hydrolase Family 20 protein
MVLG_03477	GH20		Glycoside Hydrolase Family 20 protein
MVLG_01713	GH23		Glycoside Hydrolase Family 23 protein
MVLG_01823	GH23		Glycoside Hydrolase Family 23 protein
MVLG_00042	GH26	too long at N-term;	Glycoside Hydrolase Family 26 protein
MVLG_00478	GH26		Glycoside Hydrolase Family 26 protein
MVLG_01285	GH26	too long at N-term;	Glycoside Hydrolase Family 26 protein
MVLG_00477	GH26		Glycoside Hydrolase Family 26 protein
MVLG_00326	GH28		Glycoside Hydrolase Family 28 protein
MVLG_03747	GH28		Glycoside Hydrolase Family 28 protein
MVLG_05108	GH28		Glycoside Hydrolase Family 28 protein
MVLG_02498	GH28	too long at N-term;	Glycoside Hydrolase Family 28 protein
MVLG_02968	GH28	fragment N-term;	Glycoside Hydrolase Family 28 protein
MVLG_06986	GH28	fragment N-term/C-term;	Glycoside Hydrolase Family 28 protein
MVLG_03749	GH3	fragment N-term/C-term;	Glycoside Hydrolase Family 3 protein
MVLG_05128	GH3		Glycoside Hydrolase Family 3 protein
MVLG_06984	GH3	short fragment	Glycoside Hydrolase Family 3 protein
MVLG_07032	GH3	fragment N-term;	Glycoside Hydrolase Family 3 protein
MVLG_00506	GH31		Glycoside Hydrolase Family 31 protein
MVLG_03097	GH31		Glycoside Hydrolase Family 31 protein
MVLG_05713	GH36		Glycoside Hydrolase Family 36 protein
MVLG_06060	GH36		Glycoside Hydrolase Family 36 protein
MVLG_06060	GH36		Glycoside Hydrolase Family 36 protein
MVLG_04685	GH37		Glycoside Hydrolase Family 37 protein
MVLG_03104	GH38		Glycoside Hydrolase Family 38 protein
MVLG_03130	GH43		Glycoside Hydrolase Family 43 protein
MVLG_00013	GH47		Glycoside Hydrolase Family 47 protein
MVLG_00014	GH47		Glycoside Hydrolase Family 47 protein
MVLG_02500	GH47		Glycoside Hydrolase Family 47 protein
MVLG_00414	GH5		Glycoside Hydrolase Family 5 protein
MVLG_00809	GH5_9		Glycoside Hydrolase Family 5 protein
MVLG_00830	GH5_dist		Glycoside Hydrolase Family 5 protein
MVLG_01159	GH5_dist		Glycoside Hydrolase Family 5 protein
MVLG_01191	GH5		Glycoside Hydrolase Family 5 protein
MVLG_01192	GH5		Glycoside Hydrolase Family 5 protein
MVLG_02512	GH5		Glycoside Hydrolase Family 5 protein
MVLG_02704	GH5_dist		Glycoside Hydrolase Family 5 protein
MVLG_03124	GH5_9		Glycoside Hydrolase Family 5 protein
MVLG_03400	GH5_9		Glycoside Hydrolase Family 5 protein
MVLG_04497	GH5_12		Glycoside Hydrolase Family 5 protein
MVLG_04497	GH5_12		Glycoside Hydrolase Family 5 protein
MVLG_05052	GH5		Glycoside Hydrolase Family 5 protein
MVLG_05082	GH5_dist	fragment N-term;	Glycoside Hydrolase Family 5 protein
MVLG_05520	GH5		Glycoside Hydrolase Family 5 protein
MVLG_05754	GH5_9		Glycoside Hydrolase Family 5 protein
MVLG_05951	GH5_9		Glycoside Hydrolase Family 5 protein
MVLG_06689	GH5_12		Glycoside Hydrolase Family 5 protein
MVLG_06542	GH5	fragment C-term;	Glycoside Hydrolase Family 5 protein
MVLG_00906	GH63		Glycoside Hydrolase Family 63 protein
MVLG_00351	GH63	fragment C-term;	Glycoside Hydrolase Family 63 protein
MVLG_00352	GH63	fragment N-term;	Glycoside Hydrolase Family 63 protein
MVLG_05742	GH76		Glycoside Hydrolase Family 76 protein
MVLG_01911	GH85		Glycoside Hydrolase Family 85 protein
MVLG_01861	GT1		Glycosyltransferase Family 1 protein
MVLG_03868	GT1		Glycosyltransferase Family 1 protein
MVLG_05634	GT1		Glycosyltransferase Family 1 protein
MVLG_05795	GT10		Glycosyltransferase Family 10 protein
MVLG_05586	GT15		Glycosyltransferase Family 15 protein
MVLG_06423	GT15		Glycosyltransferase Family 15 protein
MVLG_06821	GT15		Glycosyltransferase Family 15 protein
MVLG_01701	GT17		Glycosyltransferase Family 17 protein
MVLG_01343	GT2-GT4		Glycosyltransferase Family 2 / Glycosyltransferase Family 4 protein
MVLG_04819	GT2-GT4		Glycosyltransferase Family 2 / Glycosyltransferase Family 4 protein
MVLG_00097	GT2		Glycosyltransferase Family 2 protein
MVLG_00449	GT2		Glycosyltransferase Family 2 protein
MVLG_00546	GT2		Glycosyltransferase Family 2 protein
MVLG_01319	GT2		Glycosyltransferase Family 2 protein
MVLG_01840	GT2		Glycosyltransferase Family 2 protein
MVLG_01926	GT2		Glycosyltransferase Family 2 protein
MVLG_02107	GT2		Glycosyltransferase Family 2 protein
MVLG_04049	Myosin_motor-GT2		Glycosyltransferase Family 2 protein
MVLG_04136	GT2		Glycosyltransferase Family 2 protein
MVLG_04450	GT2		Glycosyltransferase Family 2 protein
MVLG_04926	GT2		Glycosyltransferase Family 2 protein
MVLG_05947	Myosin_motor-GT2		Glycosyltransferase Family 2 protein
MVLG_06472	GT2		Glycosyltransferase Family 2 protein
MVLG_07193	GT2		Glycosyltransferase Family 2 protein
MVLG_01341	GT2		Glycosyltransferase Family 2 protein
MVLG_03832	GT2		Glycosyltransferase Family 2 protein
MVLG_01977	GT20		Glycosyltransferase Family 20 protein
MVLG_05573	GT20		Glycosyltransferase Family 20 protein
MVLG_01977	GT20	fragment N-term;	Glycosyltransferase Family 20 protein
MVLG_01704	GT21		Glycosyltransferase Family 21 protein
MVLG_02344	GT22	fragment N-term;	Glycosyltransferase Family 22 protein
MVLG_04246	GT22		Glycosyltransferase Family 22 protein
MVLG_04526	GT22	fragment C-term;	Glycosyltransferase Family 22 protein
MVLG_01438	GT24		Glycosyltransferase Family 24 protein
MVLG_01580	GT3		Glycosyltransferase Family 3 protein
MVLG_02438	GT31-GT32		Glycosyltransferase Family 31 / Glycosyltransferase Family 32 protein
MVLG_06385	GT31		Glycosyltransferase Family 31 protein
MVLG_06558	GT31		Glycosyltransferase Family 31 protein
MVLG_06827	GT31		Glycosyltransferase Family 31 protein
MVLG_06827	GT31		Glycosyltransferase Family 31 protein
MVLG_00142	GT32		Glycosyltransferase Family 32 protein
MVLG_03406	GT32		Glycosyltransferase Family 32 protein
MVLG_06963	GT32		Glycosyltransferase Family 32 protein
MVLG_03760	GT32	fragment C-term;	Glycosyltransferase Family 32 protein
MVLG_03760	GT32		Glycosyltransferase Family 32 protein
MVLG_03816	GT32	fragment C-term;	Glycosyltransferase Family 32 protein
MVLG_05524	GT33		Glycosyltransferase Family 33 protein
MVLG_00751	GT35		Glycosyltransferase Family 35 protein
MVLG_02655	GT39		Glycosyltransferase Family 39 protein
MVLG_03404	GT39		Glycosyltransferase Family 39 protein
MVLG_02340	GT39		Glycosyltransferase Family 39 protein
MVLG_02106	GT4-GT2-GT8		Glycosyltransferase Family 4 / Glycosyltransferase Family 2 / Glycosyltransferase Family 8 protein
MVLG_02183	GT4		Glycosyltransferase Family 4 protein
MVLG_02876	GT4		Glycosyltransferase Family 4 protein
MVLG_03485	GT4		Glycosyltransferase Family 4 protein
MVLG_04819	GT4		Glycosyltransferase Family 4 protein
MVLG_05791	GT4		Glycosyltransferase Family 4 protein
MVLG_04460	GT41		Glycosyltransferase Family 41 protein
MVLG_01173	GT47		Glycosyltransferase Family 47 protein
MVLG_01603	GT47		Glycosyltransferase Family 47 protein
MVLG_03052	GT47		Glycosyltransferase Family 47 protein
MVLG_01218	GT48		Glycosyltransferase Family 48 protein
MVLG_04235	GT49		Glycosyltransferase Family 49 protein
MVLG_00765	GT49	fragment C-term;	Glycosyltransferase Family 49 protein
MVLG_04693	GT5		Glycosyltransferase Family 5 protein
MVLG_04156	GT50		Glycosyltransferase Family 50 protein
MVLG_00632	GT57		Glycosyltransferase Family 57 protein
MVLG_01325	GT57		Glycosyltransferase Family 57 protein
MVLG_06325	GT58		Glycosyltransferase Family 58 protein
MVLG_00779	GT59		Glycosyltransferase Family 59 protein
MVLG_02942	GT62		Glycosyltransferase Family 62 protein
MVLG_04399	GT62		Glycosyltransferase Family 62 protein
MVLG_06154	GT62		Glycosyltransferase Family 62 protein
MVLG_04420	GT64		Glycosyltransferase Family 64 protein
MVLG_02191	GT66		Glycosyltransferase Family 66 protein
MVLG_00490	GT69		Glycosyltransferase Family 69 protein
MVLG_03450	GT69		Glycosyltransferase Family 69 protein
MVLG_04576	GT71		Glycosyltransferase Family 71 protein
MVLG_06196	GT71		Glycosyltransferase Family 71 protein
MVLG_06114	GT76		Glycosyltransferase Family 76 protein
MVLG_00823	GT8		Glycosyltransferase Family 8 protein
MVLG_00849	GT8		Glycosyltransferase Family 8 protein
MVLG_00562	GT90		Glycosyltransferase Family 90 protein
MVLG_00571	GT90		Glycosyltransferase Family 90 protein
MVLG_00599	GT90		Glycosyltransferase Family 90 protein
MVLG_00627	GT90		Glycosyltransferase Family 90 protein
MVLG_00627	GT90		Glycosyltransferase Family 90 protein
MVLG_04641	GT90		Glycosyltransferase Family 90 protein
MVLG_06868	GT90		Glycosyltransferase Family 90 protein
MVLG_06871	GT90		Glycosyltransferase Family 90 protein
MVLG_06873	GT90	fragment C-term;	Glycosyltransferase Family 90 protein
MVLG_06999	GT90		Glycosyltransferase Family 90 protein
MVLG_07257	GT90	short fragment	Glycosyltransferase Family 90 protein
MVLG_00047	AA11		Lytic polysaccharide monooxygenase
MVLG_01868	AA1_2		Multicopper oxidase
MVLG_02184	AA1		Multicopper oxidase
MVLG_00670	AA1		Multicopper oxidase
MVLG_03092	AA1_dist		Multicopper oxidase
MVLG_04973	PL14_3		Polysaccharide Lyase Family 14 protein
MVLG_01770	PL14		Polysaccharide Lyase Family 14 protein
