# Supplementary material for: Sex and parasites: genomic and transcriptomic analysis of Microbotryum lychnidis-dioicae, the biotrophic and plant-castrating anther smut fungus
Source: BMC Genomics. 2015 Jun 16;16(1):461. doi: 10.1186/s12864-015-1660-8 (PMC4469406; doi:10.1186/s12864-015-1660-8)
Supplement: Additional file 20: — is a table that shows Phylogenetic comparison of CAZyme content. [file 12864_2015_1660_MOESM20_ESM.xlsx]

## Sheet: all families
Additional file 20.Comparison of CAZyme content in Basidiomycetes
	GH1	GH2	GH3	GH5	GH6	GH7	GH8	GH9	GH10	GH11	GH12	GH13	GH15	GH16	GH17	GH18	GH20	GH23	GH24	GH25	GH26	GH27	GH28	GH29	GH30	GH31	GH32	GH33	GH35	GH36	GH37	GH38	GH42	GH43	GH44	GH45	GH47	GH51	GH52	GH53	GH54	GH55	GH62	GH63	GH65	GH71	GH72	GH74	GH75
Laccaria_bicolor_v2	0	2	2	23	0	0	0	1	0	0	3	10	2	31	4	11	2	1	3	0	0	1	7	0	9	5	0	0	1	0	2	1	0	0	0	0	11	0	0	0	0	2	0	1	0	4	7	0	0
Galerina_marginata	5	3	11	40	3	8	0	1	9	8	4	9	3	24	5	19	2	1	2	0	0	8	20	1	2	4	1	0	10	0	2	1	0	6	2	2	11	5	0	3	8	3	1	1	0	4	1	2	0
Coprinopsis_cinerea_Okayama_7_(130)	2	2	7	26	5	6	0	1	5	6	1	9	4	32	4	9	2	1	4	0	0	0	3	0	3	3	0	0	0	0	2	1	0	4	1	0	8	1	0	1	0	1	3	1	0	4	2	1	0
Agaricus_bisporus_var._bisporus	1	2	8	19	1	1	0	1	2	2	2	7	2	24	6	13	4	1	1	4	0	4	6	1	3	6	0	0	1	0	2	1	0	4	1	1	7	1	0	1	0	1	0	1	0	3	1	1	0
Schizophyllum_commune_H4-8_v2_new	3	4	12	16	1	2	0	1	5	1	1	13	3	35	3	16	3	2	0	1	1	1	3	2	5	4	1	0	4	0	2	1	0	19	0	1	7	2	0	1	0	2	1	1	0	9	1	1	0
Pleurotus_ostreatus_PC15_version_2	3	3	13	21	3	16	0	1	3	2	2	10	3	30	3	12	2	1	3	2	0	7	6	0	4	8	1	0	4	0	2	1	0	8	1	2	9	3	0	1	0	2	1	1	0	5	1	3	0
Serpula_lacrymans_var._lacrymans_S7.9_v2	3	3	10	21	1	0	0	1	1	0	2	7	2	20	2	11	2	1	0	1	0	3	7	1	2	5	0	0	3	0	2	1	0	2	0	0	6	1	0	1	0	6	0	1	0	4	2	1	0
Coniophora_puteana_RWD-64-598_SS2	3	5	13	21	2	2	0	1	3	0	4	6	2	24	4	28	4	1	0	2	0	4	13	4	7	12	2	0	2	0	4	1	0	6	0	1	9	3	0	1	0	5	0	1	0	6	1	0	0
Stereum_hirsutum_FP-91666_SS1	3	3	17	20	1	3	0	1	6	1	5	14	3	26	4	21	4	1	0	0	0	5	17	4	5	8	1	0	7	0	2	1	0	12	1	1	6	3	0	2	0	2	0	1	0	8	2	2	1
Heterobasidion_annosum_TC_32-1	2	3	12	16	1	1	0	1	2	0	4	8	5	23	2	10	4	1	0	0	0	4	8	2	2	10	1	0	4	0	2	1	0	4	0	2	6	1	0	1	0	1	0	1	0	3	1	1	0
Wolfiporia_cocos_MD-104_SS10	1	3	8	18	0	0	0	0	4	0	2	11	2	19	2	11	2	1	0	0	0	3	9	0	2	5	0	0	2	0	4	1	0	1	0	0	5	4	0	1	0	3	0	1	0	1	2	0	0
Postia_placenta_MAD-698-R-SB12	2	3	6	17	0	0	0	0	3	0	2	7	2	24	2	11	3	1	0	0	0	3	8	0	3	4	0	0	1	0	3	1	0	1	0	0	5	1	0	1	0	3	0	1	0	2	2	0	0
Fomitopsis_pinicola	2	4	12	19	0	0	0	0	2	0	2	7	2	28	3	19	4	1	0	0	0	4	12	0	10	5	3	0	2	0	2	1	0	7	0	1	5	4	0	1	0	3	0	1	0	4	1	0	0
Ceriporiopsis_subvermispora	3	4	6	18	1	3	0	0	6	1	2	7	3	24	3	14	3	1	0	1	0	4	6	0	1	5	0	0	1	0	2	1	0	2	0	2	4	2	0	6	0	2	0	1	0	1	1	1	0
Dichomitus_squalens_v1	4	4	8	19	1	4	0	0	5	0	3	10	2	35	2	21	4	1	0	2	0	6	7	0	2	6	2	0	3	0	3	1	0	7	1	1	5	2	0	1	0	2	0	1	0	4	1	1	0
Trametes_versicolor_FP-101664_SS1	2	5	13	22	1	4	0	1	6	0	5	7	4	31	3	20	6	1	0	1	0	4	11	0	4	5	3	0	2	0	2	1	0	3	0	2	5	2	0	1	0	2	0	1	0	5	1	1	0
Phanerochaete_carnosa_HHB-10118-sp	2	2	11	24	1	5	0	1	5	1	3	10	2	24	2	11	3	1	0	0	0	3	4	0	3	8	0	0	4	0	2	3	0	4	0	1	5	2	0	1	0	2	0	1	0	2	1	2	0
Phanerochaete_chrysosporium	2	2	11	19	1	9	0	1	6	1	2	9	2	23	2	11	3	0	0	1	0	3	4	0	2	6	0	0	3	0	2	1	0	4	0	2	6	2	0	1	0	2	0	1	0	3	1	4	0
Gloeophyllum_trabeum_ATCC_11539	5	4	11	19	0	0	0	1	3	0	2	9	2	29	2	11	4	1	0	2	0	3	10	1	3	5	1	0	2	0	2	1	0	6	0	1	4	4	0	2	0	2	0	1	0	6	1	1	0
Jaapia_argillacea_v1	3	3	10	36	3	5	0	1	5	0	8	9	2	23	2	11	2	1	0	1	0	5	7	1	1	5	0	0	2	0	2	1	0	3	0	2	4	3	0	2	0	2	0	1	0	3	1	1	0
Punctularia_strigosozonata_HHB-11173_SS5	1	4	14	18	1	5	0	1	5	1	2	10	4	26	2	14	6	1	0	1	0	5	13	1	3	8	1	0	4	0	2	1	0	7	1	1	5	3	0	2	2	3	0	1	0	5	1	2	0
Fomitiporia_mediterranea_MF3/22	5	2	8	20	2	2	0	1	4	0	3	6	1	28	4	17	6	1	0	1	0	4	17	0	2	5	0	0	2	0	3	1	0	7	0	0	5	1	0	1	0	1	0	1	0	2	1	4	0
Auricularia_delicata_v1	1	7	14	43	2	8	0	0	4	3	1	10	2	44	7	36	4	2	0	1	0	5	14	3	1	11	2	0	6	0	3	2	0	28	1	2	12	3	1	1	0	5	0	1	0	12	1	1	3
Piriformospora_indica	1	2	8	23	2	1	0	1	20	16	1	9	6	26	7	4	1	4	0	0	1	3	6	1	1	8	1	0	3	0	2	1	0	6	2	1	5	0	0	1	0	1	3	1	0	3	1	1	0
Botryobasidium_botryosum_FD-172_SS1	4	2	7	29	3	7	0	3	11	0	0	5	5	15	9	14	2	1	0	2	1	3	2	2	3	7	0	0	1	0	2	1	0	1	1	1	5	1	0	1	0	3	0	1	0	3	1	0	0
Dacryopinax_sp._DJM-731_SS1_v1.0	1	3	9	24	0	0	0	1	3	0	1	11	2	14	3	7	3	2	0	0	4	2	6	2	4	6	1	0	1	1	2	1	0	5	0	1	4	2	0	1	0	2	0	1	0	5	1	0	0
Tremella_mesenterica_DSM_1558	1	1	3	13	0	0	0	1	0	0	0	10	2	9	1	4	1	1	0	0	0	0	0	0	0	2	0	0	0	1	2	1	0	0	0	0	4	0	0	0	0	0	0	0	0	3	1	0	0
Cryptococcus_neoformans_var._grubii_H99	0	0	7	10	0	0	0	1	0	0	0	10	2	14	1	4	1	1	0	0	0	0	1	0	0	3	1	1	0	1	2	1	0	0	0	0	3	1	0	0	0	0	0	0	0	4	1	0	0
Wallemia_sebi_v1	1	2	4	9	0	0	0	0	0	0	0	0	1	10	0	2	1	0	0	0	0	1	0	0	0	3	2	0	0	0	2	0	0	0	0	0	2	0	0	0	0	0	0	0	0	0	0	0	0
Malassezia_globosa_CBS_7966	0	0	1	6	0	0	1	0	0	0	0	0	0	7	0	1	0	0	0	0	0	0	0	0	0	1	0	0	0	0	1	0	0	1	0	0	2	0	0	0	0	1	0	0	0	0	0	0	0
Ustilago_maydis	0	1	3	12	0	0	1	1	2	1	0	4	1	20	2	4	2	1	0	1	1	1	1	0	2	2	2	0	1	1	2	2	1	3	0	2	3	2	0	0	0	1	1	1	0	0	1	0	0
Puccinia_graminis_f._tritici	0	10	2	27	0	8	0	0	5	0	3	5	3	9	2	17	2	1	0	0	4	12	1	0	0	2	2	0	1	1	3	1	0	2	0	0	14	0	0	0	0	0	0	1	1	4	1	0	0
Melampsora_laricis-populina	0	4	3	29	0	8	0	1	6	0	10	7	4	11	2	15	3	1	0	0	3	7	3	0	0	3	2	0	1	0	3	1	0	8	0	0	13	3	0	0	0	0	0	1	0	5	1	0	0
Average basidios	2	3.09091	8.60606	21.1212	1.09091	3.27273	0.0606061	0.787879	4.27273	1.33333	2.42424	8.06061	2.57576	23.0909	3.0303	13	2.87879	1.09091	0.393939	0.727273	0.454545	3.57576	7.0303	0.787879	2.69697	5.45455	0.909091	0.030303	2.36364	0.151515	2.27273	1.06061	0.030303	5.18182	0.363636	0.909091	6.21212	1.87879	0.030303	1.09091	0.30303	1.9697	0.30303	0.878788	0.030303	3.84848	1.27273	0.939394	0.121212
Microbotryum_violaceum	1	1	4	19	0	0	0	0	0	0	0	8	3	3	3	9	2	2	0	0	4	0	6	0	0	2	0	0	0	3	1	1	0	1	0	0	3	0	0	0	0	0	0	3	0	0	0	0	0
[truncated: 91 more columns]
