# Supplementary material for: Sex and parasites: genomic and transcriptomic analysis of Microbotryum lychnidis-dioicae, the biotrophic and plant-castrating anther smut fungus
Source: BMC Genomics. 2015 Jun 16;16(1):461. doi: 10.1186/s12864-015-1660-8 (PMC4469406; doi:10.1186/s12864-015-1660-8)
Supplement: Additional file 22: — is a table of the Full set of predicted secreted proteins. [file 12864_2015_1660_MOESM22_ESM.xlsx]

## Sheet: NEW
Additional File 22. Predicted secreted proteins
gene	PFAM/TIGRfam	GO
MVLG_00002	(PF00728.15,"Glycosyl hydrolase family 20, catalytic domain"), (PF02838.8,"Glycosyl hydrolase family 20, domain 2")	none
MVLG_00033	none	none
MVLG_00047	none	none
MVLG_00083	(PF00967.10,Barwin family), (PF03330.11,Rare lipoprotein A (RlpA)-like double-psi beta-barrel)	none
MVLG_00132	(PF00657.15,GDSL-like Lipase/Acylhydrolase)	(GO:0003824,lipolytic protein g-d-s-l family)
MVLG_00174	(PF05922.9,Peptidase inhibitor I9), (PF00082.15,Subtilase family)	none
MVLG_00179	(PF02128.8,Fungalysin metallopeptidase (M36))	none
MVLG_00210	none	(GO:0005737,ubiquitin ligase subunit), (GO:0019788,ubiquitin ligase subunit), (GO:0045116,ubiquitin ligase subunit), (GO:0019941,ubiquitin ligase subunit), (GO:0005515,ubiquitin ligase subunit), (GO:0006950,ubiquitin ligase subunit), (GO:0005634,ubiquitin
MVLG_00243	none	none
MVLG_00257	none	none
MVLG_00258	none	none
MVLG_00259	none	none
MVLG_00260	none	none
MVLG_00290	none	none
MVLG_00326	(PF00295.10,Glycosyl hydrolases family 28), (TIGR03804,para_beta_helix: parallel beta-helix repeat)	none
MVLG_00369	none	none
MVLG_00385	none	none
MVLG_00398	none	none
MVLG_00419	(PF08737.3,Rgp1)	none
MVLG_00443	none	none
MVLG_00477	none	none
MVLG_00478	none	none
MVLG_00497	none	none
MVLG_00525	(PF06280.5,Fn3-like domain (DUF1034)), (PF02225.15,PA domain), (PF00082.15,Subtilase family)	none
MVLG_00533	(PF04389.10,Peptidase family M28)	none
MVLG_00551	(PF08520.3,Fungal protein of unknown function (DUF1748))	none
MVLG_00566	none	none
MVLG_00572	none	none
MVLG_00601	none	none
MVLG_00647	(PF06280.5,Fn3-like domain (DUF1034)), (PF02225.15,PA domain), (PF00082.15,Subtilase family)	none
MVLG_00648	(PF02225.15,PA domain), (PF00082.15,Subtilase family)	none
MVLG_00677	none	none
MVLG_00690	none	none
MVLG_00784	none	none
MVLG_00789	none	none
MVLG_00810	(PF09423.3,PhoD-like phosphatase)	none
MVLG_00826	(PF00704.21,Glycosyl hydrolases family 18)	none
MVLG_00885	none	none
MVLG_00887	(PF00704.21,Glycosyl hydrolases family 18)	none
MVLG_00906	(PF06202.7,"Amylo-alpha-1,6-glucosidase"), (PF03200.9,Mannosyl oligosaccharide glucosidase), (PF01204.11,Trehalase)	(GO:0003824,glucosidase i)
MVLG_00910	none	none
MVLG_00914	(PF03583.7,Secretory lipase)	none
MVLG_00933	(PF03583.7,Secretory lipase)	none
MVLG_00965	(PF03029.10,Conserved hypothetical ATP binding protein), (PF02373.15,JmjC domain)	none
MVLG_00974	none	none
MVLG_01005	none	none
MVLG_01053	(PF00026.16,Eukaryotic aspartyl protease)	none
MVLG_01089	none	none
MVLG_01138	none	none
MVLG_01142	none	none
MVLG_01159	none	none
MVLG_01175	none	none
MVLG_01191	none	none
MVLG_01192	none	none
MVLG_01254	none	none
MVLG_01258	none	none
MVLG_01263	(PF03097.11,BRO1-like domain)	none
MVLG_01284	none	none
MVLG_01294	(PF02585.10,GlcNAc-PI de-N-acetylase)	none
MVLG_01310	none	none
MVLG_01427	none	(GO:0009987,tenascin xb), (GO:0008152,tenascin xb)
MVLG_01474	(PF06516.4,Purine nucleoside permease (NUP))	none
MVLG_01520	(PF06280.5,Fn3-like domain (DUF1034)), (PF02225.15,PA domain)	none
MVLG_01581	(PF04389.10,Peptidase family M28)	none
MVLG_01590	none	none
MVLG_01591	none	none
MVLG_01603	(PF03016.8,Exostosin family)	none
MVLG_01651	none	none
MVLG_01652	none	none
MVLG_01666	(PF00450.15,Serine carboxypeptidase)	none
MVLG_01690	(PF05730.4,CFEM domain)	none
MVLG_01713	(PF01464.13,Transglycosylase SLT domain)	none
MVLG_01717	(PF01556.11,DnaJ C terminal region), (PF00684.12,DnaJ central domain (4 repeats)), (PF00226.24,DnaJ domain)	(GO:0005488,chaperone regulator)
MVLG_01732	none	none
MVLG_01770	none	none
MVLG_01823	(PF01464.13,Transglycosylase SLT domain)	none
MVLG_01824	(PF09118.4,Domain of unknown function (DUF1929)), (PF07250.4,Glyoxal oxidase N-terminus)	none
MVLG_01844	none	none
MVLG_01845	(PF00704.21,Glycosyl hydrolases family 18)	(GO:0016787,glycoside hydrolase family 18 protein)
MVLG_01849	none	none
MVLG_01897	(PF00704.21,Glycosyl hydrolases family 18)	none
MVLG_01951	(PF10282.2,"3-carboxy-cis,cis-muconate lactonizing enzyme")	none
MVLG_01957	none	none
MVLG_01958	none	none
MVLG_02018	none	none
MVLG_02043	(TIGR00066,g_glut_trans: gamma-glutamyltransferase), (PF01019.14,Gamma-glutamyltranspeptidase)	none
MVLG_02071	none	none
MVLG_02083	(PF06280.5,Fn3-like domain (DUF1034)), (PF00082.15,Subtilase family)	none
MVLG_02088	(PF00328.15,Histidine acid phosphatase)	none
MVLG_02171	none	none
MVLG_02173	none	none
MVLG_02184	(PF07731.7,Multicopper oxidase)	none
MVLG_02245	none	none
MVLG_02276	(PF03330.11,Rare lipoprotein A (RlpA)-like double-psi beta-barrel)	none
MVLG_02283	(PF00188.19,Cysteine-rich secretory protein family)	none
MVLG_02288	(PF00188.19,Cysteine-rich secretory protein family)	none
MVLG_02293	(PF03330.11,Rare lipoprotein A (RlpA)-like double-psi beta-barrel)	none
MVLG_02306	none	none
MVLG_02331	(PF00082.15,Subtilase family)	none
MVLG_02393	(PF01764.18,Lipase (class 3))	(GO:0016236,lipase), (GO:0005768,lipase), (GO:0030437,lipase), (GO:0044446,lipase), (GO:0031090,lipase), (GO:0006995,lipase), (GO:0005783,lipase)
MVLG_02420	(PF00890.17,FAD binding domain)	none
MVLG_02455	(PF07749.5,"Endoplasmic reticulum protein ERp29, C-terminal domain"), (TIGR01126,pdi_dom: protein disulfide-isomerase domain), (PF00085.13,Thioredoxin)	none
MVLG_02469	(PF00328.15,Histidine acid phosphatase)	none
MVLG_02471	(PF00328.15,Histidine acid phosphatase)	none
MVLG_02500	(PF01532.13,Glycosyl hydrolase family 47), (PF02225.15,PA domain)	none
MVLG_02513	none	none
MVLG_02540	none	none
MVLG_02588	(PF07992.7,Pyridine nucleotide-disulphide oxidoreductase)	none
MVLG_02597	(PF07859.6,alpha/beta hydrolase fold), (PF00149.21,Calcineurin-like phosphoesterase), (PF07819.6,PGAP1-like protein)	(GO:0003824,alpha beta fold family)
MVLG_02675	none	none
MVLG_02676	none	none
MVLG_02682	(PF01095.12,Pectinesterase)	none
MVLG_02726	(PF03330.11,Rare lipoprotein A (RlpA)-like double-psi beta-barrel)	none
MVLG_02749	(PF00245.13,Alkaline phosphatase), (PF00884.16,Sulfatase), (PF01663.15,Type I phosphodiesterase / nucleotide pyrophosphatase)	none
MVLG_02763	(PF06280.5,Fn3-like domain (DUF1034)), (PF00082.15,Subtilase family)	none
MVLG_02806	(PF00447.10,HSF-type DNA-binding)	none
MVLG_02872	(PF00026.16,Eukaryotic aspartyl protease)	none
MVLG_02877	(PF00026.16,Eukaryotic aspartyl protease)	none
MVLG_02882	(PF01368.13,DHH family), (PF02833.7,DHHA2 domain)	none
MVLG_02890	none	none
MVLG_02900	none	none
MVLG_03027	(PF09118.4,Domain of unknown function (DUF1929)), (PF07250.4,Glyoxal oxidase N-terminus)	none
MVLG_03058	(PF00884.16,Sulfatase)	(GO:0003824,arylsulfatase)
MVLG_03089	(PF01328.10,"Peroxidase, family 2")	none
MVLG_03092	(PF07731.7,Multicopper oxidase)	none
MVLG_03160	(PF02265.9,S1/P1 Nuclease)	none
MVLG_03242	(PF08031.5,Berberine and berberine like), (PF01565.16,FAD binding domain)	none
MVLG_03243	(PF08031.5,Berberine and berberine like), (PF01565.16,FAD binding domain)	none
MVLG_03292	(PF05572.6,Pregnancy-associated plasma protein-A)	none
MVLG_03293	(PF05572.6,Pregnancy-associated plasma protein-A)	none
MVLG_03351	(PF10681.2,"Chaperone for protein-folding within the ER, fungal")	(GO:0044464,rot1 protein)
MVLG_03356	none	none
MVLG_03367	none	none
MVLG_03368	none	none
MVLG_03398	none	none
MVLG_03457	none	none
MVLG_03478	(PF00168.23,C2 domain)	none
MVLG_03524	(PF00069.18,Protein kinase domain), (PF07714.10,Protein tyrosine kinase)	(GO:0005488,clathrin-coated vesicle protein)
MVLG_03562	none	none
MVLG_03638	none	none
MVLG_03674	none	none
MVLG_03707	(PF07470.6,Glycosyl Hydrolase Family 88)	none
MVLG_03715	none	none
MVLG_03732	(PF01522.14,Polysaccharide deacetylase)	(GO:0003824,family 4 carbohydrate esterase)
MVLG_03734	(PF01522.14,Polysaccharide deacetylase)	(GO:0003824,family 4 carbohydrate esterase)
MVLG_03737	none	none
MVLG_03747	(PF00295.10,Glycosyl hydrolases family 28)	none
MVLG_03832	(PF01697.20,Domain of unknown function)	none
MVLG_03888	none	none
MVLG_03903	(PF00026.16,Eukaryotic aspartyl protease)	none
MVLG_03919	(PF00160.14,Cyclophilin type peptidyl-prolyl cis-trans isomerase/CLD)	none
MVLG_03923	(PF02221.8,ML domain)	none
MVLG_03931	(PF01328.10,"Peroxidase, family 2")	none
MVLG_03945	(PF00026.16,Eukaryotic aspartyl protease)	none
MVLG_03994	none	none
MVLG_03995	none	none
MVLG_04028	none	none
MVLG_04072	(PF01095.12,Pectinesterase)	none
MVLG_04073	(PF01095.12,Pectinesterase)	none
MVLG_04074	none	none
MVLG_04083	(PF06427.4,UDP-glucose:Glycoprotein Glucosyltransferase)	none
MVLG_04096	none	none
MVLG_04105	none	none
MVLG_04106	none	none
MVLG_04107	none	none
MVLG_04112	(PF00226.24,DnaJ domain)	none
MVLG_04167	none	none
MVLG_04168	none	none
MVLG_04274	none	none
MVLG_04353	(PF07519.4,Tannase and feruloyl esterase)	none
MVLG_04366	(PF05577.5,Serine carboxypeptidase S28)	none
MVLG_04367	(PF05577.5,Serine carboxypeptidase S28)	none
MVLG_04379	none	none
MVLG_04381	none	none
MVLG_04415	none	none
MVLG_04442	(PF00450.15,Serine carboxypeptidase)	none
MVLG_04463	(PF00646.26,F-box domain)	(GO:0044424,f-box and wd40 domain)
MVLG_04465	none	none
MVLG_04474	none	none
MVLG_04505	none	none
MVLG_04547	none	none
MVLG_04566	(PF00775.14,Dioxygenase)	none
MVLG_04780	(PF00117.21,Glutamine amidotransferase class-I)	none
MVLG_04782	(PF01546.21,Peptidase family M20/M25/M40), (PF04389.10,Peptidase family M28)	none
MVLG_04783	none	none
MVLG_04796	none	none
MVLG_04797	none	none
MVLG_04806	none	none
MVLG_04864	none	none
MVLG_04910	(PF00248.14,Aldo/keto reductase family)	none
MVLG_04923	(PF07217.4,Heterokaryon incompatibility protein Het-C)	none
MVLG_04962	none	none
MVLG_05017	(PF08760.4,Domain of unknown function (DUF1793))	none
MVLG_05034	none	none
MVLG_05052	none	(GO:0003824,mannan endo- -beta-mannosidase)
MVLG_05060	(PF00450.15,Serine carboxypeptidase)	none
MVLG_05061	(PF00226.24,DnaJ domain)	none
MVLG_05108	(PF00295.10,Glycosyl hydrolases family 28), (TIGR03804,para_beta_helix: parallel beta-helix repeat)	none
MVLG_05119	none	none
MVLG_05120	none	none
MVLG_05122	none	none
MVLG_05125	none	none
MVLG_05170	none	none
MVLG_05176	(PF00271.24,Helicase conserved C-terminal domain), (PF00176.16,SNF2 family N-terminal domain), (PF00097.18,"Zinc finger, C3HC4 type (RING finger)")	(GO:0005488,snf2 family helicase)
MVLG_05203	none	none
MVLG_05275	none	none
MVLG_05317	(PF00135.21,Carboxylesterase)	none
MVLG_05376	none	none
MVLG_05398	none	none
MVLG_05416	none	none
MVLG_05513	none	none
MVLG_05514	none	none
MVLG_05520	none	(GO:0003824,fibronectin type iii domain-containing protein)
MVLG_05522	none	none
MVLG_05525	none	none
MVLG_05528	none	none
MVLG_05533	none	none
MVLG_05534	none	none
MVLG_05538	none	none
MVLG_05549	(PF03583.7,Secretory lipase)	none
MVLG_05557	none	none
MVLG_05565	(PF03666.6,Nitrogen Permease regulator of amino acid transport activity 3)	none
MVLG_05570	none	none
MVLG_05591	none	none
MVLG_05594	none	none
MVLG_05595	(PF11790.1,Glycosyl hydrolase catalytic core)	none
MVLG_05613	none	none
MVLG_05674	(PF01650.11,Peptidase C13 family)	none
MVLG_05716	none	none
MVLG_05717	none	none
MVLG_05720	none	none
MVLG_05723	none	none
MVLG_05737	(PF00704.21,Glycosyl hydrolases family 18)	(GO:0003824,family 18 glycoside hydrolase)
MVLG_05746	(PF05572.6,Pregnancy-associated plasma protein-A)	none
MVLG_05754	(PF00150.11,Cellulase (glycosyl hydrolase family 5))	none
MVLG_05804	none	none
MVLG_05822	none	none
MVLG_05825	none	none
MVLG_05835	none	none
MVLG_05836	none	none
MVLG_05864	(PF00111.20,2Fe-2S iron-sulfur cluster binding domain), (PF00667.13,FAD binding domain), (PF00258.18,Flavodoxin), (PF00175.14,Oxidoreductase NAD-binding domain), (PF06999.5,Sucrase/ferredoxin-like)	(GO:0005488,cytochrome p450 oxidoreductase), (GO:0016491,cytochrome p450 oxidoreductase), (GO:0016020,cytochrome p450 oxidoreductase)
MVLG_05876	(PF02225.15,PA domain), (PF00082.15,Subtilase family)	none
MVLG_05877	(PF06280.5,Fn3-like domain (DUF1034)), (PF02225.15,PA domain), (PF00082.15,Subtilase family)	none
MVLG_05924	none	none
MVLG_06016	(PF02089.8,Palmitoyl protein thioesterase)	none
MVLG_06036	(PF05199.6,GMC oxidoreductase)	(GO:0009847,choline dehydrogenase)
MVLG_06128	(PF00026.16,Eukaryotic aspartyl protease)	none
MVLG_06138	none	none
MVLG_06166	none	none
MVLG_06175	none	none
MVLG_06222	(PF00561.13,alpha/beta hydrolase fold)	none
MVLG_06223	(PF00026.16,Eukaryotic aspartyl protease)	none
MVLG_06251	none	(GO:0005488,precursor to secretory protein ssp120)
MVLG_06336	none	none
MVLG_06337	none	none
MVLG_06344	none	none
MVLG_06474	(PF07859.6,alpha/beta hydrolase fold), (PF00135.21,Carboxylesterase)	none
MVLG_06475	(PF07859.6,alpha/beta hydrolase fold), (PF00135.21,Carboxylesterase)	none
MVLG_06485	none	none
MVLG_06512	none	none
MVLG_06534	(PF02469.15,Fasciclin domain)	none
MVLG_06535	none	(GO:0003824,protein serine threonine kinase)
MVLG_06541	none	none
MVLG_06542	none	none
MVLG_06580	none	none
MVLG_06723	(PF00884.16,Sulfatase)	none
MVLG_06764	none	none
MVLG_06772	none	none
MVLG_06804	(PF06280.5,Fn3-like domain (DUF1034)), (PF02225.15,PA domain), (PF00082.15,Subtilase family)	none
MVLG_06814	(PF06280.5,Fn3-like domain (DUF1034)), (PF00082.15,Subtilase family)	none
MVLG_06949	none	none
MVLG_06952	(PF00149.21,Calcineurin-like phosphoesterase)	none
MVLG_06973	(PF01735.11,Lysophospholipase catalytic domain)	none
MVLG_07010	none	none
MVLG_07060	(PF00450.15,Serine carboxypeptidase)	(GO:0004185,carboxypeptidase c), (GO:0000324,carboxypeptidase c), (GO:0046982,carboxypeptidase c)
MVLG_07122	(PF03992.9,Antibiotic biosynthesis monooxygenase)	none
MVLG_07172	(PF07519.4,Tannase and feruloyl esterase)	none
MVLG_07199	none	none
MVLG_07323	none	none
