# Supplementary material for: Sex and parasites: genomic and transcriptomic analysis of Microbotryum lychnidis-dioicae, the biotrophic and plant-castrating anther smut fungus
Source: BMC Genomics. 2015 Jun 16;16(1):461. doi: 10.1186/s12864-015-1660-8 (PMC4469406; doi:10.1186/s12864-015-1660-8)
Supplement: Additional file 23: — is a table showing Sequences similar to plant hormone-related genes. [file 12864_2015_1660_MOESM23_ESM.xlsx]

## Sheet: Sheet1
Additional File 23. Genes with similarity to Plant Hormone Biosynthetic Pathways
Biosynthetic pathway	Specific pathway	Enzyme	Prediction	Query: Genbank Accession	Query: Genbank species	MVLG candidates	Questions	e value (-)	KEGG EC	Kegg Pathway	TopKeggBlast	SileneEST	Differential Expression	Checked Fungicyc
Abscisic acid		9-cis-epoxycarotenoid dioxygenase NCED9, EC 1.13.11.51	Blast of Query	Q9M9F5.1	Arabidopsis thaliana	MVLG_05582		17	.	.	.		no	not in fungicyc?
		Xanthoxin dehydrogenase, EC 1.1.1.288	Blast of Query	Q9C826.1	Arabidopsis thaliana	MVLG_02838		16	EC 1.1.1.288	.	cac:CA_C3574 fabG; 3-ketoacyl-(acyl-carrier-protein) reductase (EC:1.1.1.100); K00059 3-oxoacyl-[acyl-carrier protein] reductase [EC:1.1.1.100]	gi238813060	W
		Abscisic-aldehyde oxidase, EC 1.2.3.14	Blast of Query	AEC07945.1	Arabidopsis thaliana	MVLG_06038		0	EC 1.2.3.14	ko04146[Peroxisome];ko00232[Caffeine metabolism];ko00983[Drug metabolism - other enzymes]	.		no
Auxin	Pathway 1	Tryptophan aminotransferase 1	Blast of Query	Q9S7N2.1	Arabidopsis thaliana	None
		Indole-3-pyruvate decarboxylase, EC 4.1.1.74	Blast of Query	NP_267460.1	Lactobacillus lactus	MVLG_02199		0	EC 4.1.1.74	.	.		no
		Aldehyde oxidase 1	Blast of Query	AED92912.1	Arabidopsis thaliana	MVLG_06038		0	.	ko04146[Peroxisome];ko00232[Caffeine metabolism];ko00983[Drug metabolism - other enzymes]	.		no
	Pathway 2a	Aromatic-L-amino-acid decarboxylase, EC 4.1.1.28	Blast of Query	P17770.1	Catharanthus roseus	MVLG_03051		0	EC 4.1.1.28	.	xtr:496742 ddc; dopa decarboxylase (aromatic L-amino acid decarboxylase); K01593 aromatic-L-amino-acid decarboxylase [EC:4.1.1.28]	gi238813933	MI
		Indole-3-pyruvate decarboxylase, EC 4.1.1.74	Blast of Query	NP_179820.2	Arabidopsis thaliana	MVLG_02199		0	.	.	.		no
		Indoleacetaldoxime dehydratase, EC 4.99.1.6	Blast of Query	O49342.1	Arabidopsis thaliana	MVLG_00590		20	EC 4.99.1.6	ko00627[Aminobenzoate degradation]	ang:An09g03500 bphA; benzoate 4-monooxygenase cytochrome P450 53 bphA-Aspergillus niger (EC:1.14.13.12); K07824 benzoate 4-monooxygenase [EC:1.14.13.12]		W>MI
		Nitrilase I, EC 3.5.5.1	Blast of Query	AEE77887.1	Arabidopsis thaliana	MVLG_01898		39	EC 3.5.5.1	.	rsl:RPSI07_mp0987 nit; nitrilase (EC:3.5.5.1)		no
	Pathway 2a-2	Tryptophan N-monooxygenase 1	Blast of Query	AEE87143.1	Arabidopsis thaliana	MVLG_05396		25	.	.	.		W
		Tryptophan N-monooxygenase 2	Blast of Query	NP_179820.2	Arabidopsis thaliana	MVLG_01308		26	.	.	.	gi238812742	no
	Unknown pathway	Aldehyde dehydrogenase, 1.2.1.3	Blast of Query	AF162665_1	Oryza sativa	MVLG_02235		0	EC 1.2.1.3	ko00330[Arginine and proline metabolism];ko00640[Propanoate metabolism];ko00040[Pentose and glucuronate interconversions];ko00380[Tryptophan metabolism];ko00903[Limonene and pinene degradation];ko00310[Lysine degradation];ko00280[Valine, leucine and isoleucine degradation];ko00410[beta-Alanine metabolism];ko00620[Pyruvate metabolism];ko00625[Chloroalkane and chloroalkene degradation];ko00071[Fatt…	ang:An08g07290 aldA; aldehyde dehydrogenase aldA-Aspergillus niger (EC:1.2.1.3); K00128 aldehyde dehydrogenase (NAD+) [EC:1.2.1.3]		W>,MI,R
						MVLG_05115		0					W>R
						MVLG_04373		0
Brassinisteroid biosynthesis	steroid reductase DET2, 1.3.1.22		Blast of Query	AEC09484.1	Arabidopsis thaliana	MVLG_05745		15	EC 1.3.1.22	.	.		No
	Cyt P450 90B1		Blast of Query	AEE78691.1	Arabidopsis thaliana	MVLG_01201		12	.	.	.		No
	Cyt P450 90A1		Blast of Query	NP_001078535.1	Arabidopsis thaliana	MVLG_01308		15	.	.	.		No
						MVLG_01309		14	.	.	.	gi238812742	MI>W,R
	3-epi-6-deoxocathasterone 23-monooxygenase, EC 1.14.13.112		Blast of Query	AEE75404.1	Arabidopsis thaliana	MVLG_01201		12	EC 1.14.13.112	.	.		No
						MVLG_01309		10	.	.	.		MI>W,R
	CytP450 85A2		Blast of Query	Q940V4.1	Arabidopsis thaliana	MVLG_01201		12	.	.	.		No
						MVLG_00590		12	.	ko00627[Aminobenzoate degradation]	ang:An09g03500 bphA; benzoate 4-monooxygenase cytochrome P450 53 bphA-Aspergillus niger (EC:1.14.13.12); K07824 benzoate 4-monooxygenase [EC:1.14.13.12]		W>MI,R
Cytokinin biosynthesis		Adenylate isopentenyltransferase, EC 2.5.1.27	Blast of Query	Q9LJL4.1	Arabidopsis thaliana	MVLG_06598		18;13	EC 2.5.1.27	.	gtn:GTNG_1167 miaA; tRNA delta(2)-isopentenylpyrophosphate transferase (EC:2.5.1.75); K00791 tRNA dimethylallyltransferase [EC:2.5.1.75]		No
						MVLG_06597		11;5	.	.	bcl:ABC2184 miaA; tRNA delta(2)-isopentenylpyrophosphate transferase (EC:2.5.1.75); K00791 tRNA dimethylallyltransferase [EC:2.5.1.75]
		Cytokinin riboside 5'-monophosphate phosphoribohydrolase, EC=3.2.2.n1	Blast of Query	Q5ZC82.1	Oryza sativa	MVLG_00202		37	.	.	.		No
Ethylene	Plant Pathway	S-adenosylmethionine synthase 1,EC 2.5.1.6	Blast of Query	AEE75948.1	Arabidopsis thaliana	MVLG_01424		0	EC 2.5.1.6	.	.		R>W	not in fungicyc?
		1-aminocyclopropane-1-carboxylate synthase 4, EC 4.4.1.14	Blast of Query	Q43309.1	Arabidopsis thaliana	MVLG_06396		24	EC 4.4.1.14	.	.		MI,R>W
		1-aminocyclopropane-1-carboxylate oxidase 4	Blast of Query	NP_001233928.1	Solanum lycopersicum	MVLG_00840		17	.	.	hse:Hsero_0459 pcbC; isopenicillin N synthase; K06892	gi238813274	W>MI,R
	Microbial Pathway – I	2-oxoglutarate-dependent ethylene/succinate-forming enzyme	Blast of Query	P32021.1	Pseudomonas syringae	MVLG_00840		11	.	.	hse:Hsero_0459 pcbC; isopenicillin N synthase; K06892	gi238813539	W>MI
		2OG-Fe(II) oxygenase	Blast of Query	EFQ36771.1	Colletotrichum graminicola	MVLG_02072		6	.	.	.		R>MI
Gibberillin biosynthesis		Ent-copalyl diphosphate synthase	Blast of Query	Q38802.1	Arabidopsis thaliana	None
		Ent-kaur-16-ene synthase	Blast of Query	Q9SAK2.1	Arabidopsis thaliana	None
		Ent-kaurene oxidase (P450-4), EC 1.14.13.78	Blast of Query	O94142.1	Fusarium fujikuroi	None			EC 1.14.13.78
		Cytochrome P450 monooxygenase (P450-1)		CAA75565.1	Fusarium fujikuroi	MVLG_01309		5	.	.	.	gi238812045; gi238812740	Up MI
		Cytochrome P450 monooxygenase (P450-2)	Blast of Query	CAA75566.1	Fusarium fujikuroi	MVLG_01309		5	.	.	.		Up MI; No
						MVLG_01308		5
		Cytochrome P450 monooxygenase (P450-3)	Blast of Query	CAA75567.1	Fusarium fujikuroi	None
		GA4 1,2-desaturase	Blast of Query	CAD10289.1	Fusarium fujikuroi	MVLG_00365		14	.	.	.
Jasmonic Acid		lipoxygenase	Blast of Query	AAL32689.1	Arabidopsis thaliana	None
		allene oxide synthase	Blast of Query	NP_199079.1	Arabidopsis thaliana	None
		allene oxide cyclase	Blast of Query	NP_566776.1	Arabidopsis thaliana	None
		12-oxophytodienoate reductase, EC=1.3.1.42	Blast of Query	NP_178662.1	Arabidopsis thaliana	MVLG_02937		0	EC=1.3.1.42	.	.		No
		OPC-8:0 CoA Ligase	Blast of Query	NP_564115.1	Arabidopsis thaliana	MVLG_01367		0	.	.	sil:SPO0801 fadD; 4-coumarate:CoA ligase (EC:6.2.1.12); K01904 4-coumarate--CoA ligase [EC:6.2.1.12]	gi238813381	Up W>MI>R
						MVLG_05244		0	.	.	cjk:jk0484 fadD8; acyl-CoA synthetase	gi238813340
						MVLG_06687		0	.	.	pcs:Pc22g14900 pclA; phenylacetyl-CoA ligase pclA-Penicillium chrysogenum		Up in W
		OPC-acyl- CoA Oxidase, 1.3.3.6	Blast of Query	NP_567513.4	Arabidopsis thaliana	MVLG_04334		0	EC 1.3.3.6	ko04146[Peroxisome];ko01040[Biosynthesis of unsaturated fatty acids];ko03320[PPAR signaling pathway];ko00592[alpha-Linolenic acid metabolism]	.		No
		enoyl-CoA hydratase/OPC4-3=hydroxyacyl-CoA dehydrogenase, 4.2.1.17	Blast of Query	NP_194630.1	Arabidopsis thaliana	MVLG_02284		0	EC 4.2.1.17	ko00626[Naphthalene degradation];ko00903[Limonene and pinene degradation];ko00591[Linoleic acid metabolism];ko00363[Bisphenol degradation];ko00650[Butanoate metabolism];ko00625[Chloroalkane and chloroalkene degradation]	.	gi238813248
						MVLG_05814		33	EC 2.3.1.16	ko00650[Butanoate metabolism]	bcs:BCAN_A2014 mmgB; 3-hydroxybutyryl-CoA dehydrogenase; K00074 3-hydroxybutyryl-CoA dehydrogenase [EC:1.1.1.157]		No
		OPC-3-ketoacyl-CoA thiolase, 2.3.1.16	Blast of Query	NP_180873.1	Arabidopsis thaliana	MVLG_05968		0	EC 2.3.1.16	ko00362[Benzoate degradation];ko00642[Ethylbenzene degradation];ko00280[Valine, leucine and isoleucine degradation];ko00281[Geraniol degradation];ko00592[alpha-Linolenic acid metabolism]	.	gi238812595	No
Polyamine biosynthesis	spermidine biosynthesis I	Adenosylmethionine decarboxylase, 4.1.1.50	FungiCyc			MVLG_02549			EC 4.1.1.50	.	.		No	Y
		Spermidine synthase,2.5.1.16	FungiCyc			MVLG_05403			EC 2.5.1.16	.	.		No	Y
						MVLG_04483			.		pgr:PGTG_06954 saccharopine dehydrogenase (NADP+, L-glutamate forming) [EC:1.5.1.10];spermidine synthase [EC:2.5.1.16]
	homospermidine	Homospermidine synthase, 2.5.1.45	FungiCyc			MVLG_06307			EC 2.5.1.45	.	.		No	Y
						MVLG_04483			.		pgr:PGTG_06954 saccharopine dehydrogenase (NADP+, L-glutamate forming) [EC:1.5.1.10];spermidine synthase [EC:2.5.1.16]
	putrescine biosynthesis III	ornithine decarboxylase, 4.1.1.17	FungiCyc			MVLG_04272			EC 4.1.1.17	.	.		No	Y
Cytokinin degradation		cytokinin dehydrogenase, 1.5.99.12	FungiCyc			MVLG_04134			EC 1.5.99.12	.	.		No	Y
Gibberellin A1 inactivation		gibberellin 2-beta-dioxygenase, 1.14.11.13	FungiCyc			MVLG_00840			EC 1.14.11.13	.	hse:Hsero_0459 pcbC; isopenicillin N synthase; K06892		Up W	Y
		(converts gibberrelin A1 to gibberrelin A8)
		missing 1.14.11-
Diacylglycerol	CDP-diacylglycerol biosynthesis I	glycerol-3-phosphate dehydrogenase NAD(P)(+), 1.1.1.94	FungiCyc			MVLG_05334			EC:1.1.5.3[Glycerol-3-phosphate dehydrogenase.]	.	xtr:779615 gpd2; glycerol-3-phosphate dehydrogenase 2 (mitochondrial) (EC:1.1.5.3); K00111 glycerol-3-phosphate dehydrogenase [EC:1.1.5.3]		No	Y
						MVLG_06802			.	.	sac:SACOL1514 gpsA; NAD(P)H-dependent glycerol-3-phosphate dehydrogenase (EC:1.1.1.8); K00057 glycerol-3-phosphate dehydrogenase (NAD(P)+) [EC:1.1.1.94]		No
		glycerol-3-phosphate-O-acyltransferase				MVLG_05866			.	.	dat:HRM2_24710 plsB; PlsB (EC:2.3.1.15); K00631 glycerol-3-phosphate O-acyltransferase [EC:2.3.1.15]		No
						MVLG_01599			.	.	.		No
		1-acylglycerol-3-phosphate-O-acyltransferase				MVLG_01062			.	.	.		No
						MVLG_00900			.	.	.		No
		phosphatidate cytidylyltransferase				MVLG_05131			.	.	xtr:100144929 cds2; CDP-diacylglycerol synthase (phosphatidate cytidylyltransferase) 2; K00981 phosphatidate cytidylyltransferase [EC:2.7.7.41]		No
	CDP-diacylglycerol biosynthesis II	Glycerol-3-phosphate dehydrogenase	FungiCyc			MVLG_05334			EC:1.1.5.3[Glycerol-3-phosphate dehydrogenase.]	.	.		No	Y
						MVLG_06802			.	.	.		No
		Glycerol-3-phosphate O-acyltransferase 2.3.1.15				MVLG_05866			EC 2.3.1.15	.	.		No
						MVLG_01599			EC 2.3.1.67,EC 2.3.1.42	.	.		No
		1-acylglycerol-3-phosphate O-acyltransferase				MVLG_01062			.	.	.		No
						MVLG_00900			.	.	.		No
		Phosphatidate cytidylyltransferase				MVLG_05131			.	.	.		No
Triacylglycerol biosynthesis		glycerol-3-phosphate-O-acyltransferase	FungiCyc			MVLG_05866			.	.	.		No
						MVLG_01599			.	.	.		Down MI
		1-acylglycerol-3-phosphate-O-acyltransferase				MVLG_01062			.	.	.		No
						MVLG_00900			.	.	.		No
		phosphatidate phosphatase				MVLG_05666			.	.	.		No
						MVLG_02935			.	.	.		No
						MVLG_02785			.	.	.		No
		diacylglycerol O-acyltransferase				MVLG_00129			.	.	.		No
										.	.		No
Triacylglycerol degradation		triacylglycerol lipase 3.1.1.3	FungiCyc			MVLG_07291			EC 3.1.1.3	.	.
						MVLG_00914			.	.	.
						MVLG_00933			.	.	.
		acylglycerol lipase3.1.1.23				None
		3.1.1.-				None
