# Supplementary material for: Sex and parasites: genomic and transcriptomic analysis of Microbotryum lychnidis-dioicae, the biotrophic and plant-castrating anther smut fungus
Source: BMC Genomics. 2015 Jun 16;16(1):461. doi: 10.1186/s12864-015-1660-8 (PMC4469406; doi:10.1186/s12864-015-1660-8)
Supplement: Additional file 24: — is a table with Genes differentially expressed between nutrient limited, rich, and MI-late samples. [file 12864_2015_1660_MOESM24_ESM.xlsx]

## Sheet: Sheet1
Additional file 24. Genes differentially expressed between water, rich, and Milate comparisons
GeneID	milate	water	rich	log2Fold(waterVSmilate)	FDR(waterVSmilate)	log2Fold(richVSmilate)	FDR(richVSmilate)	log2Fold(waterVSrich)	FDR(waterVSrich)	Pfam	KeggEC	SigP4	GeneName
MVLG_03396	252.88	2.18	134.79	-6.771	9.106e-24	-0.9524	0.1674	-5.866	2.547e-19	PF12766.2::Pyridox_oxase_2::Pyridoxamine_5'-phosphate_oxidase	NoKeggEC	SigP4_No	hypothetical_protein
MVLG_00550	51.38	9.06	31.58	-2.441	2.195e-05	-0.7465	0.3391	-1.732	0.004005	PF04935.7::SURF6::Surfeit_locus_protein_6	NoKeggEC	SigP4_No	hypothetical_protein
MVLG_00772	55.02	12.83	35.36	-2.039	0.0002794	-0.6823	0.3846	-1.394	0.02158	PF01926.18::MMR_HSR1::50S_ribosome-binding_GTPase;PF08153.7::NGP1NT::NGP1NT_(NUC091)_domain	NoKeggEC	SigP4_No	hypothetical_protein
MVLG_02355	25.69	5.99	15.72	-2.04	0.0003206	-0.753	0.3273	-1.324	0.03183	PF00270.24::DEAD::DEAD/DEAH_box_helicase;PF00271.26::Helicase_C::Helicase_conserved_C-terminal_domain;PF04408.18::HA2::Helicase_associated_domain_(HA2);PF07717.11::OB_NTP_bind::Oligonucleotide/oligosaccharide-binding_(OB)-fold	NoKeggEC	SigP4_No	hypothetical_protein
MVLG_02091	1552.7	65.1	808.39	-4.516	1.027e-15	-0.9865	0.1412	-3.566	1.348e-10	PF00107.21::ADH_zinc_N::Zinc-binding_dehydrogenase	NoKeggEC	SigP4_No	hypothetical_protein
MVLG_02865	44.22	3.61	23.92	-3.541	7.401e-09	-0.9304	0.2115	-2.651	1.537e-05	NoDomain	NoKeggEC	SigP4_No	hypothetical_protein
MVLG_07092	27.59	6.22	16.88	-2.085	0.0004031	-0.7531	0.3451	-1.369	0.03011	PF00232.13::Glyco_hydro_1::Glycosyl_hydrolase_family_1	NoKeggEC	SigP4_No	beta-glucosidase_1B
MVLG_02680	61.49	12.58	37.81	-2.224	0.0001834	-0.7455	0.3552	-1.517	0.01681	NoDomain	NoKeggEC	SigP4_No	hypothetical_protein
MVLG_04774	15.56	1.74	8.83	-3.09	5.341e-07	-0.8613	0.2721	-2.269	0.0003172	PF03205.9::MobB::Molybdopterin_guanine_dinucleotide_synthesis_protein_B;PF06807.9::Clp1::Pre-mRNA_cleavage_complex_II_protein_Clp1	NoKeggEC	SigP4_No	hypothetical_protein
MVLG_06118	59.2	13.36	36.74	-2.088	0.0001336	-0.733	0.3292	-1.391	0.019	PF00117.23::GATase::Glutamine_amidotransferase_class-I;PF00185.19::OTCace::Aspartate/ornithine_carbamoyltransferase,_Asp/Orn_binding_domain;PF00289.17::CPSase_L_chain::Carbamoyl-phosphate_synthase_L_chain,_N-terminal_domain;PF00988.17::CPSase_sm_chain::Carbamoyl-phosphate_synthase_small_chain,_CPSase_domain;PF02142.17::MGS::MGS-like_domain;PF02222.17::ATP-grasp::ATP-grasp_domain;PF02729.16::OTCac…	NoKeggEC	SigP4_No	protein_pyrABCN
MVLG_00362	61.74	6.14	34.3	-3.262	3.088e-08	-0.892	0.2277	-2.409	5.911e-05	NoDomain	NoKeggEC	SigP4_No	hypothetical_protein
MVLG_04191	6.05	0.19	3.16	-4.728	6.954e-06	-0.9738	0.3675	-3.87	0.000226	PF00503.15::G-alpha::G-protein_alpha_subunit	NoKeggEC	SigP4_No	hypothetical_protein
MVLG_02115	25.9	3.5	17.17	-2.82	2.072e-06	-0.6375	0.447	-2.221	0.0002027	PF00493.18::MCM::MCM2/3/5_family;PF07728.9::AAA_5::AAA_domain_(dynein-related_subfamily)	NoKeggEC	SigP4_No	DNA_replication_licensing_factor_mcm5
MVLG_01812	14.56	2.65	9.9	-2.381	0.0008228	-0.5993	0.5805	-1.824	0.01009	PF00856.23::SET::SET_domain	NoKeggEC	SigP4_No	hypothetical_protein
MVLG_06664	46.99	7.37	31.51	-2.605	1.293e-05	-0.6207	0.4737	-2.023	0.0009472	PF00466.15::Ribosomal_L10::Ribosomal_protein_L10	NoKeggEC	SigP4_No	hypothetical_protein
MVLG_03831	202.08	37.85	136.04	-2.357	1.622e-05	-0.6156	0.4371	-1.778	0.001956	PF00702.21::Hydrolase::haloacid_dehalogenase-like_hydrolase;PF13242.1::Hydrolase_like::HAD-hyrolase-like;PF13419.1::HAD_2::Haloacid_dehalogenase-like_hydrolase;TIGR01509::TIGR01509::HAD-SF-IA-v3:_HAD_hydrolase,_family_IA,_variant_3	NoKeggEC	SigP4_No	hypothetical_protein
MVLG_05731	26.91	4.34	17.77	-2.564	3.361e-05	-0.6424	0.4616	-1.961	0.001935	PF00929.19::RNase_T::Exonuclease	NoKeggEC	SigP4_No	hypothetical_protein
MVLG_05488	12.93	0.49	7.83	-4.596	1.014e-10	-0.767	0.3591	-3.885	5.544e-08	PF00004.24::AAA::ATPase_family_associated_with_various_cellular_activities_(AAA);PF03215.10::Rad17::Rad17_cell_cycle_checkpoint_protein;PF05496.7::RuvB_N::Holliday_junction_DNA_helicase_ruvB_N-terminus;PF07728.9::AAA_5::AAA_domain_(dynein-related_subfamily);PF13401.1::AAA_22::AAA_domain	NoKeggEC	SigP4_No	hypothetical_protein
MVLG_00013	5	0.22	2.84	-4.31	1.85e-06	-0.8575	0.3948	-3.53	4.485e-05	PF01532.15::Glyco_hydro_47::Glycosyl_hydrolase_family_47	NoKeggEC	SigP4_No	hypothetical_protein
MVLG_02333	62.82	16.41	41.81	-1.877	0.0007581	-0.6322	0.4255	-1.281	0.03454	PF02985.17::HEAT::HEAT_repeat;PF13513.1::HEAT_EZ::HEAT-like_repeat	NoKeggEC	SigP4_No	hypothetical_protein
MVLG_06022	22.03	5.19	14.56	-2.025	0.0003979	-0.6416	0.4284	-1.42	0.02076	PF00225.18::Kinesin::Kinesin_motor_domain	NoKeggEC	SigP4_No	hypothetical_protein
MVLG_04080	43.32	9.65	28.35	-2.104	0.0002274	-0.6559	0.4164	-1.486	0.01468	PF01189.12::Nol1_Nop2_Fmu::NOL1/NOP2/sun_family;TIGR00446::TIGR00446::nop2p:_NOL1/NOP2/sun_family_putative_RNA_methylase	NoKeggEC	SigP4_No	hypothetical_protein
MVLG_06275	59.12	12.4	38.7	-2.19	0.0001626	-0.6555	0.4225	-1.572	0.01023	PF04939.7::RRS1::Ribosome_biogenesis_regulatory_protein_(RRS1)	NoKeggEC	SigP4_No	hypothetical_protein
MVLG_06750	6.08	0.3	3.56	-4.041	0.0005451	-0.8061	0.5522	-3.349	0.003336	PF02458.10::Transferase::Transferase_family	NoKeggEC	SigP4_No	hypothetical_protein
MVLG_01664	81.56	21.24	55.02	-1.881	0.0006598	-0.6126	0.4411	-1.305	0.02968	PF00005.22::ABC_tran::ABC_transporter;PF00385.19::Chromo::Chromo_(CHRromatin_Organisation_MOdifier)_domain	NoKeggEC	SigP4_No	hypothetical_protein
MVLG_03102	24.6	2.48	14.9	-3.233	3.654e-07	-0.7666	0.3555	-2.509	0.0001306	PF01207.12::Dus::Dihydrouridine_synthase_(Dus)	NoKeggEC	SigP4_No	hypothetical_protein
MVLG_00178	28.65	5.92	19.14	-2.214	6.593e-05	-0.6269	0.4341	-1.624	0.005802	PF00009.22::GTP_EFTU::Elongation_factor_Tu_GTP_binding_domain;PF00679.19::EFG_C::Elongation_factor_G_C-terminus;PF03144.20::GTP_EFTU_D2::Elongation_factor_Tu_domain_2;PF03764.13::EFG_IV::Elongation_factor_G,_domain_IV;TIGR00231::TIGR00231::small_GTP:_small_GTP-binding_protein_domain;TIGR00484::TIGR00484::EF-G:_translation_elongation_factor_G	EC:3.6.5.3:Protein-synthesizing_GTPase	SigP4_No	hypothetical_protein
MVLG_05991	306.79	66.29	206.48	-2.151	7.144e-05	-0.6161	0.4335	-1.571	0.006489	PF00076.17::RRM_1::RNA_recognition_motif._(a.k.a._RRM,_RBD,_or_RNP_domain);PF00658.13::PABP::Poly-adenylate_binding_protein,_unique_domain;PF13893.1::RRM_5::RNA_recognition_motif._(a.k.a._RRM,_RBD,_or_RNP_domain);PF14259.1::RRM_6::RNA_recognition_motif_(a.k.a._RRM,_RBD,_or_RNP_domain);TIGR01628::TIGR01628::PABP-1234:_polyadenylate_binding_protein,_human_types_1,_2,_3,_4_family	NoKeggEC	SigP4_No	hypothetical_protein
MVLG_04032	21.65	3.12	13.76	-2.715	6.396e-05	-0.6967	0.4455	-2.062	0.003026	PF08790.6::zf-LYAR::LYAR-type_C2HC_zinc_finger	NoKeggEC	SigP4_No	hypothetical_protein
MVLG_04181	78.77	5.94	47.54	-3.66	7.621e-10	-0.7729	0.3135	-2.927	9.739e-07	PF00106.20::adh_short::short_chain_dehydrogenase;PF08659.5::KR::KR_domain	NoKeggEC	SigP4_No	hypothetical_protein
MVLG_03606	199.49	38.82	130.5	-2.302	2.498e-05	-0.657	0.3969	-1.681	0.003507	PF00153.22::Mito_carr::Mitochondrial_carrier_protein	NoKeggEC	SigP4_No	hypothetical_protein
MVLG_03419	25.22	4.95	16.52	-2.286	6.231e-05	-0.655	0.4164	-1.668	0.005374	PF00400.27::WD40::WD_domain,_G-beta_repeat	NoKeggEC	SigP4_No	hypothetical_protein
MVLG_01113	406.44	95.56	273.53	-2.03	0.0001815	-0.6162	0.4323	-1.45	0.01304	PF00005.22::ABC_tran::ABC_transporter	NoKeggEC	SigP4_No	elongation_factor_EF-3
MVLG_02467	51.96	13.36	40.89	-1.899	0.0007588	-0.3904	0.677	-1.545	0.009141	PF05786.9::Cnd2::Condensin_complex_subunit_2	NoKeggEC	SigP4_No	hypothetical_protein
MVLG_04649	14.53	0.08	10.57	-6.952	1.975e-11	-0.5032	0.6122	-6.635	3.352e-12	NoDomain	NoKeggEC	SigP4_No	hypothetical_protein
MVLG_00874	25.93	3.01	20.03	-3.039	2.31e-07	-0.4168	0.6621	-2.661	6.582e-06	PF05285.7::SDA1::SDA1;PF08158.7::NUC130_3NT::NUC130/3NT_domain	NoKeggEC	SigP4_No	hypothetical_protein
MVLG_01391	37.04	8.61	29.6	-2.042	0.0005578	-0.3683	0.7092	-1.711	0.00484	PF04438.11::zf-HIT::HIT_zinc_finger	NoKeggEC	SigP4_No	hypothetical_protein
MVLG_02458	150.57	31.24	124.65	-2.208	7.928e-05	-0.3174	0.7519	-1.928	0.0008192	PF06687.7::SUR7::SUR7/PalI_family	NoKeggEC	SigP4_No	hypothetical_protein
MVLG_04421	17.06	2.49	13.75	-2.706	2.056e-05	-0.3557	0.7435	-2.391	0.0001477	PF08657.5::DASH_Spc34::DASH_complex_subunit_Spc34	NoKeggEC	SigP4_No	hypothetical_protein
MVLG_03081	34.65	6.79	28.37	-2.279	0.0006117	-0.3326	0.7767	-1.987	0.002802	PF04117.7::Mpv17_PMP22::Mpv17_/_PMP22_family	NoKeggEC	SigP4_No	hypothetical_protein
MVLG_05724	397.47	18.53	307.7	-4.361	1.537e-14	-0.4141	0.6483	-3.984	2.409e-12	PF08240.7::ADH_N::Alcohol_dehydrogenase_GroES-like_domain	NoKeggEC	SigP4_No	hypothetical_protein
MVLG_00783	38.62	5.73	30.65	-2.685	8.093e-06	-0.3777	0.7024	-2.347	0.0001008	NoDomain	NoKeggEC	SigP4_Yes	hypothetical_protein
MVLG_07000	23.02	4.72	17.45	-2.224	9.351e-05	-0.4447	0.6315	-1.816	0.002102	PF00488.16::MutS_V::MutS_domain_V;PF01624.15::MutS_I::MutS_domain_I;PF05188.12::MutS_II::MutS_domain_II;PF05190.13::MutS_IV::MutS_family_domain_IV;PF05192.13::MutS_III::MutS_domain_III	NoKeggEC	SigP4_Yes	hypothetical_protein
MVLG_04307	27.76	4.38	20.66	-2.603	4.067e-06	-0.4705	0.5987	-2.169	0.0001584	PF00498.21::FHA::FHA_domain	NoKeggEC	SigP4_No	hypothetical_protein
MVLG_02271	32.84	6.55	24.63	-2.259	0.0002794	-0.4592	0.6443	-1.839	0.004027	PF04193.9::PQ-loop::PQ_loop_repeat	NoKeggEC	SigP4_No	hypothetical_protein
MVLG_01366	26.23	5	19.71	-2.325	0.0001554	-0.4562	0.6387	-1.908	0.002327	PF01896.14::DNA_primase_S::Eukaryotic_and_archaeal_DNA_primase_small_subunit;TIGR00335::TIGR00335::primase_sml:_putative_DNA_primase,_eukaryotic-type,_small_subunit	NoKeggEC	SigP4_No	DNA_primase_small_subunit
MVLG_04718	26	1.36	18.37	-4.169	7.433e-11	-0.5456	0.5425	-3.668	5.628e-09	PF00400.27::WD40::WD_domain,_G-beta_repeat	NoKeggEC	SigP4_No	hypothetical_protein
MVLG_06395	124.54	14.8	88.35	-3.012	5.91e-08	-0.5401	0.5237	-2.509	9.142e-06	NoDomain	NoKeggEC	SigP4_No	hypothetical_protein
MVLG_01121	759.34	157.51	559.76	-2.21	4.89e-05	-0.4848	0.5717	-1.762	0.002016	NoDomain	NoKeggEC	SigP4_No	hypothetical_protein
MVLG_00434	39.34	8.8	27.92	-2.099	0.0002152	-0.539	0.5335	-1.597	0.007875	PF00069.20::Pkinase::Protein_kinase_domain;PF07714.12::Pkinase_Tyr::Protein_tyrosine_kinase	NoKeggEC	SigP4_No	CAMK/CAMKL_protein_kinase
MVLG_02958	19.5	3.86	13.75	-2.268	0.0003649	-0.5474	0.5655	-1.76	0.006378	PF05859.7::Mis12::Mis12_protein	NoKeggEC	SigP4_No	hypothetical_protein
MVLG_04982	36.64	6.08	25.58	-2.526	1.967e-05	-0.5624	0.5237	-2.001	0.0009432	PF00583.19::Acetyltransf_1::Acetyltransferase_(GNAT)_family;PF13508.1::Acetyltransf_7::Acetyltransferase_(GNAT)_domain;PF13673.1::Acetyltransf_10::Acetyltransferase_(GNAT)_domain	NoKeggEC	SigP4_Yes	hypothetical_protein
MVLG_02793	26.73	5.83	19.28	-2.133	0.0002384	-0.5158	0.5605	-1.655	0.006397	PF00271.26::Helicase_C::Helicase_conserved_C-terminal_domain;PF12513.3::SUV3_C::Mitochondrial_degradasome_RNA_helicase_subunit_C_terminal	NoKeggEC	SigP4_No	hypothetical_protein
MVLG_04014	68.64	16.35	49.87	-2.009	0.0003472	-0.5056	0.5589	-1.54	0.009771	PF00533.21::BRCT::BRCA1_C_Terminus_(BRCT)_domain;PF06732.6::Pescadillo_N::Pescadillo_N-terminus	NoKeggEC	SigP4_No	hypothetical_protein
MVLG_00425	13.2	1.04	8.93	-3.562	1.991e-06	-0.6067	0.5589	-3.008	5.141e-05	PF13398.1::Peptidase_M50B::Peptidase_M50B-like	NoKeggEC	SigP4_No	hypothetical_protein
MVLG_06665	61.53	12.92	44.37	-2.19	0.0001573	-0.516	0.5589	-1.711	0.004376	PF02985.17::HEAT::HEAT_repeat;PF03130.11::HEAT_PBS::PBS_lyase_HEAT-like_repeat;PF13646.1::HEAT_2::HEAT_repeats	NoKeggEC	SigP4_No	deoxyhypusine_hydroxylase
MVLG_02859	20.86	2.89	11.33	-2.787	1.018e-06	-0.9243	0.1994	-1.9	0.001399	PF00560.28::LRR_1::Leucine_Rich_Repeat;PF12799.2::LRR_4::Leucine_Rich_repeats_(2_copies);PF13516.1::LRR_6::Leucine_Rich_repeat;PF13855.1::LRR_8::Leucine_rich_repeat	NoKeggEC	SigP4_No	hypothetical_protein
MVLG_05635	48.37	9.52	27.92	-2.28	0.0001442	-0.8366	0.2861	-1.481	0.02159	PF08524.6::rRNA_processing::rRNA_processing	NoKeggEC	SigP4_No	hypothetical_protein
MVLG_02100	26.74	6.2	15.93	-2.044	0.0008644	-0.7904	0.3377	-1.291	0.05627	PF10354.4::DUF2431::Domain_of_unknown_function_(DUF2431)	NoKeggEC	SigP4_No	hypothetical_protein
MVLG_05217	35.33	8.77	21.03	-1.948	0.0008618	-0.7927	0.3066	-1.192	0.06415	PF00270.24::DEAD::DEAD/DEAH_box_helicase;PF00271.26::Helicase_C::Helicase_conserved_C-terminal_domain	NoKeggEC	SigP4_No	hypothetical_protein
MVLG_04003	15.57	3.16	8.88	-2.232	0.0005924	-0.8531	0.3088	-1.419	0.04089	PF04194.8::PDCD2_C::Programmed_cell_death_protein_2,_C-terminal_putative_domain	NoKeggEC	SigP4_No	hypothetical_protein
MVLG_06911	162.13	8.82	78.07	-4.136	5.516e-13	-1.099	0.09763	-3.075	7.12e-08	NoDomain	NoKeggEC	SigP4_Yes	hypothetical_protein
MVLG_02452	14.25	2.78	7.98	-2.284	0.0008644	-0.8783	0.3278	-1.447	0.05745	PF03167.14::UDG::Uracil_DNA_glycosylase_superfamily;TIGR00628::TIGR00628::ung:_uracil-DNA_glycosylase	NoKeggEC	SigP4_No	hypothetical_protein
MVLG_02410	12.37	0.95	6.14	-3.615	1.789e-07	-1.054	0.1829	-2.609	0.0002653	PF00069.20::Pkinase::Protein_kinase_domain;PF07714.12::Pkinase_Tyr::Protein_tyrosine_kinase	NoKeggEC	SigP4_No	AGC/DMPK_protein_kinase
MVLG_02028	43.48	8.61	24.46	-2.272	0.0001152	-0.8735	0.2502	-1.436	0.0228	NoDomain	NoKeggEC	SigP4_No	hypothetical_protein
MVLG_06726	58.56	15.38	34.73	-1.868	0.0009994	-0.7983	0.2906	-1.106	0.07993	PF03715.8::Noc2::Noc2p_family	NoKeggEC	SigP4_No	hypothetical_protein
MVLG_06191	40.22	7.08	21.77	-2.443	1.976e-05	-0.93	0.2005	-1.55	0.01133	PF00642.19::zf-CCCH::Zinc_finger_C-x8-C-x5-C-x3-H_type_(and_similar)	NoKeggEC	SigP4_No	hypothetical_protein
MVLG_01672	21.18	3.07	11.08	-2.71	4.382e-05	-0.9767	0.2308	-1.774	0.01177	PF01753.13::zf-MYND::MYND_finger	NoKeggEC	SigP4_No	hypothetical_protein
MVLG_04968	10.87	1.26	5.44	-2.997	0.0004276	-1.038	0.2796	-2.011	0.02601	NoDomain	NoKeggEC	SigP4_No	hypothetical_protein
MVLG_04430	31.93	3.36	15.76	-3.181	4.371e-08	-1.063	0.1228	-2.156	0.0003271	PF00176.18::SNF2_N::SNF2_family_N-terminal_domain;PF00271.26::Helicase_C::Helicase_conserved_C-terminal_domain;PF04851.10::ResIII::Type_III_restriction_enzyme,_res_subunit;PF11496.3::HDA2-3::Class_II_histone_deacetylase_complex_subunits_2_and_3	NoKeggEC	SigP4_No	hypothetical_protein
MVLG_03728	46.32	4.62	22.7	-3.264	5.129e-09	-1.073	0.1096	-2.228	9.947e-05	PF00940.14::RNA_pol::DNA-dependent_RNA_polymerase	NoKeggEC	SigP4_No	hypothetical_protein
MVLG_05962	51.22	12.17	28.22	-2.012	0.0004373	-0.9043	0.2171	-1.145	0.07256	PF00270.24::DEAD::DEAD/DEAH_box_helicase;PF00271.26::Helicase_C::Helicase_conserved_C-terminal_domain	NoKeggEC	SigP4_No	ATP-dependent_rRNA_helicase_RRP3
MVLG_03840	13.16	1.16	6.08	-3.396	2.771e-05	-1.153	0.1892	-2.296	0.006584	PF13621.1::Cupin_8::Cupin-like_domain	NoKeggEC	SigP4_No	hypothetical_protein
MVLG_03772	23.66	5.32	13.16	-2.091	0.0002662	-0.8909	0.2256	-1.237	0.05181	PF04147.7::Nop14::Nop14-like_family	NoKeggEC	SigP4_No	hypothetical_protein
MVLG_00785	69.65	15.28	38.4	-2.128	0.0001228	-0.9037	0.2031	-1.261	0.0387	PF01728.14::FtsJ::FtsJ-like_methyltransferase;PF07780.7::Spb1_C::Spb1_C-terminal_domain;PF11861.3::DUF3381::Domain_of_unknown_function_(DUF3381);TIGR00438::TIGR00438::rrmJ:_ribosomal_RNA_large_subunit_methyltransferase_J	NoKeggEC	SigP4_No	hypothetical_protein
MVLG_00170	165.26	16.66	79.71	-3.25	2.924e-09	-1.097	0.09494	-2.19	9.83e-05	PF00270.24::DEAD::DEAD/DEAH_box_helicase;PF00271.26::Helicase_C::Helicase_conserved_C-terminal_domain	EC:3.6.4.13:RNA_helicase	SigP4_No	ATP-dependent_RNA_helicase_DED1
MVLG_03276	109.33	29.07	63.06	-1.852	0.0008882	-0.8385	0.2496	-1.049	0.09549	PF01713.16::Smr::Smr_domain	NoKeggEC	SigP4_No	hypothetical_protein
MVLG_02632	806.77	80.16	385.23	-3.272	1.658e-09	-1.111	0.08716	-2.197	7.882e-05	NoDomain	NoKeggEC	SigP4_No	hypothetical_protein
MVLG_06963	93.17	22.64	52.4	-1.981	0.0003735	-0.8749	0.225	-1.143	0.06642	PF04488.10::Gly_transf_sug::Glycosyltransferase_sugar-binding_region_containing_DXD_motif	NoKeggEC	SigP4_No	hypothetical_protein
MVLG_04840	35.84	8.25	18.47	-2.057	0.0004086	-1.001	0.1613	-1.093	0.09423	PF01189.12::Nol1_Nop2_Fmu::NOL1/NOP2/sun_family	NoKeggEC	SigP4_No	hypothetical_protein
MVLG_03119	37.4	3.87	16.3	-3.21	1.594e-08	-1.242	0.05504	-2.005	0.0006999	NoDomain	NoKeggEC	SigP4_No	hypothetical_protein
MVLG_02373	59.72	7.38	26.78	-2.955	8.803e-08	-1.202	0.06325	-1.79	0.002217	PF00176.18::SNF2_N::SNF2_family_N-terminal_domain;PF00271.26::Helicase_C::Helicase_conserved_C-terminal_domain;PF11496.3::HDA2-3::Class_II_histone_deacetylase_complex_subunits_2_and_3;PF13842.1::Tnp_zf-ribbon_2::DDE_Tnp_1-like_zinc-ribbon	NoKeggEC	SigP4_No	hypothetical_protein
MVLG_01797	41.46	7.38	20.04	-2.429	1.059e-05	-1.093	0.1007	-1.372	0.02318	PF00575.18::S1::S1_RNA_binding_domain;PF05843.9::Suf::Suppressor_of_forked_protein_(Suf)	NoKeggEC	SigP4_No	hypothetical_protein
MVLG_05694	52.96	10.04	25.83	-2.336	5.413e-05	-1.08	0.1206	-1.294	0.04304	PF01778.12::Ribosomal_L28e::Ribosomal_L28e_protein_family;PF04874.9::Mak16::Mak16_protein_C-terminal_region	NoKeggEC	SigP4_No	hypothetical_protein
MVLG_03839	37.17	2.97	15.86	-3.571	5.415e-09	-1.272	0.05941	-2.339	0.0001841	NoDomain	NoKeggEC	SigP4_No	hypothetical_protein
MVLG_05031	83.73	17.12	42.44	-2.227	0.0001112	-1.024	0.1476	-1.24	0.05319	PF11705.3::RNA_pol_3_Rpc31::DNA-directed_RNA_polymerase_III_subunit_Rpc31	NoKeggEC	SigP4_No	hypothetical_protein
MVLG_00196	49.58	7.99	23.77	-2.566	2.149e-05	-1.104	0.1239	-1.501	0.02118	PF11176.3::DUF2962::Protein_of_unknown_function_(DUF2962)	NoKeggEC	SigP4_No	hypothetical_protein
MVLG_03528	115.26	24.59	56.6	-2.168	0.0001036	-1.07	0.1147	-1.135	0.07256	PF01201.17::Ribosomal_S8e::Ribosomal_protein_S8e	NoKeggEC	SigP4_No	ribosome_biogenesis_protein_N
MVLG_02799	56.06	14.01	28.98	-1.939	0.0006923	-0.9961	0.1554	-0.9799	0.134	PF00400.27::WD40::WD_domain,_G-beta_repeat	NoKeggEC	SigP4_No	hypothetical_protein
MVLG_00024	8.42	0.78	3.54	-3.303	0.0001954	-1.282	0.2115	-2.082	0.02771	NoDomain	NoKeggEC	SigP4_No	hypothetical_protein
MVLG_06478	64.67	8.17	28.6	-2.924	1.03e-07	-1.222	0.05601	-1.739	0.002871	PF00069.20::Pkinase::Protein_kinase_domain;PF07714.12::Pkinase_Tyr::Protein_tyrosine_kinase	NoKeggEC	SigP4_No	CAMK/CAMKL_protein_kinase
MVLG_07232	9.2	0.64	3.96	-3.727	5.069e-07	-1.255	0.1094	-2.524	0.001385	NoDomain	NoKeggEC	SigP4_No	hypothetical_protein
MVLG_01054	51.52	9.53	26.25	-2.374	1.792e-05	-1.017	0.1354	-1.393	0.02116	PF00076.17::RRM_1::RNA_recognition_motif._(a.k.a._RRM,_RBD,_or_RNP_domain);PF13893.1::RRM_5::RNA_recognition_motif._(a.k.a._RRM,_RBD,_or_RNP_domain);PF14259.1::RRM_6::RNA_recognition_motif_(a.k.a._RRM,_RBD,_or_RNP_domain)	NoKeggEC	SigP4_No	hypothetical_protein
MVLG_03395	119.2	1.57	48.61	-6.166	3.002e-21	-1.338	0.03151	-4.873	1.291e-14	PF13450.1::NAD_binding_8::NAD(P)-binding_Rossmann-like_domain	NoKeggEC	SigP4_No	hypothetical_protein
MVLG_02109	778.88	135.31	390.01	-2.466	4.777e-06	-1.043	0.1153	-1.46	0.01251	PF00248.16::Aldo_ket_red::Aldo/keto_reductase_family	NoKeggEC	SigP4_No	hypothetical_protein
MVLG_03205	44.68	8.48	22.78	-2.332	9.451e-05	-1.015	0.1692	-1.355	0.04247	PF00025.16::Arf::ADP-ribosylation_factor_family;PF00071.17::Ras::Ras_family;PF08477.8::Miro::Miro-like_protein;TIGR00231::TIGR00231::small_GTP:_small_GTP-binding_protein_domain	NoKeggEC	SigP4_No	hypothetical_protein
MVLG_01152	37.49	7.54	16.33	-2.252	7.83e-05	-1.243	0.059	-1.046	0.1116	PF01694.17::Rhomboid::Rhomboid_family	NoKeggEC	SigP4_No	hypothetical_protein
MVLG_04251	23.53	1.69	8.19	-3.725	1.305e-09	-1.565	0.0133	-2.2	0.0005967	PF00005.22::ABC_tran::ABC_transporter;PF13304.1::AAA_21::AAA_domain	NoKeggEC	SigP4_No	hypothetical_protein
MVLG_06399	69.65	3.17	22.87	-4.388	1.05e-13	-1.651	0.005646	-2.776	2.819e-06	NoDomain	NoKeggEC	SigP4_No	hypothetical_protein
MVLG_02313	9.8	1.07	3.6	-3.1	1.986e-05	-1.483	0.05423	-1.663	0.04419	PF02636.12::Methyltransf_28::Putative_S-adenosyl-L-methionine-dependent_methyltransferase	NoKeggEC	SigP4_No	hypothetical_protein
MVLG_04663	60.35	2.87	19.15	-4.328	1.2e-13	-1.7	0.003819	-2.667	5.3e-06	PF00787.19::PX::PX_domain	NoKeggEC	SigP4_No	hypothetical_protein
MVLG_04281	53.07	1.97	16.4	-4.679	2.577e-14	-1.738	0.003455	-2.983	1.152e-06	PF00134.18::Cyclin_N::Cyclin,_N-terminal_domain;PF02984.14::Cyclin_C::Cyclin,_C-terminal_domain	NoKeggEC	SigP4_No	hypothetical_protein
MVLG_04643	144.38	37.43	65.73	-1.888	0.0007099	-1.18	0.06891	-0.7446	0.2721	PF00202.16::Aminotran_3::Aminotransferase_class-III;TIGR00700::TIGR00700::GABAtrnsam:_4-aminobutyrate_transaminase	NoKeggEC	SigP4_No	4-aminobutyrate_aminotransferase
MVLG_07355	26.38	1.47	8.32	-4.013	1.85e-06	-1.697	0.04084	-2.382	0.01254	NoDomain	NoKeggEC	SigP4_No	hypothetical_protein
MVLG_06089	64.83	1.07	18.6	-5.822	3.305e-18	-1.845	0.001849	-4.028	1.634e-09	PF00026.18::Asp::Eukaryotic_aspartyl_protease	NoKeggEC	SigP4_No	hypothetical_protein
MVLG_00622	218.15	34.84	84.48	-2.586	2.94e-06	-1.413	0.02175	-1.21	0.05362	PF00132.19::Hexapep::Bacterial_transferase_hexapeptide_(six_repeats);PF00483.18::NTP_transferase::Nucleotidyl_transferase	EC:2.7.7.13:Mannose-1-phosphate_guanylyltransferase	SigP4_No	mannose-1-phosphate_guanyltransferase
MVLG_05444	38.08	6.54	16.99	-2.48	1.05e-05	-1.209	0.06622	-1.309	0.03599	PF00076.17::RRM_1::RNA_recognition_motif._(a.k.a._RRM,_RBD,_or_RNP_domain);PF01424.17::R3H::R3H_domain;PF14259.1::RRM_6::RNA_recognition_motif_(a.k.a._RRM,_RBD,_or_RNP_domain)	NoKeggEC	SigP4_No	hypothetical_protein
MVLG_04118	44.59	11.33	22.49	-1.916	0.0007162	-1.032	0.1351	-0.9209	0.1662	NoDomain	NoKeggEC	SigP4_No	hypothetical_protein
MVLG_06473	33.29	3.07	13.22	-3.368	3.347e-08	-1.375	0.04089	-2.033	0.001796	PF05291.6::Bystin::Bystin	NoKeggEC	SigP4_No	hypothetical_protein
MVLG_05128	166.81	34.33	78.85	-2.221	4.556e-05	-1.126	0.0838	-1.132	0.06633	PF00933.16::Glyco_hydro_3::Glycosyl_hydrolase_family_3_N_terminal_domain;PF01915.17::Glyco_hydro_3_C::Glycosyl_hydrolase_family_3_C-terminal_domain;PF07691.7::PA14::PA14_domain;PF14310.1::Fn3-like::Fibronectin_type_III-like_domain	NoKeggEC	SigP4_No	hypothetical_protein
MVLG_06308	72	10.67	31.63	-2.692	1.877e-06	-1.231	0.05914	-1.498	0.01488	PF02475.11::Met_10::Met-10+_like-protein	NoKeggEC	SigP4_No	hypothetical_protein
MVLG_05146	103.63	15	45.12	-2.728	7.455e-07	-1.244	0.05083	-1.52	0.0108	PF01231.13::IDO::Indoleamine_2,3-dioxygenase	NoKeggEC	SigP4_No	hypothetical_protein
MVLG_00432	406.93	58.2	179.15	-2.746	4.103e-07	-1.228	0.05144	-1.554	0.007875	NoDomain	NoKeggEC	SigP4_No	hypothetical_protein
MVLG_00150	22.48	1.76	8.89	-3.56	7.227e-06	-1.376	0.09381	-2.237	0.008965	PF03169.10::OPT::OPT_oligopeptide_transporter_protein	NoKeggEC	SigP4_No	hypothetical_protein
MVLG_06326	76.97	19.15	37.61	-1.946	0.000738	-1.077	0.12	-0.9053	0.1865	PF05495.7::zf-CHY::CHY_zinc_finger	NoKeggEC	SigP4_No	hypothetical_protein
MVLG_04094	137.23	33.61	66.71	-1.97	0.0003294	-1.085	0.1004	-0.9212	0.1512	PF00317.16::Ribonuc_red_lgN::Ribonucleotide_reductase,_all-alpha_domain;PF02867.10::Ribonuc_red_lgC::Ribonucleotide_reductase,_barrel_domain;PF03477.11::ATP-cone::ATP_cone_domain;TIGR02506::TIGR02506::NrdE_NrdA:_ribonucleoside-diphosphate_reductase,_alpha_subunit	EC:1.17.4.1:Ribonucleoside-diphosphate_reductase	SigP4_No	ribonucleoside-diphosphate_reductase_large_chain
MVLG_00378	21.78	1.99	8.28	-3.37	1.638e-07	-1.437	0.03627	-1.975	0.004081	PF01522.16::Polysacc_deac_1::Polysaccharide_deacetylase	NoKeggEC	SigP4_Yes	hypothetical_protein
MVLG_00075	54.16	14.1	26.83	-1.882	0.0007364	-1.058	0.116	-0.8605	0.1938	PF00562.23::RNA_pol_Rpb2_6::RNA_polymerase_Rpb2,_domain_6;PF04560.15::RNA_pol_Rpb2_7::RNA_polymerase_Rpb2,_domain_7;PF04561.9::RNA_pol_Rpb2_2::RNA_polymerase_Rpb2,_domain_2;PF04563.10::RNA_pol_Rpb2_1::RNA_polymerase_beta_subunit;PF04565.11::RNA_pol_Rpb2_3::RNA_polymerase_Rpb2,_domain_3;PF06883.7::RNA_pol_Rpa2_4::RNA_polymerase_I,_Rpa2_specific_domain	NoKeggEC	SigP4_No	DNA-directed_RNA_polymerase_I_subunit_RPA2
MVLG_00651	24.01	5.02	11.24	-2.192	0.0005861	-1.138	0.1281	-1.092	0.1359	PF01916.12::DS::Deoxyhypusine_synthase;TIGR00321::TIGR00321::dhys:_deoxyhypusine_synthase	EC:2.5.1.46:Deoxyhypusine_synthase	SigP4_No	deoxyhypusine_synthase
MVLG_00345	60.05	14.24	29.15	-2.013	0.0006535	-1.086	0.1234	-0.9644	0.1616	PF08543.7::Phos_pyr_kin::Phosphomethylpyrimidine_kinase;TIGR00687::TIGR00687::pyridox_kin:_pyridoxal_kinase	NoKeggEC	SigP4_No	pyridoxal_kinase
MVLG_03297	31.69	3.63	12.77	-3.056	4.971e-07	-1.354	0.04183	-1.742	0.007152	PF09724.4::DUF2036::Uncharacterized_conserved_protein_(DUF2036)	NoKeggEC	SigP4_No	hypothetical_protein
MVLG_02110	24.86	6.24	12.08	-1.932	0.0008203	-1.085	0.1152	-0.8843	0.1951	NoDomain	NoKeggEC	SigP4_No	hypothetical_protein
MVLG_05936	31.3	5.08	13.18	-2.563	4.51e-06	-1.292	0.04244	-1.308	0.03514	PF00621.15::RhoGEF::RhoGEF_domain	NoKeggEC	SigP4_No	hypothetical_protein
MVLG_02981	82.65	16.74	36.99	-2.243	7.117e-05	-1.204	0.06678	-1.075	0.09618	PF04479.8::RTA1::RTA1_like_protein	NoKeggEC	SigP4_No	hypothetical_protein
MVLG_02948	39.54	7.94	17.74	-2.254	5.826e-05	-1.201	0.06838	-1.09	0.09185	NoDomain	NoKeggEC	SigP4_No	hypothetical_protein
MVLG_01726	35.46	2.9	13.04	-3.542	5.415e-09	-1.486	0.02081	-2.097	0.000939	PF09739.4::MCM_bind::Mini-chromosome_maintenance_replisome_factor;PF13615.1::Racemase_4::Putative_alanine_racemase	NoKeggEC	SigP4_No	hypothetical_protein
MVLG_04605	134.85	12.02	50.21	-3.426	8.328e-10	-1.47	0.01543	-1.993	0.0005549	NoDomain	NoKeggEC	SigP4_No	hypothetical_protein
MVLG_00924	34.17	13.32	7.14	-1.298	0.03562	-2.299	0.0001445	0.9656	0.1713	PF00636.21::Ribonuclease_3::Ribonuclease_III_domain	NoKeggEC	SigP4_No	hypothetical_protein
MVLG_00761	53.3	22.07	11.81	-1.211	0.0478	-2.215	0.0001904	0.9679	0.156	PF01553.16::Acyltransferase::Acyltransferase	NoKeggEC	SigP4_No	hypothetical_protein
MVLG_05423	230.05	88.01	41.15	-1.327	0.01978	-2.527	4.087e-06	1.164	0.05609	PF00013.24::KH_1::KH_domain;PF13014.1::KH_3::KH_domain	NoKeggEC	SigP4_No	hypothetical_protein
MVLG_01541	65.71	27.33	15.32	-1.206	0.04779	-2.143	0.0002687	0.9011	0.1864	NoDomain	NoKeggEC	SigP4_No	hypothetical_protein
MVLG_01443	2274.87	905.88	477.15	-1.27	0.02662	-2.298	2.777e-05	0.9924	0.1111	NoDomain	NoKeggEC	SigP4_No	hypothetical_protein
MVLG_05927	53.93	21.56	11.32	-1.264	0.03067	-2.296	4.216e-05	0.9963	0.1184	PF13602.1::ADH_zinc_N_2::Zinc-binding_dehydrogenase	NoKeggEC	SigP4_No	hypothetical_protein
MVLG_02997	26.22	10.36	4.82	-1.279	0.03607	-2.483	2.248e-05	1.168	0.07847	NoDomain	NoKeggEC	SigP4_No	hypothetical_protein
MVLG_03397	58.87	23.58	10.78	-1.26	0.03444	-2.491	1.356e-05	1.196	0.06119	PF07690.11::MFS_1::Major_Facilitator_Superfamily;TIGR00880::TIGR00880::2_A_01_02:_multidrug_resistance_protein	NoKeggEC	SigP4_No	hypothetical_protein
MVLG_02195	5.68	1.74	0.25	-1.627	0.0672	-4.4	5.601e-06	2.781	0.01973	NoDomain	NoKeggEC	SigP4_No	hypothetical_protein
MVLG_01198	3.62	0.94	0.37	-1.857	0.03112	-3.274	0.0002311	1.395	0.2688	NoDomain	NoKeggEC	SigP4_No	hypothetical_protein
MVLG_03089	161.75	29.48	1.6	-2.396	1.182e-05	-6.683	9.11e-24	4.259	1.814e-11	PF01328.12::Peroxidase_2::Peroxidase,_family_2	NoKeggEC	SigP4_Yes	hypothetical_protein
MVLG_06523	3.78	0.67	0	-2.377	0.01988	-6.846	0.0008224	NA	NA	NoDomain	NoKeggEC	SigP4_No	hypothetical_protein
MVLG_04963	4.12	1.11	0.46	-1.821	0.02272	-3.149	0.0001425	1.302	0.2503	NoDomain	NoKeggEC	SigP4_No	hypothetical_protein
MVLG_05749	103.07	37.19	22.8	-1.411	0.01334	-2.22	7.563e-05	0.773	0.2502	PF00313.17::CSD::'Cold-shock'_DNA-binding_domain	NoKeggEC	SigP4_No	hypothetical_protein
MVLG_01032	184.51	76.15	51.39	-1.218	0.03614	-1.889	0.0008656	0.6347	0.3599	PF00025.16::Arf::ADP-ribosylation_factor_family;PF00071.17::Ras::Ras_family;PF08477.8::Miro::Miro-like_protein;TIGR00231::TIGR00231::small_GTP:_small_GTP-binding_protein_domain	NoKeggEC	SigP4_No	hypothetical_protein
MVLG_05772	15.26	3.51	0.89	-2.033	0.02354	-4.026	4.72e-05	1.986	0.1258	NoDomain	NoKeggEC	SigP4_No	hypothetical_protein
MVLG_06891	4.01	0.89	0.19	-2.06	0.04112	-4.217	0.0005705	2.178	0.2517	PF03330.13::DPBB_1::Rare_lipoprotein_A_(RlpA)-like_double-psi_beta-barrel	NoKeggEC	SigP4_No	hypothetical_protein
MVLG_05496	10.22	1.73	0.09	-2.493	0.0001115	-6.646	3.755e-13	4.189	6.632e-05	NoDomain	NoKeggEC	SigP4_No	hypothetical_protein
MVLG_04794	30.11	6.22	1.65	-2.199	0.001899	-4.164	2.146e-07	1.945	0.06642	NoDomain	NoKeggEC	SigP4_No	hypothetical_protein
MVLG_04757	6.17	1.49	0.58	-1.975	0.005688	-3.424	7.326e-06	1.422	0.1373	PF00096.21::zf-C2H2::Zinc_finger,_C2H2_type;PF13465.1::zf-H2C2_2::Zinc-finger_double_domain;PF13894.1::zf-C2H2_4::C2H2-type_zinc_finger	NoKeggEC	SigP4_No	hypothetical_protein
MVLG_05503	17.11	3.48	0.82	-2.203	0.01429	-4.256	1.856e-05	2.055	0.1541	NoDomain	NoKeggEC	SigP4_No	hypothetical_protein
MVLG_05365	5.51	1.73	0.99	-1.607	0.0313	-2.502	0.0008358	0.8623	0.3721	PF00069.20::Pkinase::Protein_kinase_domain;PF07714.12::Pkinase_Tyr::Protein_tyrosine_kinase	NoKeggEC	SigP4_No	TKL/LISK/LISK-DD1_protein_kinase
MVLG_01634	23.69	6.71	3.25	-1.757	0.002888	-2.905	1.041e-06	1.113	0.1039	NoDomain	NoKeggEC	SigP4_No	hypothetical_protein
MVLG_06270	2.8	0.43	0	-2.607	0.009131	-7.23	9.709e-05	NA	NA	PF00169.24::PH::PH_domain;PF00621.15::RhoGEF::RhoGEF_domain	NoKeggEC	SigP4_No	hypothetical_protein
MVLG_02695	34.51	7.81	3.25	-2.083	0.0001924	-3.45	1.402e-09	1.332	0.03565	PF00270.24::DEAD::DEAD/DEAH_box_helicase;PF00271.26::Helicase_C::Helicase_conserved_C-terminal_domain;PF02889.11::Sec63::Sec63_Brl_domain;PF04851.10::ResIII::Type_III_restriction_enzyme,_res_subunit	NoKeggEC	SigP4_No	hypothetical_protein
MVLG_04970	25.04	8.63	5.79	-1.475	0.01878	-2.151	0.000696	0.6411	0.434	PF04116.8::FA_hydroxylase::Fatty_acid_hydroxylase_superfamily	NoKeggEC	SigP4_No	hypothetical_protein
MVLG_04999	52	9.17	1.61	-2.44	2.394e-05	-5.027	1.013e-14	2.558	0.0002034	PF14033.1::DUF4246::Protein_of_unknown_function_(DUF4246)	NoKeggEC	SigP4_No	hypothetical_protein
MVLG_02579	147.31	46.31	20.7	-1.61	0.004289	-2.874	2.446e-07	1.228	0.04785	NoDomain	NoKeggEC	SigP4_No	hypothetical_protein
MVLG_05356	54.59	18.5	9.59	-1.501	0.01106	-2.549	1.141e-05	1.013	0.131	NoDomain	NoKeggEC	SigP4_No	hypothetical_protein
MVLG_03574	58.87	18.33	8.55	-1.623	0.005072	-2.824	8.602e-07	1.166	0.07348	PF00230.15::MIP::Major_intrinsic_protein;TIGR00861::TIGR00861::MIP:_MIP_family_channel_proteins	NoKeggEC	SigP4_No	hypothetical_protein
MVLG_00758	29.1	6.37	0	-2.127	0.0004832	-9.69	3.379e-15	8.078	2.947e-09	PF05978.11::UNC-93::Ion_channel_regulatory_protein_UNC-93;PF07690.11::MFS_1::Major_Facilitator_Superfamily	NoKeggEC	SigP4_No	hypothetical_protein
MVLG_00147	4.11	1.24	0.48	-1.652	0.02833	-3.11	9.441e-05	1.431	0.1196	PF02902.14::Peptidase_C48::Ulp1_protease_family,_C-terminal_catalytic_domain	NoKeggEC	SigP4_No	hypothetical_protein
MVLG_04225	58.25	20.12	9.96	-1.473	0.01444	-2.587	1.283e-05	1.079	0.1111	PF02230.11::Abhydrolase_2::Phospholipase/Carboxylesterase;PF12697.2::Abhydrolase_6::Alpha/beta_hydrolase_family;PF13869.1::NUDIX_2::Nucleotide_hydrolase	NoKeggEC	SigP4_No	hypothetical_protein
MVLG_01550	43.6	10.68	1.83	-1.969	0.0005347	-4.603	5.025e-14	2.603	2.892e-05	PF02782.11::FGGY_C::FGGY_family_of_carbohydrate_kinases,_C-terminal_domain	NoKeggEC	SigP4_No	hypothetical_protein
MVLG_04533	61.75	31.02	15.16	-0.9338	0.1394	-2.069	0.0003618	1.099	0.08302	NoDomain	NoKeggEC	SigP4_No	hypothetical_protein
MVLG_06024	18.63	6.51	0.38	-1.452	0.03139	-5.512	5.707e-12	4.062	3.005e-06	PF07690.11::MFS_1::Major_Facilitator_Superfamily	NoKeggEC	SigP4_No	hypothetical_protein
MVLG_06663	150.36	72.89	36.19	-0.9853	0.1122	-2.098	0.0002596	1.077	0.09172	PF03226.9::Yippee::Yippee_putative_zinc-binding_protein	NoKeggEC	SigP4_No	hypothetical_protein
MVLG_00253	57.92	21.4	4.23	-1.376	0.01993	-3.81	8.639e-11	2.4	6.219e-05	PF00909.16::Ammonium_transp::Ammonium_Transporter_Family;TIGR00836::TIGR00836::amt:_ammonium_transporter	NoKeggEC	SigP4_No	hypothetical_protein
MVLG_06257	28.51	13.97	7.39	-0.9698	0.1303	-1.989	0.0009474	0.9839	0.1418	PF01026.16::TatD_DNase::TatD_related_DNase	NoKeggEC	SigP4_No	hypothetical_protein
MVLG_03382	11	3.37	0	-1.629	0.06478	-7.463	1.856e-05	6.342	0.0005605	NoDomain	NoKeggEC	SigP4_No	hypothetical_protein
MVLG_06588	100.65	52.78	22.03	-0.8722	0.1648	-2.236	6.741e-05	1.328	0.0271	PF00172.13::Zn_clus::Fungal_Zn(2)-Cys(6)_binuclear_cluster_domain;PF04082.13::Fungal_trans::Fungal_specific_transcription_factor_domain	NoKeggEC	SigP4_No	hypothetical_protein
MVLG_00915	141.84	77.57	36.15	-0.8118	0.2008	-2.017	0.0003499	1.169	0.05615	PF00069.20::Pkinase::Protein_kinase_domain;PF00168.25::C2::C2_domain;PF00433.19::Pkinase_C::Protein_kinase_C_terminal_domain;PF07714.12::Pkinase_Tyr::Protein_tyrosine_kinase	NoKeggEC	SigP4_No	AGC/AKT_protein_kinase
MVLG_06367	59.65	33.54	15.22	-0.7713	0.2436	-2.014	0.0005568	1.207	0.05275	NoDomain	NoKeggEC	SigP4_No	hypothetical_protein
MVLG_03701	10.32	5.01	1.89	-0.9797	0.2201	-2.47	0.000712	1.459	0.06423	NoDomain	NoKeggEC	SigP4_No	hypothetical_protein
MVLG_01506	6.91	2.5	0.07	-1.398	0.07057	-6.248	7.556e-08	4.943	3.04e-05	NoDomain	NoKeggEC	SigP4_No	hypothetical_protein
MVLG_02415	65.24	2.3	11.64	-4.755	4.184e-15	-2.53	7.413e-06	-2.265	0.0002663	PF02714.10::DUF221::Domain_of_unknown_function_DUF221;PF12621.3::DUF3779::Phosphate_metabolism_protein;PF13967.1::RSN1_TM::Late_exocytosis,_associated_with_Golgi_transport	NoKeggEC	SigP4_No	hypothetical_protein
MVLG_07115	50.38	1.57	8.58	-4.912	1.855e-13	-2.593	1.365e-05	-2.367	0.001318	NoDomain	NoKeggEC	SigP4_No	hypothetical_protein
MVLG_06659	43.44	0.27	6.56	-7.015	1.328e-15	-2.764	6.364e-06	-4.37	6.923e-06	NoDomain	NoKeggEC	SigP4_No	hypothetical_protein
MVLG_02946	18.33	1.5	4.06	-3.531	1.65e-08	-2.213	0.0003002	-1.359	0.0736	NoDomain	NoKeggEC	SigP4_No	hypothetical_protein
MVLG_03286	427.93	21.05	83.25	-4.285	2.365e-14	-2.406	1.212e-05	-1.915	0.0008174	PF00128.19::Alpha-amylase::Alpha_amylase,_catalytic_domain	NoKeggEC	SigP4_No	hypothetical_protein
MVLG_03803	109	17.81	32.45	-2.55	7.746e-06	-1.791	0.002753	-0.7963	0.2629	PF13664.1::DUF4149::Domain_of_unknown_function_(DUF4149)	NoKeggEC	SigP4_No	hypothetical_protein
MVLG_03573	155.68	17.12	38.97	-3.124	1.55e-08	-2.042	0.0003161	-1.118	0.07862	NoDomain	NoKeggEC	SigP4_No	hypothetical_protein
MVLG_06149	301.79	13.6	63.23	-4.411	6.307e-15	-2.299	3.134e-05	-2.148	0.0001481	PF00134.18::Cyclin_N::Cyclin,_N-terminal_domain;PF02984.14::Cyclin_C::Cyclin,_C-terminal_domain	NoKeggEC	SigP4_No	hypothetical_protein
MVLG_06330	69.75	12.86	22.28	-2.378	1.922e-05	-1.69	0.004262	-0.7242	0.3006	PF04488.10::Gly_transf_sug::Glycosyltransferase_sugar-binding_region_containing_DXD_motif	NoKeggEC	SigP4_No	hypothetical_protein
MVLG_05106	1154.39	276.98	425.09	-2	0.0002271	-1.486	0.01229	-0.5504	0.4375	PF00248.16::Aldo_ket_red::Aldo/keto_reductase_family;TIGR01293::TIGR01293::Kv_beta:_voltage-dependent_potassium_channel_beta_subunit	NoKeggEC	SigP4_No	voltage-gated_potassium_channel_subunit_beta
MVLG_06405	22.85	2.05	4.8	-3.403	7.24e-08	-2.29	0.0003055	-1.154	0.1418	NoDomain	NoKeggEC	SigP4_No	hypothetical_protein
MVLG_02069	20.55	1.5	4.06	-3.646	1.62e-05	-2.363	0.002233	-1.337	0.2281	NoDomain	NoKeggEC	SigP4_No	hypothetical_protein
MVLG_05179	50.16	0.48	7.33	-6.554	3.009e-18	-2.813	1.679e-06	-3.811	4.138e-06	PF00083.19::Sugar_tr::Sugar_(and_other)_transporter;PF07690.11::MFS_1::Major_Facilitator_Superfamily;TIGR00879::TIGR00879::SP:_MFS_transporter,_sugar_porter_(SP)_family	NoKeggEC	SigP4_No	hypothetical_protein
MVLG_07256	157.71	19.51	38.36	-2.952	1.746e-07	-2.083	0.0003273	-0.9063	0.1898	NoDomain	NoKeggEC	SigP4_No	hypothetical_protein
MVLG_02929	18.77	3.31	5.18	-2.429	0.0002786	-1.894	0.00594	-0.5747	0.5622	NoDomain	NoKeggEC	SigP4_No	hypothetical_protein
MVLG_04166	54.59	8.15	13.8	-2.66	0.0001625	-2.017	0.006188	-0.6844	0.529	NoDomain	NoKeggEC	SigP4_No	hypothetical_protein
MVLG_06393	21.92	0.82	3.45	-4.602	7.717e-10	-2.697	5.617e-05	-1.963	0.04991	NoDomain	NoKeggEC	SigP4_No	hypothetical_protein
MVLG_02116	33.48	7.62	10.93	-2.07	0.000802	-1.656	0.01291	-0.451	0.6161	PF00248.16::Aldo_ket_red::Aldo/keto_reductase_family	NoKeggEC	SigP4_No	hypothetical_protein
MVLG_02331	45.68	7.62	12.44	-2.523	5.97e-06	-1.92	0.0009355	-0.6399	0.3807	PF00082.17::Peptidase_S8::Subtilase_family	NoKeggEC	SigP4_Yes	hypothetical_protein
MVLG_04141	44.9	5.93	14.44	-2.857	3.929e-07	-1.681	0.00517	-1.214	0.06013	NoDomain	NoKeggEC	SigP4_No	hypothetical_protein
MVLG_01615	55.79	10.18	20.01	-2.394	1.688e-05	-1.523	0.01212	-0.9071	0.1701	PF00083.19::Sugar_tr::Sugar_(and_other)_transporter;PF06609.8::TRI12::Fungal_trichothecene_efflux_pump_(TRI12);PF07690.11::MFS_1::Major_Facilitator_Superfamily;TIGR00880::TIGR00880::2_A_01_02:_multidrug_resistance_protein	NoKeggEC	SigP4_No	hypothetical_protein
MVLG_03383	131.84	23.19	46.53	-2.447	7.591e-06	-1.547	0.009391	-0.9363	0.148	PF00875.13::DNA_photolyase::DNA_photolyase;PF03441.9::FAD_binding_7::FAD_binding_domain_of_DNA_photolyase	NoKeggEC	SigP4_No	hypothetical_protein
MVLG_02736	633.65	147.35	251.59	-2.045	0.0001696	-1.377	0.02326	-0.7042	0.2981	PF00043.20::GST_C::Glutathione_S-transferase,_C-terminal_domain	NoKeggEC	SigP4_No	hypothetical_protein
MVLG_06169	25.56	4.98	9.64	-2.295	0.0001354	-1.449	0.02936	-0.8841	0.2265	PF00097.20::zf-C3HC4::Zinc_finger,_C3HC4_type_(RING_finger);PF13639.1::zf-RING_2::Ring_finger_domain;PF13923.1::zf-C3HC4_2::Zinc_finger,_C3HC4_type_(RING_finger);TIGR00599::TIGR00599::rad18:_DNA_repair_protein_rad18	NoKeggEC	SigP4_No	hypothetical_protein
MVLG_00097	367.43	78.78	142.75	-2.163	6.172e-05	-1.409	0.0193	-0.7899	0.2288	PF01757.17::Acyl_transf_3::Acyltransferase_family;PF13632.1::Glyco_trans_2_3::Glycosyl_transferase_family_group_2;PF13641.1::Glyco_tranf_2_3::Glycosyltransferase_like_family_2	NoKeggEC	SigP4_No	hypothetical_protein
MVLG_04194	61.39	14.08	24.55	-2.065	0.0001762	-1.366	0.02626	-0.7348	0.2801	PF00169.24::PH::PH_domain	NoKeggEC	SigP4_No	hypothetical_protein
MVLG_06908	233.69	31.54	76.49	-2.829	1.97e-07	-1.656	0.004439	-1.21	0.04824	PF00069.20::Pkinase::Protein_kinase_domain;PF01636.18::APH::Phosphotransferase_enzyme_family;PF07714.12::Pkinase_Tyr::Protein_tyrosine_kinase	NoKeggEC	SigP4_No	CMGC/CDK_protein_kinase
MVLG_00246	18.55	0.88	4.82	-4.241	2.324e-07	-1.974	0.008795	-2.334	0.01567	NoDomain	NoKeggEC	SigP4_No	hypothetical_protein
MVLG_03386	25.45	2.52	7.32	-3.261	3.914e-07	-1.839	0.004235	-1.464	0.0502	NoDomain	NoKeggEC	SigP4_No	hypothetical_protein
MVLG_02374	27.59	7.1	11.29	-1.897	0.000868	-1.333	0.03858	-0.6006	0.4172	PF13513.1::HEAT_EZ::HEAT-like_repeat	NoKeggEC	SigP4_No	hypothetical_protein
MVLG_06823	144.76	29.4	52.92	-2.24	3.946e-05	-1.496	0.01231	-0.7804	0.2413	PF02170.17::PAZ::PAZ_domain;PF02171.12::Piwi::Piwi_domain	NoKeggEC	SigP4_No	hypothetical_protein
MVLG_07074	7.02	0.54	1.88	-3.553	4.221e-05	-1.925	0.02546	-1.687	0.11	NoDomain	NoKeggEC	SigP4_No	hypothetical_protein
MVLG_03626	55.28	12.85	21.6	-2.045	0.0002128	-1.4	0.02271	-0.6812	0.3254	PF00250.13::Fork_head::Fork_head_domain	NoKeggEC	SigP4_No	hypothetical_protein
MVLG_02704	66.71	16.78	26.71	-1.93	0.0006471	-1.365	0.03042	-0.6022	0.4109	NoDomain	NoKeggEC	SigP4_No	hypothetical_protein
MVLG_03463	77.72	8.65	22.08	-3.106	2.18e-08	-1.86	0.001264	-1.283	0.03844	NoDomain	NoKeggEC	SigP4_No	hypothetical_protein
MVLG_05035	44.88	7.09	14.27	-2.6	3.24e-06	-1.697	0.004361	-0.9403	0.1622	PF00488.16::MutS_V::MutS_domain_V;PF01624.15::MutS_I::MutS_domain_I;PF05188.12::MutS_II::MutS_domain_II;PF05190.13::MutS_IV::MutS_family_domain_IV;PF05192.13::MutS_III::MutS_domain_III	NoKeggEC	SigP4_No	DNA_mismatch_repair_protein_MSH2
MVLG_05119	45.26	5.5	13.13	-2.959	1.017e-05	-1.822	0.008497	-1.178	0.1588	NoDomain	NoKeggEC	SigP4_Yes	hypothetical_protein
MVLG_02406	92.17	1.4	18.85	-5.944	8.202e-19	-2.333	4.388e-05	-3.66	3.934e-08	NoDomain	NoKeggEC	SigP4_No	hypothetical_protein
MVLG_03430	89.23	22.36	39.28	-1.935	0.0008388	-1.227	0.06747	-0.7445	0.2928	PF01246.15::Ribosomal_L24e::Ribosomal_protein_L24e	NoKeggEC	SigP4_No	hypothetical_protein
MVLG_01477	63.86	9.5	23.53	-2.685	2.94e-06	-1.484	0.01906	-1.238	0.06158	PF10153.4::DUF2361::Uncharacterised_conserved_protein_(DUF2361)	NoKeggEC	SigP4_No	hypothetical_protein
MVLG_01254	679.11	26.54	187.68	-4.616	6.18e-16	-1.9	0.0007607	-2.753	8.781e-07	PF13668.1::Ferritin_2::Ferritin-like_domain	NoKeggEC	SigP4_Yes	hypothetical_protein
MVLG_05766	20.33	0.77	5.63	-4.538	2.886e-07	-1.886	0.013	-2.728	0.006094	NoDomain	NoKeggEC	SigP4_No	hypothetical_protein
MVLG_03076	27.42	1.71	8.08	-3.932	8.688e-11	-1.806	0.002744	-2.166	0.0007074	PF06733.10::DEAD_2::DEAD_2;PF13307.1::Helicase_C_2::Helicase_C-terminal_domain;TIGR00604::TIGR00604::rad3:_DNA_repair_helicase_(rad3)	NoKeggEC	SigP4_No	hypothetical_protein
MVLG_04024	44.43	7.16	15.78	-2.571	5.609e-06	-1.537	0.01295	-1.071	0.1039	PF04768.8::DUF619::Protein_of_unknown_function_(DUF619)	NoKeggEC	SigP4_No	hypothetical_protein
MVLG_06603	58.5	1.8	14.9	-4.954	4.498e-16	-2.017	0.0004516	-2.978	7.155e-07	PF00782.15::DSPc::Dual_specificity_phosphatase,_catalytic_domain	NoKeggEC	SigP4_No	hypothetical_protein
MVLG_05752	44.19	10.3	18.47	-2.04	0.0002754	-1.303	0.0409	-0.7737	0.2581	PF00004.24::AAA::ATPase_family_associated_with_various_cellular_activities_(AAA)	NoKeggEC	SigP4_No	hypothetical_protein
MVLG_01282	12.32	1.01	3.7	-3.528	8.803e-08	-1.775	0.007151	-1.797	0.01607	NoDomain	NoKeggEC	SigP4_No	hypothetical_protein
MVLG_02073	271.46	48.07	100.49	-2.437	9.62e-06	-1.478	0.01519	-0.9957	0.1228	PF13391.1::HNH_2::HNH_endonuclease	NoKeggEC	SigP4_No	hypothetical_protein
MVLG_02916	60.29	9.14	21.22	-2.66	1.477e-06	-1.551	0.009856	-1.146	0.07116	PF00533.21::BRCT::BRCA1_C_Terminus_(BRCT)_domain;PF07535.7::zf-DBF::DBF_zinc_finger;PF08630.5::Dfp1_Him1_M::Dfp1/Him1,_central_region	NoKeggEC	SigP4_No	hypothetical_protein
MVLG_02598	30.95	7.41	12.97	-1.999	0.0006601	-1.298	0.05083	-0.7382	0.3149	PF00270.24::DEAD::DEAD/DEAH_box_helicase;PF00271.26::Helicase_C::Helicase_conserved_C-terminal_domain	NoKeggEC	SigP4_No	hypothetical_protein
MVLG_03747	9.27	1.1	0	-2.98	0.0001663	-8.045	1.234e-07	5.566	0.01763	PF00295.12::Glyco_hydro_28::Glycosyl_hydrolases_family_28	NoKeggEC	SigP4_Yes	hypothetical_protein
MVLG_01590	32.84	3.86	0	-3.015	1.928e-06	-9.544	1.973e-14	7.041	1.132e-05	NoDomain	NoKeggEC	SigP4_Yes	hypothetical_protein
MVLG_04641	36.3	12.54	9.36	-1.473	0.01262	-1.997	0.0008224	0.4882	0.5348	NoDomain	NoKeggEC	SigP4_No	hypothetical_protein
MVLG_03638	77.15	8.42	0.36	-3.116	2.916e-06	-7.313	1.41e-12	4.287	0.001269	NoDomain	NoKeggEC	SigP4_Yes	hypothetical_protein
MVLG_04904	74.33	22.91	16.55	-1.638	0.004144	-2.21	0.0001162	0.5362	0.4742	PF08939.5::DUF1917::Domain_of_unknown_function_(DUF1917)	NoKeggEC	SigP4_No	hypothetical_protein
MVLG_05474	12.05	1.46	0.18	-2.961	6.641e-06	-5.933	3.71e-12	2.981	0.00906	NoDomain	NoKeggEC	SigP4_No	hypothetical_protein
MVLG_06148	6.09	0.89	0.12	-2.653	0.008695	-5.206	0.0001961	NA	NA	NoDomain	NoKeggEC	SigP4_No	hypothetical_protein
MVLG_04778	46.37	11.95	7	-1.896	0.0007314	-2.769	1e-06	0.8375	0.2254	PF05224.7::NDT80_PhoG::NDT80_/_PhoG_like_DNA-binding__family	NoKeggEC	SigP4_No	hypothetical_protein
MVLG_00557	375.82	128.98	94.21	-1.484	0.007903	-2.041	0.0002545	0.5206	0.4677	PF08613.6::Cyclin::Cyclin	NoKeggEC	SigP4_No	hypothetical_protein
MVLG_07195	12.95	1.72	0	-2.79	0.003861	-7.23	9.709e-05	NA	NA	PF04525.7::Tub_2::Tubby_C_2	NoKeggEC	SigP4_No	hypothetical_protein
MVLG_01620	27.5	4.77	1.24	-2.465	1.291e-05	-4.504	1.762e-13	2.007	0.00229	NoDomain	NoKeggEC	SigP4_No	hypothetical_protein
MVLG_00094	4.34	0.85	0.31	-2.252	0.01492	-3.698	0.0006882	1.436	0.3172	PF02902.14::Peptidase_C48::Ulp1_protease_family,_C-terminal_catalytic_domain	NoKeggEC	SigP4_No	hypothetical_protein
MVLG_02711	275.48	64.55	52.42	-2.034	0.0001881	-2.438	9.439e-06	0.3678	0.633	PF00400.27::WD40::WD_domain,_G-beta_repeat	NoKeggEC	SigP4_No	hypothetical_protein
MVLG_02548	49.7	9.42	7.07	-2.338	2.508e-05	-2.855	3.824e-07	0.4806	0.5422	PF04146.10::YTH::YT521-B-like_domain	NoKeggEC	SigP4_No	hypothetical_protein
MVLG_04416	19.16	1.07	0.05	-4.077	2.102e-10	-8.208	4.297e-17	4.22	0.001714	PF00026.18::Asp::Eukaryotic_aspartyl_protease	NoKeggEC	SigP4_Yes	hypothetical_protein
MVLG_04168	47.34	3.19	0.56	-3.813	8.068e-10	-6.343	1.169e-17	2.52	0.01567	NoDomain	NoKeggEC	SigP4_Yes	hypothetical_protein
MVLG_03378	10.93	0.73	0.07	-3.788	3.108e-07	-6.877	1.656e-10	3.167	0.09093	NoDomain	NoKeggEC	SigP4_No	hypothetical_protein
MVLG_03507	224.32	47.58	36.36	-2.178	6.541e-05	-2.669	1.329e-06	0.4552	0.5481	PF01323.15::DSBA::DSBA-like_thioredoxin_domain	NoKeggEC	SigP4_No	hypothetical_protein
MVLG_01744	116.68	7.97	1.21	-3.808	1.95e-11	-6.608	9.275e-23	2.772	6.06e-05	NoDomain	NoKeggEC	SigP4_No	hypothetical_protein
MVLG_01251	101.59	9.12	4.52	-3.415	1.542e-09	-4.526	3.87e-14	1.076	0.1349	NoDomain	NoKeggEC	SigP4_No	hypothetical_protein
MVLG_04793	40.09	4.85	3.05	-2.982	3.298e-07	-3.746	6.247e-10	0.7296	0.3982	PF00083.19::Sugar_tr::Sugar_(and_other)_transporter;PF07690.11::MFS_1::Major_Facilitator_Superfamily;TIGR00879::TIGR00879::SP:_MFS_transporter,_sugar_porter_(SP)_family	NoKeggEC	SigP4_No	hypothetical_protein
MVLG_06311	19.79	2.01	1.09	-3.229	4.348e-08	-4.206	9.121e-12	0.9432	0.2434	NoDomain	NoKeggEC	SigP4_No	hypothetical_protein
MVLG_00931	7.14	0.73	0.4	-3.16	0.0004999	-4.093	3.559e-05	0.912	0.7648	NoDomain	NoKeggEC	SigP4_No	hypothetical_protein
MVLG_02682	5.86	0.54	0.26	-3.303	0.0001954	-4.4	5.601e-06	NA	NA	PF01095.14::Pectinesterase::Pectinesterase	NoKeggEC	SigP4_Yes	hypothetical_protein
MVLG_03359	20.62	2.47	1.71	-2.996	2.434e-07	-3.626	1.259e-09	0.5952	0.4768	PF00069.20::Pkinase::Protein_kinase_domain;PF07714.12::Pkinase_Tyr::Protein_tyrosine_kinase	NoKeggEC	SigP4_No	CAMK_protein_kinase
MVLG_02971	8.66	0.35	0	-4.451	5.664e-07	-8.138	5.932e-08	NA	NA	PF12697.2::Abhydrolase_6::Alpha/beta_hydrolase_family	NoKeggEC	SigP4_No	hypothetical_protein
MVLG_05326	8.12	0.81	0.51	-3.21	9.493e-05	-3.948	7.413e-06	0.709	0.8091	NoDomain	NoKeggEC	SigP4_No	hypothetical_protein
MVLG_05974	34.84	10.17	9.04	-1.716	0.002907	-1.988	0.0006633	0.236	0.7915	PF00072.19::Response_reg::Response_regulator_receiver_domain;PF00360.15::PHY::Phytochrome_region;PF00512.20::HisKA::His_Kinase_A_(phospho-acceptor)_domain;PF01590.21::GAF::GAF_domain;PF02518.21::HATPase_c::Histidine_kinase-,_DNA_gyrase_B-,_and_HSP90-like_ATPase	NoKeggEC	SigP4_No	hypothetical_protein
MVLG_00330	87.84	4.86	1.02	-4.105	6.583e-12	-6.416	4.193e-20	2.288	0.004624	PF00735.13::Septin::Septin	NoKeggEC	SigP4_No	hypothetical_protein
MVLG_04534	8.2	0.48	0.12	-4.001	1.189e-08	-5.933	3.71e-12	1.932	0.2503	PF10513.4::EPL1::Enhancer_of_polycomb-like	NoKeggEC	SigP4_No	hypothetical_protein
MVLG_00985	125.02	5.94	0.6	-4.326	3.859e-13	-7.648	1.479e-24	3.314	0.000204	NoDomain	NoKeggEC	SigP4_No	hypothetical_protein
MVLG_03375	90.11	6.3	0.32	-3.774	3.677e-11	-8.09	5.522e-27	4.311	7.651e-08	NoDomain	NoKeggEC	SigP4_No	hypothetical_protein
MVLG_01557	14.22	2.49	1.64	-2.443	6.076e-05	-3.149	5.951e-07	0.6715	0.4421	PF00505.14::HMG_box::HMG_(high_mobility_group)_box	NoKeggEC	SigP4_No	hypothetical_protein
MVLG_01461	17.61	5.38	4.47	-1.65	0.004743	-2.019	0.0006633	0.3338	0.6884	NoDomain	NoKeggEC	SigP4_No	hypothetical_protein
MVLG_00778	167.78	50.9	42.27	-1.661	0.002962	-2.033	0.0003351	0.3353	0.6721	NoDomain	NoKeggEC	SigP4_No	hypothetical_protein
MVLG_00553	20.97	1.71	0.25	-3.542	2.18e-08	-6.314	6.113e-16	2.77	0.009771	PF00474.12::SSF::Sodium:solute_symporter_family;TIGR00813::TIGR00813::sss:_transporter,_solute:sodium_symporter_(SSS)_family	NoKeggEC	SigP4_No	hypothetical_protein
MVLG_00642	7.81	0.71	0.15	-3.351	3.408e-05	-5.51	5.932e-08	2.178	0.2517	PF07690.11::MFS_1::Major_Facilitator_Superfamily;TIGR00886::TIGR00886::2A0108:_nitrite_transporter	NoKeggEC	SigP4_No	hypothetical_protein
MVLG_06441	9.79	0.72	0	-3.616	0.0001508	-7.599	5.601e-06	NA	NA	NoDomain	NoKeggEC	SigP4_No	hypothetical_protein
MVLG_01831	42.42	5.88	2.97	-2.789	8.054e-07	-3.873	4.387e-11	1.049	0.1429	NoDomain	NoKeggEC	SigP4_No	hypothetical_protein
MVLG_07231	48.6	4.64	1.03	-3.308	5.025e-07	-5.507	2.008e-12	2.187	0.04548	NoDomain	NoKeggEC	SigP4_No	hypothetical_protein
MVLG_02299	132.41	33.98	25.92	-1.903	0.0005546	-2.397	1.598e-05	0.4576	0.5451	NoDomain	NoKeggEC	SigP4_No	hypothetical_protein
MVLG_02802	31.93	7.26	4.87	-2.071	0.000876	-2.747	1.632e-05	0.6409	0.4718	PF00107.21::ADH_zinc_N::Zinc-binding_dehydrogenase;PF08240.7::ADH_N::Alcohol_dehydrogenase_GroES-like_domain	NoKeggEC	SigP4_No	hypothetical_protein
MVLG_01919	21.29	2.21	0.41	-3.205	2.094e-08	-5.72	5.067e-18	2.487	0.0004628	PF02141.16::DENN::DENN_(AEX-3)_domain	NoKeggEC	SigP4_No	hypothetical_protein
MVLG_00466	8.56	1.6	0.96	-2.324	0.007451	-3.131	0.000513	0.7781	0.6501	NoDomain	NoKeggEC	SigP4_No	hypothetical_protein
MVLG_01309	8.24	0.66	0	-3.514	1.061e-05	-8.138	5.932e-08	NA	NA	PF00067.17::p450::Cytochrome_P450	NoKeggEC	SigP4_No	hypothetical_protein
MVLG_03161	9.11	1.02	0.32	-3.079	1.083e-05	-4.788	4.693e-10	1.69	0.162	PF03169.10::OPT::OPT_oligopeptide_transporter_protein;TIGR00727::TIGR00727::ISP4_OPT:_small_oligopeptide_transporter,_OPT_family;TIGR00728::TIGR00728::OPT_sfam:_oligopeptide_transporters,_OPT_superfamily	NoKeggEC	SigP4_No	hypothetical_protein
MVLG_05944	33.89	7.19	4.91	-2.173	0.0001958	-2.825	1.733e-06	0.6162	0.4359	PF01590.21::GAF::GAF_domain	NoKeggEC	SigP4_No	hypothetical_protein
MVLG_01306	39.64	7.22	4.33	-2.393	5.413e-05	-3.227	9.845e-08	0.7998	0.3259	PF07690.11::MFS_1::Major_Facilitator_Superfamily	NoKeggEC	SigP4_No	hypothetical_protein
MVLG_05301	53.7	4.58	0.23	-3.485	1.503e-09	-7.792	9.463e-24	4.309	3.654e-07	PF01179.15::Cu_amine_oxid::Copper_amine_oxidase,_enzyme_domain;PF02728.11::Cu_amine_oxidN3::Copper_amine_oxidase,_N3_domain	NoKeggEC	SigP4_No	hypothetical_protein
MVLG_06866	17.99	2.26	0.57	-2.919	3.78e-06	-4.96	8.598e-12	2.02	0.02612	NoDomain	NoKeggEC	SigP4_No	hypothetical_protein
MVLG_02872	7.27	0.67	0	-3.303	0.0001954	-7.533	1.006e-05	NA	NA	PF00026.18::Asp::Eukaryotic_aspartyl_protease	NoKeggEC	SigP4_Yes	hypothetical_protein
MVLG_04274	128.15	25.03	33.43	-2.296	3.619e-05	-1.982	0.0005775	-0.3498	0.6687	NoDomain	NoKeggEC	SigP4_Yes	hypothetical_protein
MVLG_05015	9.24	1.21	1.88	-2.828	0.0004514	-2.319	0.003426	-0.5523	0.7497	NoDomain	NoKeggEC	SigP4_No	hypothetical_protein
MVLG_00769	35.42	6.22	8.79	-2.445	2.618e-05	-2.052	0.0006245	-0.4299	0.618	PF02146.12::SIR2::Sir2_family	NoKeggEC	SigP4_No	hypothetical_protein
MVLG_06994	296.96	24.42	49.06	-3.542	2.292e-10	-2.641	2e-06	-0.9375	0.1622	NoDomain	NoKeggEC	SigP4_No	hypothetical_protein
MVLG_04936	1645.27	11.12	158.92	-7.146	1.829e-29	-3.417	3.669e-10	-3.767	4.013e-11	PF00107.21::ADH_zinc_N::Zinc-binding_dehydrogenase;PF01262.16::AlaDh_PNT_C::Alanine_dehydrogenase/PNT,_C-terminal_domain;PF08240.7::ADH_N::Alcohol_dehydrogenase_GroES-like_domain	NoKeggEC	SigP4_No	hypothetical_protein
MVLG_03364	204.88	9.76	30.7	-4.33	2.365e-14	-2.782	4.051e-07	-1.585	0.008149	PF00134.18::Cyclin_N::Cyclin,_N-terminal_domain;PF02984.14::Cyclin_C::Cyclin,_C-terminal_domain	NoKeggEC	SigP4_No	hypothetical_protein
MVLG_04810	80.48	12.37	19.98	-2.641	1.349e-06	-2.054	0.0002766	-0.6234	0.3823	PF00069.20::Pkinase::Protein_kinase_domain;PF00787.19::PX::PX_domain;PF07714.12::Pkinase_Tyr::Protein_tyrosine_kinase	NoKeggEC	SigP4_No	AGC_protein_kinase
MVLG_00187	137.96	20.62	31.95	-2.682	1.001e-06	-2.154	0.0001309	-0.5643	0.4411	NoDomain	NoKeggEC	SigP4_No	hypothetical_protein
MVLG_01988	103.95	27.22	34.51	-1.874	0.0006813	-1.635	0.005205	-0.2744	0.7389	NoDomain	NoKeggEC	SigP4_No	hypothetical_protein
MVLG_01859	39.06	2.46	6.12	-3.915	1.224e-10	-2.714	4.009e-06	-1.24	0.08918	PF00083.19::Sugar_tr::Sugar_(and_other)_transporter;PF05977.8::MFS_3::Transmembrane_secretion_effector;PF07690.11::MFS_1::Major_Facilitator_Superfamily;TIGR00879::TIGR00879::SP:_MFS_transporter,_sugar_porter_(SP)_family	NoKeggEC	SigP4_No	hypothetical_protein
MVLG_03298	19.36	1.37	3.15	-3.733	2.482e-08	-2.651	3.572e-05	-1.125	0.2273	NoDomain	NoKeggEC	SigP4_No	hypothetical_protein
MVLG_07078	52.18	1.56	6.77	-4.973	2.763e-14	-2.983	4.574e-07	-2.036	0.007001	PF12146.3::Hydrolase_4::Putative_lysophospholipase;PF12695.2::Abhydrolase_5::Alpha/beta_hydrolase_family;PF12697.2::Abhydrolase_6::Alpha/beta_hydrolase_family	NoKeggEC	SigP4_No	hypothetical_protein
MVLG_05122	282.7	5.28	33.63	-5.668	1.286e-19	-3.114	2.063e-08	-2.595	2.451e-05	NoDomain	NoKeggEC	SigP4_Yes	hypothetical_protein
MVLG_01167	589.04	6.6	24.29	-6.413	8.574e-25	-4.643	5.006e-16	-1.808	0.003533	NoDomain	NoKeggEC	SigP4_No	hypothetical_protein
MVLG_01510	10.78	0.22	0.55	-5.409	2.119e-10	-4.279	1.019e-08	-1.204	0.4978	PF00067.17::p450::Cytochrome_P450	NoKeggEC	SigP4_No	hypothetical_protein
MVLG_00296	13.31	0.28	0.65	-5.403	4.275e-12	-4.339	1.259e-09	-1.128	0.456	NoDomain	NoKeggEC	SigP4_No	hypothetical_protein
MVLG_00676	5.5	0	0.19	-7.163	4.652e-05	-4.674	3.507e-05	NA	NA	PF13813.1::MBOAT_2::Membrane_bound_O-acyl_transferase_family	NoKeggEC	SigP4_No	hypothetical_protein
MVLG_03240	26.09	0.09	1.07	-7.718	3.874e-15	-4.618	1.979e-11	-3.274	0.04606	PF00091.20::Tubulin::Tubulin/FtsZ_family,_GTPase_domain;PF03953.12::Tubulin_C::Tubulin_C-terminal_domain	NoKeggEC	SigP4_No	tubulin_alpha_chain
MVLG_05716	10.16	0	0.39	-7.003	0.0001298	-4.515	9.709e-05	NA	NA	NoDomain	NoKeggEC	SigP4_Yes	hypothetical_protein
MVLG_03051	82.59	4.27	7.13	-4.206	5.965e-13	-3.573	3.971e-10	-0.6705	0.3954	PF00282.14::Pyridoxal_deC::Pyridoxal-dependent_decarboxylase_conserved_domain	NoKeggEC	SigP4_No	hypothetical_protein
MVLG_00802	132.63	3.44	8.14	-5.166	3.322e-14	-4.054	8.929e-11	-1.158	0.2515	PF05730.6::CFEM::CFEM_domain	NoKeggEC	SigP4_Yes	hypothetical_protein
MVLG_05261	50.26	0.75	2.54	-5.932	2.476e-16	-4.333	6.949e-12	-1.655	0.09537	NoDomain	NoKeggEC	SigP4_No	hypothetical_protein
MVLG_04563	262.63	30.7	39.1	-3.037	2.083e-08	-2.792	3.432e-07	-0.2813	0.7307	PF00117.23::GATase::Glutamine_amidotransferase_class-I;PF00218.16::IGPS::Indole-3-glycerol_phosphate_synthase;PF00697.17::PRAI::N-(5'phosphoribosyl)anthranilate_(PRA)_isomerase;PF07722.8::Peptidase_C26::Peptidase_C26;TIGR00566::TIGR00566::trpG_papA:_glutamine_amidotransferase_of_anthranilate_synthase_or_aminodeoxychorismate_synthase	NoKeggEC	SigP4_No	hypothetical_protein
MVLG_06582	87.02	18.55	21.82	-2.169	0.0001077	-2.039	0.0004192	-0.1664	0.8611	PF07742.7::BTG::BTG_family	NoKeggEC	SigP4_No	hypothetical_protein
MVLG_02166	140.35	19.37	25.43	-2.796	4.66e-07	-2.508	7.673e-06	-0.3246	0.6956	PF00154.16::RecA::recA_bacterial_DNA_recombination_protein;PF06745.8::KaiC::KaiC;PF08423.6::Rad51::Rad51;PF13481.1::AAA_25::AAA_domain;TIGR02239::TIGR02239::recomb_RAD51:_DNA_repair_protein_RAD51	NoKeggEC	SigP4_No	DNA_repair_protein_RAD51
MVLG_07306	20.62	0.23	1.08	-5.98	2.405e-07	-4.193	1.348e-06	NA	NA	NoDomain	NoKeggEC	SigP4_No	hypothetical_protein
MVLG_00442	106.25	18.82	22.56	-2.437	7.809e-06	-2.279	4.301e-05	-0.1941	0.8216	NoDomain	NoKeggEC	SigP4_No	hypothetical_protein
MVLG_03924	88.64	20.46	23.45	-2.055	0.0002012	-1.962	0.0006119	-0.1293	0.891	PF00149.23::Metallophos::Calcineurin-like_phosphoesterase;PF04152.9::Mre11_DNA_bind::Mre11_DNA-binding_presumed_domain;TIGR00583::TIGR00583::mre11:_DNA_repair_protein_(mre11)	NoKeggEC	SigP4_No	hypothetical_protein
MVLG_01474	17.48	1.57	2.27	-3.39	1.407e-06	-2.969	1.006e-05	-0.4621	0.7414	PF06516.6::NUP::Purine_nucleoside_permease_(NUP)	NoKeggEC	SigP4_Yes	hypothetical_protein
MVLG_00885	228.26	2.54	12.52	-6.346	2.308e-18	-4.217	7.052e-12	-2.191	0.01888	NoDomain	NoKeggEC	SigP4_Yes	hypothetical_protein
MVLG_00757	30.93	3.42	4.64	-3.107	3.654e-07	-2.774	5.357e-06	-0.3699	0.7062	PF05978.11::UNC-93::Ion_channel_regulatory_protein_UNC-93;PF07690.11::MFS_1::Major_Facilitator_Superfamily	NoKeggEC	SigP4_No	hypothetical_protein
MVLG_03447	4.25	0.11	0.3	-4.83	0.0005451	-3.712	0.003516	NA	NA	NoDomain	NoKeggEC	SigP4_No	hypothetical_protein
MVLG_05765	515.46	64.68	85.27	-2.934	7.996e-08	-2.639	1.876e-06	-0.3309	0.6791	NoDomain	NoKeggEC	SigP4_No	hypothetical_protein
MVLG_00211	9.43	0.47	0.88	-4.041	0.0005451	-3.339	0.003516	NA	NA	PF03061.17::4HBT::Thioesterase_superfamily;PF13279.1::4HBT_2::Thioesterase-like_superfamily	NoKeggEC	SigP4_No	hypothetical_protein
MVLG_04678	83.59	20.38	24.98	-1.977	0.0003446	-1.787	0.002025	-0.2258	0.7904	PF00888.17::Cullin::Cullin_family;PF10557.4::Cullin_Nedd8::Cullin_protein_neddylation_domain	NoKeggEC	SigP4_No	hypothetical_protein
MVLG_07217	14.19	0.99	1.97	-3.751	5.287e-09	-2.879	5.316e-06	-0.914	0.3178	PF03169.10::OPT::OPT_oligopeptide_transporter_protein;TIGR00727::TIGR00727::ISP4_OPT:_small_oligopeptide_transporter,_OPT_family;TIGR00728::TIGR00728::OPT_sfam:_oligopeptide_transporters,_OPT_superfamily	NoKeggEC	SigP4_No	hypothetical_protein
MVLG_05120	457.68	11.27	44.45	-5.277	1.81e-18	-3.407	7.935e-10	-1.908	0.001956	NoDomain	NoKeggEC	SigP4_Yes	hypothetical_protein
MVLG_01361	96.43	24.34	29.31	-1.926	0.0006028	-1.762	0.002769	-0.2002	0.8226	NoDomain	NoKeggEC	SigP4_No	hypothetical_protein
MVLG_02133	34.63	5.48	7.04	-2.584	7.661e-05	-2.332	0.0005745	-0.29	0.8405	PF10382.4::DUF2439::Protein_of_unknown_function_(DUF2439)	NoKeggEC	SigP4_No	hypothetical_protein
MVLG_03775	9.04	0.53	1	-3.943	3.034e-06	-3.173	0.0001425	-0.825	0.5878	NoDomain	NoKeggEC	SigP4_No	hypothetical_protein
MVLG_06440	58.26	10.51	13.11	-2.411	1.079e-05	-2.196	9.302e-05	-0.2511	0.766	PF07738.8::Sad1_UNC::Sad1_/_UNC-like_C-terminal	NoKeggEC	SigP4_No	hypothetical_protein
MVLG_00928	62.33	10.67	13.57	-2.485	1.047e-05	-2.242	9.991e-05	-0.2789	0.7569	PF00170.16::bZIP_1::bZIP_transcription_factor;PF11905.3::DUF3425::Domain_of_unknown_function_(DUF3425)	NoKeggEC	SigP4_No	hypothetical_protein
MVLG_03343	260.45	24.4	38.36	-3.356	9.944e-10	-2.807	3.225e-07	-0.5845	0.4216	PF00591.16::Glycos_transf_3::Glycosyl_transferase_family,_a/b_domain;PF02885.12::Glycos_trans_3N::Glycosyl_transferase_family,_helical_bundle_domain;TIGR01245::TIGR01245::trpD:_anthranilate_phosphoribosyltransferase	NoKeggEC	SigP4_No	hypothetical_protein
MVLG_01433	65.19	9.16	12.48	-2.769	8.067e-07	-2.428	1.996e-05	-0.3777	0.6474	PF04098.10::Rad52_Rad22::Rad52/22_family_double-strand_break_repair_protein;TIGR00607::TIGR00607::rad52:_recombination_protein_rad52	NoKeggEC	SigP4_No	hypothetical_protein
MVLG_02012	32.2	8.23	9.69	-1.908	0.0007995	-1.776	0.00299	-0.1687	0.8639	PF00172.13::Zn_clus::Fungal_Zn(2)-Cys(6)_binuclear_cluster_domain	NoKeggEC	SigP4_No	hypothetical_protein
MVLG_06497	48.46	10.99	13.44	-2.08	0.0001901	-1.894	0.001091	-0.2224	0.7986	PF02732.10::ERCC4::ERCC4_domain	NoKeggEC	SigP4_No	hypothetical_protein
MVLG_06808	21.78	2.17	3.41	-3.257	1.454e-07	-2.711	1.102e-05	-0.5851	0.5484	PF07250.6::Glyoxal_oxid_N::Glyoxal_oxidase_N-terminus;PF09118.6::DUF1929::Domain_of_unknown_function_(DUF1929)	NoKeggEC	SigP4_Yes	hypothetical_protein
MVLG_03106	26.62	0.92	0.17	-4.763	3.251e-13	-7.13	3.101e-18	2.372	0.07194	PF03169.10::OPT::OPT_oligopeptide_transporter_protein;TIGR00727::TIGR00727::ISP4_OPT:_small_oligopeptide_transporter,_OPT_family;TIGR00728::TIGR00728::OPT_sfam:_oligopeptide_transporters,_OPT_superfamily	NoKeggEC	SigP4_No	hypothetical_protein
MVLG_06549	68.95	2.63	0.45	-4.631	1.823e-13	-7.166	2.165e-20	2.531	0.02457	NoDomain	NoKeggEC	SigP4_No	hypothetical_protein
MVLG_05001	44.89	1.98	0.58	-4.405	5.493e-11	-6.198	2.303e-15	1.783	0.199	NoDomain	NoKeggEC	SigP4_Yes	hypothetical_protein
MVLG_06014	15.52	0.5	0	-4.658	1.284e-05	-7.463	1.856e-05	NA	NA	NoDomain	NoKeggEC	SigP4_No	hypothetical_protein
MVLG_04075	11.24	0.87	0.55	-3.555	4.221e-05	-4.278	7.413e-06	0.6975	0.8864	PF01095.14::Pectinesterase::Pectinesterase	NoKeggEC	SigP4_No	hypothetical_protein
MVLG_02146	24.65	1.45	0.72	-4.004	4.568e-10	-5.097	3.391e-13	1.063	0.3177	PF01062.16::Bestrophin::Bestrophin,_RFP-TM,_chloride_channel	NoKeggEC	SigP4_No	hypothetical_protein
MVLG_01059	151.61	38.87	35.31	-1.904	0.0005785	-2.146	0.000135	0.2061	0.8085	NoDomain	NoKeggEC	SigP4_No	hypothetical_protein
MVLG_03248	13.73	0.56	0.08	-4.477	2.519e-09	-7.072	2.258e-11	NA	NA	PF00172.13::Zn_clus::Fungal_Zn(2)-Cys(6)_binuclear_cluster_domain	NoKeggEC	SigP4_No	hypothetical_protein
MVLG_01272	30.75	2.71	1.67	-3.425	7.059e-08	-4.218	2.893e-10	0.759	0.5017	NoDomain	NoKeggEC	SigP4_No	hypothetical_protein
MVLG_05672	56.01	16.64	15.14	-1.692	0.002658	-1.932	0.0007607	0.2039	0.8134	PF07690.11::MFS_1::Major_Facilitator_Superfamily	NoKeggEC	SigP4_No	hypothetical_protein
MVLG_01441	23.8	0.86	0.07	-4.683	8.858e-12	-7.904	1.572e-15	3.302	0.06493	PF01590.21::GAF::GAF_domain	NoKeggEC	SigP4_No	hypothetical_protein
MVLG_04418	28.01	1.04	0.1	-4.666	5.234e-13	-7.872	1.828e-19	3.236	0.01058	PF00026.18::Asp::Eukaryotic_aspartyl_protease	NoKeggEC	SigP4_Yes	hypothetical_protein
MVLG_00763	10.25	2.02	1.73	-2.266	0.001703	-2.584	0.0005349	0.2825	0.8685	PF07690.11::MFS_1::Major_Facilitator_Superfamily	NoKeggEC	SigP4_No	hypothetical_protein
MVLG_00638	16.33	1.18	0.84	-3.715	2.624e-09	-4.308	2.64e-11	0.5576	0.645	PF00070.22::Pyr_redox::Pyridine_nucleotide-disulphide_oxidoreductase;PF00355.21::Rieske::Rieske_[2Fe-2S]_domain;PF01077.17::NIR_SIR::Nitrite_and_sulphite_reductase_4Fe-4S_domain;PF03460.12::NIR_SIR_ferr::Nitrite/Sulfite_reductase_ferredoxin-like_half_domain;PF04324.10::Fer2_BFD::BFD-like_[2Fe-2S]_binding_domain;PF07992.9::Pyr_redox_2::Pyridine_nucleotide-disulphide_oxidoreductase;PF13806.1::Riesk…	NoKeggEC	SigP4_No	nitrite_reductase_(NAD(P)H)_large_subunit
MVLG_02013	22.83	1.02	0.52	-4.39	6.022e-11	-5.431	3.407e-13	1.014	0.5009	NoDomain	NoKeggEC	SigP4_Yes	hypothetical_protein
MVLG_02288	5.73	0.13	0	-4.936	0.0002619	-6.952	0.0005705	NA	NA	PF00188.21::CAP::Cysteine-rich_secretory_protein_family	NoKeggEC	SigP4_Yes	hypothetical_protein
MVLG_00674	9.06	0.21	0	-4.93	0.0002619	-6.945	0.0005705	NA	NA	NoDomain	NoKeggEC	SigP4_No	hypothetical_protein
MVLG_02366	160.97	4.24	0.55	-5.17	8.282e-17	-8.098	2.282e-25	2.926	0.004806	NoDomain	NoKeggEC	SigP4_Yes	hypothetical_protein
MVLG_04091	14.64	1.43	1.08	-3.273	1.287e-06	-3.772	2.165e-08	0.4638	0.7305	PF08241.7::Methyltransf_11::Methyltransferase_domain	NoKeggEC	SigP4_No	hypothetical_protein
MVLG_00637	29.96	4.85	4.19	-2.563	7.234e-06	-2.878	6.908e-07	0.2783	0.77	PF00173.23::Cyt-b5::Cytochrome_b5-like_Heme/Steroid_binding_domain;PF00174.14::Oxidored_molyb::Oxidoreductase_molybdopterin_binding_domain;PF00175.16::NAD_binding_1::Oxidoreductase_NAD-binding_domain;PF00970.19::FAD_binding_6::Oxidoreductase_FAD-binding_domain;PF03404.11::Mo-co_dimer::Mo-co_oxidoreductase_dimerisation_domain	NoKeggEC	SigP4_No	hypothetical_protein
MVLG_06015	28.25	0.73	0.05	-5.183	7.542e-15	-8.638	2.466e-19	3.538	0.02335	PF00313.17::CSD::'Cold-shock'_DNA-binding_domain	NoKeggEC	SigP4_No	hypothetical_protein
MVLG_05358	17.92	0.44	0	-4.829	0.0005451	-6.844	0.0008224	NA	NA	PF10346.4::Con-6::Conidiation_protein_6	NoKeggEC	SigP4_No	hypothetical_protein
MVLG_01685	15.37	0.21	0	-5.885	3.053e-10	-8.691	2.832e-10	NA	NA	NoDomain	NoKeggEC	SigP4_No	hypothetical_protein
MVLG_01824	10.11	0.2	0.06	-5.438	1.773e-10	-6.906	1.167e-10	NA	NA	PF07250.6::Glyoxal_oxid_N::Glyoxal_oxidase_N-terminus;PF09118.6::DUF1929::Domain_of_unknown_function_(DUF1929)	NoKeggEC	SigP4_Yes	hypothetical_protein
MVLG_05525	49.7	1.3	0.62	-5.108	3.055e-11	-6.205	1.572e-13	NA	NA	NoDomain	NoKeggEC	SigP4_Yes	hypothetical_protein
MVLG_01206	74.52	14.53	13.63	-2.297	5.419e-05	-2.493	1.5e-05	0.1593	0.8734	PF07859.8::Abhydrolase_3::alpha/beta_hydrolase_fold;PF12695.2::Abhydrolase_5::Alpha/beta_hydrolase_family;PF12697.2::Abhydrolase_6::Alpha/beta_hydrolase_family	NoKeggEC	SigP4_No	hypothetical_protein
MVLG_01159	11.62	0.25	0.08	-5.316	5.396e-10	-6.784	4.768e-10	NA	NA	NoDomain	NoKeggEC	SigP4_Yes	hypothetical_protein
MVLG_03953	121.62	5.25	4.08	-4.464	9.864e-14	-4.927	1.522e-15	0.4282	0.6803	NoDomain	NoKeggEC	SigP4_No	hypothetical_protein
MVLG_04477	147.43	1.8	0.27	-6.27	2.035e-21	-8.971	3.849e-28	2.708	0.02518	NoDomain	NoKeggEC	SigP4_No	hypothetical_protein
MVLG_02367	99.84	1.42	0.38	-6.007	9.909e-17	-7.819	3.482e-19	NA	NA	NoDomain	NoKeggEC	SigP4_Yes	hypothetical_protein
MVLG_05099	32.14	0.46	0.09	-5.97	3.874e-15	-8.11	1.501e-16	NA	NA	NoDomain	NoKeggEC	SigP4_No	hypothetical_protein
MVLG_04514	52.06	0.88	0.31	-5.758	2.182e-16	-7.248	7.616e-19	1.484	0.4978	PF01490.13::Aa_trans::Transmembrane_amino_acid_transporter_protein	NoKeggEC	SigP4_No	hypothetical_protein
MVLG_03790	38.62	0.47	0	-6.205	2.584e-16	-10.19	8.112e-18	NA	NA	NoDomain	NoKeggEC	SigP4_No	hypothetical_protein
MVLG_07093	298.55	47.14	42.45	-2.604	1.408e-06	-2.858	1.702e-07	0.2187	0.7959	PF00703.16::Glyco_hydro_2::Glycosyl_hydrolases_family_2;PF02837.13::Glyco_hydro_2_N::Glycosyl_hydrolases_family_2,_sugar_binding_domain	NoKeggEC	SigP4_No	hypothetical_protein
MVLG_05945	324.66	6.54	0	-5.527	5.275e-16	-10.59	6.135e-20	5.566	0.01763	NoDomain	NoKeggEC	SigP4_No	hypothetical_protein
MVLG_02384	114.99	33.54	31.95	-1.718	0.002067	-1.892	0.0009396	0.1374	0.8831	NoDomain	NoKeggEC	SigP4_No	hypothetical_protein
MVLG_06743	16.67	0.6	0.28	-4.62	1.207e-07	-5.679	1.196e-08	NA	NA	NoDomain	NoKeggEC	SigP4_No	hypothetical_protein
MVLG_02509	43.25	10.39	9.74	-1.995	0.0006366	-2.191	0.0002125	0.16	0.8813	PF00226.26::DnaJ::DnaJ_domain;PF00684.14::DnaJ_CXXCXGXG::DnaJ_central_domain;PF01556.13::DnaJ_C::DnaJ_C_terminal_domain	NoKeggEC	SigP4_No	hypothetical_protein
MVLG_04456	15.98	0.61	0.35	-4.545	1.632e-08	-5.396	9.976e-10	NA	NA	NoDomain	NoKeggEC	SigP4_No	hypothetical_protein
MVLG_06973	9.6	0.41	0.26	-4.398	4.155e-08	-5.122	3.38e-10	0.6975	0.8864	PF01735.13::PLA2_B::Lysophospholipase_catalytic_domain	NoKeggEC	SigP4_Yes	hypothetical_protein
MVLG_00495	14.15	0.23	0	-5.447	1.753e-05	-7.463	1.856e-05	NA	NA	NoDomain	NoKeggEC	SigP4_No	hypothetical_protein
MVLG_06490	15.76	0.46	0.19	-4.961	1.668e-11	-6.268	7.659e-14	1.298	0.6065	PF00076.17::RRM_1::RNA_recognition_motif._(a.k.a._RRM,_RBD,_or_RNP_domain);PF14259.1::RRM_6::RNA_recognition_motif_(a.k.a._RRM,_RBD,_or_RNP_domain)	NoKeggEC	SigP4_No	hypothetical_protein
MVLG_05859	123.26	16.72	14.85	-2.822	2.662e-07	-3.096	2.556e-08	0.2387	0.7892	PF00400.27::WD40::WD_domain,_G-beta_repeat;PF08662.6::eIF2A::Eukaryotic_translation_initiation_factor_eIF2A	NoKeggEC	SigP4_No	hypothetical_protein
MVLG_07324	286.63	24.68	20.08	-3.468	8.322e-09	-3.867	3.256e-10	0.3629	0.7414	NoDomain	NoKeggEC	SigP4_Yes	hypothetical_protein
MVLG_05697	22.43	0	0.55	-8.638	1.773e-10	-5.272	7.092e-11	NA	NA	NoDomain	NoKeggEC	SigP4_No	hypothetical_protein
MVLG_00680	102.61	14.53	16.38	-2.756	1.786e-06	-2.687	3.897e-06	-0.1056	0.9278	NoDomain	NoKeggEC	SigP4_No	hypothetical_protein
MVLG_02959	72.79	0.28	1.92	-7.894	9.441e-27	-5.279	6.075e-18	-2.679	0.001784	NoDomain	NoKeggEC	SigP4_No	hypothetical_protein
MVLG_00336	174.23	0.1	3.94	-10.3	5.151e-29	-5.5	6.312e-19	-4.98	8.531e-06	PF06687.7::SUR7::SUR7/PalI_family	NoKeggEC	SigP4_No	hypothetical_protein
MVLG_05696	26.48	0	0.37	-9.775	4.947e-16	-6.113	1.945e-16	NA	NA	PF01485.16::IBR::IBR_domain	NoKeggEC	SigP4_No	hypothetical_protein
MVLG_02629	22.35	0.13	0.44	-7.097	5.377e-16	-5.644	2.979e-14	NA	NA	PF01794.14::Ferric_reduct::Ferric_reductase_like_transmembrane_component;PF08022.7::FAD_binding_8::FAD-binding_domain;PF08030.7::NAD_binding_6::Ferric_reductase_NAD_binding_domain	NoKeggEC	SigP4_No	hypothetical_protein
MVLG_01445	227.65	6.76	9.93	-5.003	1.307e-16	-4.556	1.008e-14	-0.4848	0.6168	NoDomain	NoKeggEC	SigP4_No	hypothetical_protein
MVLG_06566	21.47	0	0.32	-8.949	6.662e-12	-5.956	2.824e-12	NA	NA	NoDomain	NoKeggEC	SigP4_No	hypothetical_protein
MVLG_04722	27.35	0.09	0.49	-7.804	1.328e-15	-5.772	9.437e-15	NA	NA	PF07690.11::MFS_1::Major_Facilitator_Superfamily	NoKeggEC	SigP4_No	hypothetical_protein
MVLG_06048	13.48	0.55	0.74	-4.502	6.022e-11	-4.195	3.455e-10	-0.348	0.8859	PF01734.17::Patatin::Patatin-like_phospholipase	NoKeggEC	SigP4_No	hypothetical_protein
MVLG_02898	7.98	0.18	0.3	-5.321	5.813e-12	-4.701	1.359e-10	-0.6743	0.684	NoDomain	NoKeggEC	SigP4_No	hypothetical_protein
MVLG_06541	24.37	0	0.37	-7.323	1.753e-05	-5.618	1.365e-05	NA	NA	NoDomain	NoKeggEC	SigP4_Yes	hypothetical_protein
MVLG_05598	196.71	22.44	25.09	-3.072	1.862e-08	-3.015	4.348e-08	-0.09356	0.9292	PF00128.19::Alpha-amylase::Alpha_amylase,_catalytic_domain	NoKeggEC	SigP4_No	hypothetical_protein
MVLG_00628	72.26	2.74	3.86	-4.654	4.945e-15	-4.265	2.644e-13	-0.4266	0.633	NoDomain	NoKeggEC	SigP4_No	hypothetical_protein
MVLG_02578	31.85	0.35	0.85	-6.342	1.113e-16	-5.223	3.801e-14	-1.184	0.456	NoDomain	NoKeggEC	SigP4_No	hypothetical_protein
MVLG_06338	5.78	0.09	0.18	-5.447	1.753e-05	-4.835	1.006e-05	NA	NA	NoDomain	NoKeggEC	SigP4_No	hypothetical_protein
MVLG_02356	136.03	1.17	3.71	-6.761	1.36e-22	-5.229	3.736e-17	-1.581	0.09283	PF00230.15::MIP::Major_intrinsic_protein;PF05360.9::YiaAB::yiaA/B_two_helix_domain;TIGR00861::TIGR00861::MIP:_MIP_family_channel_proteins	NoKeggEC	SigP4_No	hypothetical_protein
MVLG_05383	145.41	0.7	3.15	-7.572	3.757e-26	-5.56	4.151e-19	-2.067	0.02765	PF07690.11::MFS_1::Major_Facilitator_Superfamily	NoKeggEC	SigP4_No	hypothetical_protein
MVLG_03859	7.95	0	0.14	-8.127	2.16e-08	-5.638	1.493e-08	NA	NA	PF01490.13::Aa_trans::Transmembrane_amino_acid_transporter_protein	NoKeggEC	SigP4_No	hypothetical_protein
MVLG_03141	165.72	1.35	3.47	-6.855	1.103e-24	-5.613	8.155e-20	-1.285	0.1217	NoDomain	NoKeggEC	SigP4_No	hypothetical_protein
MVLG_06080	8.65	0.53	0.63	-3.93	1.378e-09	-3.811	3.757e-09	-0.1583	0.9174	NoDomain	NoKeggEC	SigP4_No	hypothetical_protein
MVLG_01520	17.17	0.57	0.77	-4.805	2.164e-12	-4.499	1.128e-11	-0.348	0.8859	PF02225.17::PA::PA_domain;PF06280.7::DUF1034::Fn3-like_domain_(DUF1034)	NoKeggEC	SigP4_Yes	hypothetical_protein
MVLG_01015	24.24	0.79	1.05	-4.843	1.337e-13	-4.551	1.689e-12	-0.3324	0.8489	PF00488.16::MutS_V::MutS_domain_V;PF05192.13::MutS_III::MutS_domain_III	NoKeggEC	SigP4_No	hypothetical_protein
MVLG_00243	34.88	0.47	0.81	-6.073	6.533e-17	-5.421	7.081e-15	-0.7042	0.714	NoDomain	NoKeggEC	SigP4_Yes	hypothetical_protein
MVLG_06660	93.58	0.51	1.46	-7.349	2.199e-22	-6.016	4.162e-19	-1.395	0.2928	NoDomain	NoKeggEC	SigP4_No	hypothetical_protein
MVLG_00478	174.18	0.09	1.66	-10.45	7.272e-30	-6.733	3.557e-24	-3.894	0.004441	NoDomain	NoKeggEC	SigP4_Yes	hypothetical_protein
MVLG_06325	26.04	0	0.24	-9.638	2.627e-15	-6.645	1.082e-15	NA	NA	PF05208.8::ALG3::ALG3_protein	NoKeggEC	SigP4_No	hypothetical_protein
MVLG_03666	34.88	0.34	0.64	-6.466	2.171e-15	-5.73	1.458e-14	NA	NA	PF00172.13::Zn_clus::Fungal_Zn(2)-Cys(6)_binuclear_cluster_domain	NoKeggEC	SigP4_No	hypothetical_protein
MVLG_06168	108.79	18.97	19.71	-2.459	9.495e-06	-2.508	8.125e-06	0.01274	1	PF03556.10::Cullin_binding::Cullin_binding	NoKeggEC	SigP4_No	hypothetical_protein
MVLG_06940	53.78	0	0.44	-9.204	3.53e-13	-6.716	1.766e-13	NA	NA	NoDomain	NoKeggEC	SigP4_No	hypothetical_protein
MVLG_05858	48.75	0.27	0.68	-7.272	1.286e-19	-6.143	7.927e-18	-1.204	0.4978	PF00091.20::Tubulin::Tubulin/FtsZ_family,_GTPase_domain;PF03953.12::Tubulin_C::Tubulin_C-terminal_domain	NoKeggEC	SigP4_No	tubulin_beta_chain
MVLG_01495	21.3	0	0.18	-8.207	1.115e-08	-6.502	7.702e-09	NA	NA	NoDomain	NoKeggEC	SigP4_No	hypothetical_protein
MVLG_06661	31.19	1.26	1.51	-4.528	4.873e-11	-4.374	9.825e-11	-0.1956	1	NoDomain	NoKeggEC	SigP4_No	hypothetical_protein
MVLG_02652	10.24	0.14	0.22	-5.952	6.638e-13	-5.461	5.286e-12	NA	NA	PF00787.19::PX::PX_domain;PF10456.4::BAR_3_WASP_bdg::WASP-binding_domain_of_Sorting_nexin_protein	NoKeggEC	SigP4_No	hypothetical_protein
MVLG_05737	93.59	0.6	1.35	-7.156	6.877e-24	-6.13	1.835e-20	-1.077	0.3498	PF00704.23::Glyco_hydro_18::Glycosyl_hydrolases_family_18	NoKeggEC	SigP4_Yes	hypothetical_protein
MVLG_04516	11.88	0	0.09	-8.389	2.056e-09	-6.684	1.212e-09	NA	NA	PF01490.13::Aa_trans::Transmembrane_amino_acid_transporter_protein	NoKeggEC	SigP4_No	hypothetical_protein
MVLG_01897	32.62	0.55	0.79	-5.737	3.274e-15	-5.363	7.662e-14	-0.4222	0.8091	PF00704.23::Glyco_hydro_18::Glycosyl_hydrolases_family_18	NoKeggEC	SigP4_Yes	hypothetical_protein
MVLG_01574	23.12	0	0.17	-9.369	5.584e-14	-6.881	2.769e-14	NA	NA	NoDomain	NoKeggEC	SigP4_No	hypothetical_protein
MVLG_04348	30.6	0.25	0.47	-6.786	1.094e-20	-6.012	1.272e-18	-0.827	0.6246	PF02257.10::RFX_DNA_binding::RFX_DNA-binding_domain	NoKeggEC	SigP4_No	hypothetical_protein
MVLG_02184	49.27	0	0.25	-10.89	5.789e-22	-7.528	2.419e-22	NA	NA	PF00394.17::Cu-oxidase::Multicopper_oxidase;PF07731.9::Cu-oxidase_2::Multicopper_oxidase;PF07732.10::Cu-oxidase_3::Multicopper_oxidase	NoKeggEC	SigP4_Yes	hypothetical_protein
MVLG_04666	17.43	0.09	0.18	-7.026	9.018e-12	-6.414	4.97e-12	NA	NA	NoDomain	NoKeggEC	SigP4_No	hypothetical_protein
MVLG_00566	166.34	2.44	3.46	-5.907	1.661e-14	-5.545	1.252e-13	-0.4153	0.8864	NoDomain	NoKeggEC	SigP4_Yes	hypothetical_protein
MVLG_02208	139.77	0.39	1.23	-8.255	6.913e-25	-6.818	2.741e-22	-1.516	0.3172	PF13668.1::Ferritin_2::Ferritin-like_domain	NoKeggEC	SigP4_No	hypothetical_protein
MVLG_06569	34.98	0	0.2	-9.742	7.591e-16	-7.254	3.3e-16	NA	NA	NoDomain	NoKeggEC	SigP4_No	hypothetical_protein
MVLG_05581	401.58	38.37	40.5	-3.328	9.186e-10	-3.354	8.692e-10	-0.01027	1	NoDomain	NoKeggEC	SigP4_No	hypothetical_protein
MVLG_01591	56.14	0.26	0	-7.528	5.991e-21	-10.84	3.004e-21	NA	NA	NoDomain	NoKeggEC	SigP4_Yes	hypothetical_protein
MVLG_04806	94.77	1.24	0.8	-6.172	7.044e-21	-6.89	2.759e-23	0.6849	0.5679	NoDomain	NoKeggEC	SigP4_Yes	hypothetical_protein
MVLG_06763	67.24	0.7	0.33	-6.467	2.721e-20	-7.597	2.806e-24	1.108	0.5878	NoDomain	NoKeggEC	SigP4_No	hypothetical_protein
MVLG_04933	95.48	1.56	1.08	-5.842	8.753e-19	-6.46	2.367e-20	0.5844	0.6465	NoDomain	NoKeggEC	SigP4_No	hypothetical_protein
MVLG_04480	36.98	0.19	0	-7.306	4.531e-17	-10.11	2.174e-17	NA	NA	NoDomain	NoKeggEC	SigP4_No	hypothetical_protein
MVLG_05305	85.46	0.48	0.23	-7.361	5.439e-25	-8.478	1.715e-27	1.099	0.6481	PF12937.2::F-box-like::F-box-like	NoKeggEC	SigP4_No	hypothetical_protein
MVLG_02024	64.65	0.25	0.06	-7.838	1.103e-24	-9.681	6.381e-25	NA	NA	NoDomain	NoKeggEC	SigP4_Yes	hypothetical_protein
MVLG_04359	42.19	0.12	0	-7.975	1.876e-16	-9.992	9.114e-17	NA	NA	NoDomain	NoKeggEC	SigP4_No	hypothetical_protein
MVLG_06807	42.52	0.22	0.1	-7.395	3.032e-22	-8.453	1.499e-22	NA	NA	PF07250.6::Glyoxal_oxid_N::Glyoxal_oxidase_N-terminus;PF09118.6::DUF1929::Domain_of_unknown_function_(DUF1929)	NoKeggEC	SigP4_No	hypothetical_protein
MVLG_03028	84.7	0.36	0.05	-7.729	5.034e-26	-10.32	1.694e-28	NA	NA	PF02301.13::HORMA::HORMA_domain	NoKeggEC	SigP4_No	hypothetical_protein
MVLG_05542	33.18	0.53	0.41	-5.875	7.241e-18	-6.337	6.687e-19	0.4271	0.8532	PF00642.19::zf-CCCH::Zinc_finger_C-x8-C-x5-C-x3-H_type_(and_similar)	NoKeggEC	SigP4_No	hypothetical_protein
MVLG_04048	30.41	0.11	0	-7.577	1.837e-14	-9.594	1.146e-14	NA	NA	NoDomain	NoKeggEC	SigP4_No	hypothetical_protein
MVLG_06792	35.01	0.63	0.51	-5.659	5.645e-15	-6.051	3.263e-16	0.357	1	PF07690.11::MFS_1::Major_Facilitator_Superfamily	NoKeggEC	SigP4_No	hypothetical_protein
MVLG_05882	49.46	0.32	0.15	-7.146	1.317e-22	-8.243	3.675e-24	NA	NA	NoDomain	NoKeggEC	SigP4_No	hypothetical_protein
MVLG_02763	6.48	0.33	0.31	-4.156	5.91e-08	-4.337	4.012e-08	0.1433	1	PF00082.17::Peptidase_S8::Subtilase_family;PF06280.7::DUF1034::Fn3-like_domain_(DUF1034)	NoKeggEC	SigP4_Yes	hypothetical_protein
MVLG_05729	6.44	0.47	0.45	-3.616	0.0001508	-3.797	2.737e-05	0.1413	1	NoDomain	NoKeggEC	SigP4_No	hypothetical_protein
MVLG_03087	60.83	0.52	0.16	-6.651	2.434e-16	-8.12	1.279e-16	NA	NA	NoDomain	NoKeggEC	SigP4_No	hypothetical_protein
MVLG_06129	68.58	0.71	0.29	-6.507	2.543e-22	-7.84	6.477e-27	1.309	0.3168	PF00096.21::zf-C2H2::Zinc_finger,_C2H2_type;PF13465.1::zf-H2C2_2::Zinc-finger_double_domain	NoKeggEC	SigP4_No	hypothetical_protein
MVLG_01006	20.43	0.25	0.12	-6.031	8.739e-11	-6.992	5.079e-11	NA	NA	NoDomain	NoKeggEC	SigP4_Yes	hypothetical_protein
MVLG_00450	81.03	0.64	0.13	-6.892	5.865e-24	-9.162	3.353e-29	2.274	0.09283	PF04059.7::RRM_2::RNA_recognition_motif_2	NoKeggEC	SigP4_No	hypothetical_protein
MVLG_02622	22.59	0.16	0	-6.612	6.504e-10	-8.628	5.704e-10	NA	NA	PF00106.20::adh_short::short_chain_dehydrogenase;PF08659.5::KR::KR_domain;PF13561.1::adh_short_C2::Enoyl-(Acyl_carrier_protein)_reductase	NoKeggEC	SigP4_No	hypothetical_protein
MVLG_02823	38.67	0.27	0	-6.94	6.981e-18	-10.25	3.781e-18	NA	NA	NoDomain	NoKeggEC	SigP4_No	hypothetical_protein
MVLG_01848	10.19	0.07	0	-6.579	9.377e-10	-8.596	8.279e-10	NA	NA	NoDomain	NoKeggEC	SigP4_No	hypothetical_protein
MVLG_00301	69.68	0.59	0.11	-6.727	4.593e-19	-8.866	1.505e-20	NA	NA	PF00069.20::Pkinase::Protein_kinase_domain;PF07714.12::Pkinase_Tyr::Protein_tyrosine_kinase	NoKeggEC	SigP4_No	CMGC/CK2_protein_kinase
MVLG_01085	13.12	0.1	0	-6.579	9.377e-10	-8.596	8.279e-10	NA	NA	NoDomain	NoKeggEC	SigP4_No	hypothetical_protein
MVLG_03816	29.35	0.22	0	-6.788	1.837e-14	-9.594	1.146e-14	NA	NA	NoDomain	NoKeggEC	SigP4_No	hypothetical_protein
MVLG_00396	55.49	0.64	0.15	-6.317	2.391e-19	-8.313	8.263e-22	2.012	0.3284	NoDomain	NoKeggEC	SigP4_No	hypothetical_protein
MVLG_05463	21.04	0.32	0.15	-5.724	1.388e-09	-6.684	1.212e-09	NA	NA	NoDomain	NoKeggEC	SigP4_No	hypothetical_protein
MVLG_05857	18.62	0.47	0.32	-5.186	1.21e-12	-5.823	9.139e-14	0.608	0.898	NoDomain	NoKeggEC	SigP4_No	hypothetical_protein
MVLG_05649	10.5	0.17	0.16	-5.752	9.014e-14	-5.932	5.354e-14	NA	NA	NoDomain	NoKeggEC	SigP4_No	hypothetical_protein
MVLG_03333	325.62	0.62	0.23	-8.88	7.38e-31	-10.24	2.396e-32	NA	NA	PF00538.14::Linker_histone::linker_histone_H1_and_H5_family	NoKeggEC	SigP4_No	hypothetical_protein
MVLG_03371	688.28	4.87	4.38	-7.069	1.325e-27	-7.327	1.007e-28	0.221	0.8653	NoDomain	NoKeggEC	SigP4_No	hypothetical_protein
MVLG_06999	5.2	0.25	0.24	-4.151	7.538e-05	-4.33	1.006e-05	NA	NA	PF05686.7::Glyco_transf_90::Glycosyl_transferase_family_90	NoKeggEC	SigP4_No	hypothetical_protein
MVLG_00716	46.31	0.13	0.06	-8.122	2.129e-21	-9.083	1.025e-21	NA	NA	NoDomain	NoKeggEC	SigP4_No	hypothetical_protein
MVLG_04978	38.36	0	0.05	-10.89	6.193e-22	-9.184	2.741e-22	NA	NA	NoDomain	NoKeggEC	SigP4_No	hypothetical_protein
MVLG_04797	117.27	0.1	0.27	-9.746	5.67e-26	-8.629	2.941e-26	NA	NA	NoDomain	NoKeggEC	SigP4_Yes	hypothetical_protein
MVLG_00385	2456	0.46	3.99	-12.21	3.132e-49	-9.294	1.388e-39	-2.988	0.001551	NoDomain	NoKeggEC	SigP4_Yes	hypothetical_protein
MVLG_02464	43.32	0	0.06	-10.89	5.789e-22	-9.19	2.59e-22	NA	NA	NoDomain	NoKeggEC	SigP4_No	hypothetical_protein
MVLG_06249	57.25	0.05	0.13	-9.764	4.839e-26	-8.647	2.341e-26	NA	NA	NoDomain	NoKeggEC	SigP4_No	hypothetical_protein
MVLG_01284	4246.56	2.19	4.37	-10.83	4.06e-47	-9.954	1.797e-43	-0.9207	0.338	NoDomain	NoKeggEC	SigP4_Yes	hypothetical_protein
MVLG_05720	1100.6	0.23	0.86	-11.72	8.537e-37	-10.23	2.841e-37	NA	NA	NoDomain	NoKeggEC	SigP4_Yes	hypothetical_protein
MVLG_00398	1275.68	0.14	1.09	-12.59	6.64e-42	-10.16	6.994e-40	NA	NA	NoDomain	NoKeggEC	SigP4_Yes	hypothetical_protein
MVLG_07006	257.86	0.77	0.97	-8.283	4.558e-31	-8.062	8.718e-31	-0.2619	0.9472	PF00083.19::Sugar_tr::Sugar_(and_other)_transporter;PF07690.11::MFS_1::Major_Facilitator_Superfamily;TIGR00879::TIGR00879::SP:_MFS_transporter,_sugar_porter_(SP)_family	NoKeggEC	SigP4_No	hypothetical_protein
MVLG_00739	165.4	0.04	0.19	-11.46	2.883e-35	-9.67	9.402e-36	NA	NA	NoDomain	NoKeggEC	SigP4_No	hypothetical_protein
MVLG_04326	38391.7	1.35	36.6	-14.67	3.87e-66	-10.08	6.574e-46	-4.65	5.887e-11	NoDomain	NoKeggEC	SigP4_No	hypothetical_protein
MVLG_06095	167.62	0.43	0.6	-8.316	1.949e-22	-7.989	9.093e-23	NA	NA	NoDomain	NoKeggEC	SigP4_No	hypothetical_protein
MVLG_00814	121.29	0.87	0.99	-6.963	2.58e-20	-6.898	1.211e-20	-0.1097	1	NoDomain	NoKeggEC	SigP4_No	hypothetical_protein
MVLG_01676	70.33	0.28	0.35	-7.757	3.529e-22	-7.563	1.568e-22	NA	NA	PF05721.8::PhyH::Phytanoyl-CoA_dioxygenase_(PhyH)	NoKeggEC	SigP4_No	hypothetical_protein
MVLG_06063	94.77	0.81	0.77	-6.675	1.915e-18	-6.856	8.928e-19	NA	NA	NoDomain	NoKeggEC	SigP4_Yes	hypothetical_protein
MVLG_05508	28.17	0.13	0.12	-7.288	5.229e-13	-7.46	2.932e-13	NA	NA	NoDomain	NoKeggEC	SigP4_No	hypothetical_protein
MVLG_02818	34.44	0.05	0.04	-9.059	3.421e-22	-9.231	1.568e-22	NA	NA	PF00488.16::MutS_V::MutS_domain_V;PF05190.13::MutS_IV::MutS_family_domain_IV;PF05192.13::MutS_III::MutS_domain_III	NoKeggEC	SigP4_No	hypothetical_protein
MVLG_02674	34.18	0.2	0.19	-7.187	3.82e-19	-7.367	1.828e-19	NA	NA	PF04163.7::Tht1::Tht1-like_nuclear_fusion_protein	NoKeggEC	SigP4_No	hypothetical_protein
MVLG_06078	45.14	0.23	0.22	-7.368	4.276e-20	-7.547	2.079e-20	NA	NA	PF07690.11::MFS_1::Major_Facilitator_Superfamily	NoKeggEC	SigP4_No	hypothetical_protein
MVLG_01871	87.71	0.42	0.4	-7.549	7.741e-25	-7.731	4.05e-25	0.1425	1	NoDomain	NoKeggEC	SigP4_No	hypothetical_protein
MVLG_03092	167.16	0.33	0.36	-8.849	3.377e-32	-8.849	1.709e-32	-0.04283	1	PF00394.17::Cu-oxidase::Multicopper_oxidase;PF07731.9::Cu-oxidase_2::Multicopper_oxidase;PF07732.10::Cu-oxidase_3::Multicopper_oxidase	NoKeggEC	SigP4_Yes	hypothetical_protein
MVLG_07010	491.17	0.89	1	-8.953	3.139e-31	-8.888	1.493e-31	-0.1097	1	NoDomain	NoKeggEC	SigP4_Yes	hypothetical_protein
MVLG_00115	74.93	0.08	0.07	-9.383	5.71e-24	-9.555	2.92e-24	NA	NA	PF05730.6::CFEM::CFEM_domain	NoKeggEC	SigP4_Yes	hypothetical_protein
MVLG_00815	333.43	0.31	0.3	-9.749	2.258e-30	-9.927	1.1e-30	NA	NA	PF05730.6::CFEM::CFEM_domain	NoKeggEC	SigP4_Yes	hypothetical_protein
MVLG_01460	31.73	0	0	-10.24	1.827e-18	-10.38	8.056e-19	NA	NA	NoDomain	NoKeggEC	SigP4_No	hypothetical_protein
MVLG_00574	14.57	0	0	-8.389	2.056e-09	-8.529	1.461e-09	NA	NA	PF00069.20::Pkinase::Protein_kinase_domain;PF01636.18::APH::Phosphotransferase_enzyme_family;PF06293.9::Kdo::Lipopolysaccharide_kinase_(Kdo/WaaP)_family;PF07714.12::Pkinase_Tyr::Protein_tyrosine_kinase	NoKeggEC	SigP4_No	CMGC/GSK_protein_kinase
MVLG_06764	26.62	0	0	-9.708	1.1e-15	-9.848	5.097e-16	NA	NA	NoDomain	NoKeggEC	SigP4_Yes	hypothetical_protein
MVLG_00677	9.16	0	0	-6.911	0.0002619	-7.05	0.0002837	NA	NA	NoDomain	NoKeggEC	SigP4_Yes	hypothetical_protein
MVLG_04746	8.1	0	0	-7.46	6.954e-06	-7.599	5.601e-06	NA	NA	NoDomain	NoKeggEC	SigP4_No	hypothetical_protein
MVLG_00784	56.71	0	0	-9.316	1.014e-13	-9.456	5.354e-14	NA	NA	NoDomain	NoKeggEC	SigP4_Yes	hypothetical_protein
MVLG_05180	29.57	0	0	-9.948	6.313e-17	-10.09	2.949e-17	NA	NA	PF04824.11::Rad21_Rec8::Conserved_region_of_Rad21_/_Rec8_like_protein;PF04825.8::Rad21_Rec8_N::N_terminus_of_Rad21_/_Rec8_like_protein	NoKeggEC	SigP4_No	hypothetical_protein
MVLG_01592	19.44	0.08	0.08	-7.538	2.657e-18	-7.715	1.159e-18	NA	NA	NoDomain	NoKeggEC	SigP4_No	hypothetical_protein
MVLG_06939	52.98	0	0	-9.638	2.627e-15	-9.778	1.308e-15	NA	NA	NoDomain	NoKeggEC	SigP4_No	hypothetical_protein
MVLG_02811	36.04	0	0	-8.878	1.449e-11	-9.018	7.628e-12	NA	NA	PF05870.6::PA_decarbox::Phenolic_acid_decarboxylase_(PAD)	NoKeggEC	SigP4_No	hypothetical_protein
MVLG_01045	15.64	0	0	-8.828	2.31e-11	-8.968	1.411e-11	NA	NA	PF04406.9::TP6A_N::Type_IIB_DNA_topoisomerase	NoKeggEC	SigP4_No	hypothetical_protein
MVLG_06354	16.12	0	0	-7.323	1.753e-05	-7.463	1.856e-05	NA	NA	NoDomain	NoKeggEC	SigP4_No	hypothetical_protein
MVLG_04237	9.08	0	0	-7.46	6.954e-06	-7.599	5.601e-06	NA	NA	PF11754.3::Velvet::Velvet_factor	NoKeggEC	SigP4_No	hypothetical_protein
MVLG_06466	33.81	0	0	-9.722	9.179e-16	-9.862	4.711e-16	NA	NA	NoDomain	NoKeggEC	SigP4_No	hypothetical_protein
MVLG_04106	85.51	0	0	-9.814	3.15e-16	-9.954	1.501e-16	NA	NA	NoDomain	NoKeggEC	SigP4_Yes	hypothetical_protein
MVLG_02498	111.68	0.07	0.07	-10.07	8.764e-28	-10.25	4.538e-28	NA	NA	PF00295.12::Glyco_hydro_28::Glycosyl_hydrolases_family_28	NoKeggEC	SigP4_No	hypothetical_protein
MVLG_03543	7.79	0	0	-8.423	1.388e-09	-8.563	9.976e-10	NA	NA	NoDomain	NoKeggEC	SigP4_No	hypothetical_protein
MVLG_01732	103.73	0	0	-10.59	2.567e-20	-10.73	1.187e-20	NA	NA	NoDomain	NoKeggEC	SigP4_Yes	hypothetical_protein
MVLG_04885	21.32	0	0	-9.274	1.649e-13	-9.414	8.558e-14	NA	NA	PF00025.16::Arf::ADP-ribosylation_factor_family;PF00503.15::G-alpha::G-protein_alpha_subunit	NoKeggEC	SigP4_No	hypothetical_protein
MVLG_02379	13.33	0	0	-8.207	1.115e-08	-8.346	9.619e-09	NA	NA	NoDomain	NoKeggEC	SigP4_No	hypothetical_protein
MVLG_04107	16.17	0	0	-7.323	1.753e-05	-7.463	1.856e-05	NA	NA	NoDomain	NoKeggEC	SigP4_Yes	hypothetical_protein
MVLG_02347	6.17	0	0	-7.003	0.0001298	-7.143	0.0001374	NA	NA	NoDomain	NoKeggEC	SigP4_No	hypothetical_protein
MVLG_07060	21.57	0	0	-9.47	1.837e-14	-9.61	9.437e-15	NA	NA	PF00450.17::Peptidase_S10::Serine_carboxypeptidase	NoKeggEC	SigP4_Yes	hypothetical_protein
MVLG_01061	41.86	0	0	-10.44	1.535e-19	-10.58	6.81e-20	NA	NA	NoDomain	NoKeggEC	SigP4_No	hypothetical_protein
MVLG_00149	7.55	0	0	-6.812	0.0003747	-6.952	0.0005705	NA	NA	PF03169.10::OPT::OPT_oligopeptide_transporter_protein	NoKeggEC	SigP4_No	hypothetical_protein
MVLG_01050	23.94	0	0	-9.437	2.533e-14	-9.577	1.273e-14	NA	NA	NoDomain	NoKeggEC	SigP4_No	hypothetical_protein
MVLG_02432	8.59	0	0	-6.812	0.0003747	-6.952	0.0005705	NA	NA	NoDomain	NoKeggEC	SigP4_No	hypothetical_protein
MVLG_02165	41.73	0	0	-10.2	2.814e-18	-10.34	1.29e-18	NA	NA	NoDomain	NoKeggEC	SigP4_No	hypothetical_protein
MVLG_05108	14.75	0	0	-8.456	9.377e-10	-8.596	8.279e-10	NA	NA	PF00295.12::Glyco_hydro_28::Glycosyl_hydrolases_family_28;PF13229.1::Beta_helix::Right_handed_beta_helix_region;TIGR03804::TIGR03804::para_beta_helix:_parallel_beta-helix_repeat	NoKeggEC	SigP4_Yes	hypothetical_protein
MVLG_05121	78.37	0	0	-10.23	2.04e-18	-10.37	8.928e-19	NA	NA	NoDomain	NoKeggEC	SigP4_Yes	hypothetical_protein
MVLG_03398	47.06	0	0	-9.518	9.663e-15	-9.658	5.039e-15	NA	NA	NoDomain	NoKeggEC	SigP4_Yes	hypothetical_protein
MVLG_06179	27.54	0	0	-10.55	4.276e-20	-10.69	2.025e-20	NA	NA	NoDomain	NoKeggEC	SigP4_No	hypothetical_protein
MVLG_05249	5.64	0	0	-6.812	0.0003747	-6.952	0.0005705	NA	NA	NoDomain	NoKeggEC	SigP4_No	hypothetical_protein
MVLG_06353	19.7	0	0	-7.806	4.067e-07	-7.946	3.469e-07	NA	NA	NoDomain	NoKeggEC	SigP4_Yes	hypothetical_protein
MVLG_05353	28.58	0	0	-6.812	0.0003747	-6.952	0.0005705	NA	NA	NoDomain	NoKeggEC	SigP4_No	hypothetical_protein
MVLG_03707	127.8	0.09	0.09	-9.917	6.513e-27	-10.09	3.47e-27	NA	NA	PF07470.8::Glyco_hydro_88::Glycosyl_Hydrolase_Family_88	NoKeggEC	SigP4_Yes	hypothetical_protein
MVLG_04949	8.44	0	0	-8.777	4.481e-11	-8.917	2.64e-11	NA	NA	NoDomain	NoKeggEC	SigP4_No	hypothetical_protein
MVLG_06180	19.48	0	0	-8.488	7.834e-10	-8.628	5.704e-10	NA	NA	NoDomain	NoKeggEC	SigP4_No	hypothetical_protein
MVLG_04479	8.55	0	0	-6.706	0.0007941	-6.846	0.0008224	NA	NA	NoDomain	NoKeggEC	SigP4_No	hypothetical_protein
MVLG_03411	18.2	0.16	0.16	-6.563	6.363e-16	-6.742	3.591e-16	NA	NA	NoDomain	NoKeggEC	SigP4_No	hypothetical_protein
MVLG_04190	3.72	0	0	-6.812	0.0003747	-6.952	0.0005705	NA	NA	PF13886.1::DUF4203::Domain_of_unknown_function_(DUF4203)	NoKeggEC	SigP4_Yes	hypothetical_protein
MVLG_02018	38.8	0	0	-9.082	1.516e-12	-9.222	8.208e-13	NA	NA	NoDomain	NoKeggEC	SigP4_Yes	hypothetical_protein
MVLG_01766	16.76	0	0	-8.75	5.265e-11	-8.89	3.106e-11	NA	NA	NoDomain	NoKeggEC	SigP4_No	hypothetical_protein
MVLG_02594	21.26	0	0.09	-9.103	1.152e-12	-7.399	5.468e-13	NA	NA	NoDomain	NoKeggEC	SigP4_No	hypothetical_protein
MVLG_00859	158.83	1.35	1.95	-6.793	6.697e-25	-6.379	3.535e-23	-0.4533	0.6881	PF05730.6::CFEM::CFEM_domain	NoKeggEC	SigP4_Yes	hypothetical_protein
MVLG_06838	37.72	0.25	0.39	-7.021	2.814e-18	-6.531	1.229e-18	NA	NA	PF00447.12::HSF_DNA-bind::HSF-type_DNA-binding	NoKeggEC	SigP4_No	hypothetical_protein
MVLG_01696	80.35	0	0.26	-10.54	4.711e-20	-8.052	2.079e-20	NA	NA	NoDomain	NoKeggEC	SigP4_No	hypothetical_protein
MVLG_06175	144.78	0	0.49	-10.48	9.43e-20	-7.997	4.074e-20	NA	NA	NoDomain	NoKeggEC	SigP4_Yes	hypothetical_protein
MVLG_00538	26.58	0	0.09	-9.533	8.731e-15	-7.829	3.699e-15	NA	NA	NoDomain	NoKeggEC	SigP4_No	hypothetical_protein
MVLG_01791	50.06	0.09	0.26	-8.576	1.286e-19	-7.46	5.862e-20	NA	NA	NoDomain	NoKeggEC	SigP4_No	hypothetical_protein
MVLG_05447	50.05	0.78	0.92	-5.906	4.829e-18	-5.776	7.681e-18	-0.1704	1	NoDomain	NoKeggEC	SigP4_No	hypothetical_protein
MVLG_05093	184.62	0.13	0.62	-10.15	1.76e-32	-8.209	6.702e-30	-2.049	0.1929	PF00083.19::Sugar_tr::Sugar_(and_other)_transporter;PF07690.11::MFS_1::Major_Facilitator_Superfamily;TIGR00879::TIGR00879::SP:_MFS_transporter,_sugar_porter_(SP)_family	NoKeggEC	SigP4_No	hypothetical_protein
MVLG_01652	139.57	0.25	0.6	-8.795	4.845e-25	-7.798	2.338e-25	NA	NA	NoDomain	NoKeggEC	SigP4_Yes	hypothetical_protein
MVLG_05602	17.8	0	0.04	-10.15	5.271e-18	-8.449	2.398e-18	NA	NA	PF04082.13::Fungal_trans::Fungal_specific_transcription_factor_domain	NoKeggEC	SigP4_No	hypothetical_protein
MVLG_03994	53.43	0.07	0.19	-9.139	1.317e-22	-8.022	5.94e-23	NA	NA	NoDomain	NoKeggEC	SigP4_Yes	hypothetical_protein
MVLG_05543	43.33	0.11	0.21	-8.06	6.786e-17	-7.448	2.949e-17	NA	NA	NoDomain	NoKeggEC	SigP4_No	hypothetical_protein
MVLG_01191	34.07	0	0.07	-10.13	6.516e-18	-8.429	2.913e-18	NA	NA	NoDomain	NoKeggEC	SigP4_Yes	hypothetical_protein
MVLG_06281	50.55	0	0.09	-11.37	1.365e-24	-8.884	7.012e-25	NA	NA	PF00096.21::zf-C2H2::Zinc_finger,_C2H2_type;PF13465.1::zf-H2C2_2::Zinc-finger_double_domain;PF13894.1::zf-C2H2_4::C2H2-type_zinc_finger	NoKeggEC	SigP4_No	hypothetical_protein
MVLG_06708	150.79	0	0.26	-13.26	6.363e-35	-9.147	3.651e-34	NA	NA	NoDomain	NoKeggEC	SigP4_No	hypothetical_protein
MVLG_01192	243.55	0	0.47	-12.62	1.941e-31	-8.954	9.448e-32	NA	NA	NoDomain	NoKeggEC	SigP4_Yes	hypothetical_protein
MVLG_00053	26.52	0.06	0.11	-8.355	1.915e-18	-7.744	8.524e-19	NA	NA	NoDomain	NoKeggEC	SigP4_No	hypothetical_protein
MVLG_06710	21.57	0.1	0.14	-7.591	2.52e-23	-7.229	1.886e-22	-0.4153	0.8864	NoDomain	NoKeggEC	SigP4_No	hypothetical_protein
MVLG_07341	10.34	79.77	91.36	2.99	2.056e-05	3.083	1.006e-05	-0.1279	0.8966	NoDomain	NoKeggEC	SigP4_No	hypothetical_protein
MVLG_07230	29.53	337.9	391.99	3.573	2.469e-10	3.684	8.522e-11	-0.1467	0.8707	NoDomain	NoKeggEC	SigP4_No	hypothetical_protein
MVLG_00631	68.34	327.01	355	2.316	2.944e-05	2.331	3.724e-05	-0.05096	0.9612	PF08592.6::DUF1772::Domain_of_unknown_function_(DUF1772)	NoKeggEC	SigP4_No	hypothetical_protein
MVLG_07095	8.8	57.52	62.06	2.76	7.242e-06	2.767	9.352e-06	-0.04211	0.9736	NoDomain	NoKeggEC	SigP4_No	hypothetical_protein
MVLG_06373	39.29	150.52	160.34	1.995	0.0004106	1.983	0.0006633	-0.02365	0.9867	PF01817.16::CM_2::Chorismate_mutase_type_II;TIGR01802::TIGR01802::CM_pl-yst:_chorismate_mutase	NoKeggEC	SigP4_No	chorismate_mutase
MVLG_01713	2.02	20.57	21.06	3.388	1.64e-06	3.321	5.125e-06	0.03331	0.9836	PF01464.15::SLT::Transglycosylase_SLT_domain	NoKeggEC	SigP4_Yes	hypothetical_protein
MVLG_07199	133.28	2912.64	3027.24	4.508	1.049e-15	4.46	2.408e-15	0.01185	0.9965	PF12697.2::Abhydrolase_6::Alpha/beta_hydrolase_family	NoKeggEC	SigP4_Yes	hypothetical_protein
MVLG_03057	128	441.55	446.15	1.845	0.0008521	1.756	0.002397	0.05258	0.96	PF00248.16::Aldo_ket_red::Aldo/keto_reductase_family	NoKeggEC	SigP4_No	hypothetical_protein
MVLG_04957	6.15	24.45	24.55	2.045	0.000988	1.948	0.002881	0.06134	0.9532	NoDomain	NoKeggEC	SigP4_No	hypothetical_protein
MVLG_07243	8.72	48.73	48.44	2.524	0.0005796	2.414	0.002061	0.07611	0.9531	NoDomain	NoKeggEC	SigP4_No	hypothetical_protein
MVLG_07190	0.5	10.51	10.35	4.298	0.0002759	4.187	0.000531	0.08897	0.9403	NoDomain	NoKeggEC	SigP4_No	hypothetical_protein
MVLG_01946	2.67	17.83	23.44	2.76	0.001998	3.054	0.0005402	-0.3268	0.7223	NoDomain	NoKeggEC	SigP4_No	hypothetical_protein
MVLG_06747	0.52	9.28	12.6	4.124	1.605e-05	4.468	2.099e-06	-0.3732	0.6621	PF01735.13::PLA2_B::Lysophospholipase_catalytic_domain	NoKeggEC	SigP4_No	hypothetical_protein
MVLG_04312	3.91	26.12	33.38	2.787	2.84e-05	3.038	4.79e-06	-0.2861	0.7326	NoDomain	NoKeggEC	SigP4_No	hypothetical_protein
MVLG_05624	1.1	29.92	39.76	4.772	2.846e-09	5.084	1.673e-10	-0.3423	0.669	NoDomain	NoKeggEC	SigP4_No	hypothetical_protein
MVLG_06941	0.82	146	181.79	7.482	1.097e-23	7.698	9.24e-25	-0.2487	0.7603	PF00083.19::Sugar_tr::Sugar_(and_other)_transporter;PF07690.11::MFS_1::Major_Facilitator_Superfamily;TIGR00879::TIGR00879::SP:_MFS_transporter,_sugar_porter_(SP)_family	NoKeggEC	SigP4_No	hypothetical_protein
MVLG_00974	0.29	96.78	117.29	8.285	7.899e-21	8.473	1.54e-21	-0.2097	0.8038	NoDomain	NoKeggEC	SigP4_Yes	hypothetical_protein
MVLG_02837	2.38	14.33	17.06	2.623	0.001291	2.772	0.0006786	-0.1834	0.8547	NoDomain	NoKeggEC	SigP4_No	hypothetical_protein
MVLG_06890	0	7.75	9.96	6.717	0.000622	7.112	0.0006617	-0.2925	0.7992	PF00383.17::dCMP_cyt_deam_1::Cytidine_and_deoxycytidylate_deaminase_zinc-binding_region	NoKeggEC	SigP4_No	hypothetical_protein
MVLG_06461	56.66	188.68	224.6	1.794	0.001389	1.941	0.000725	-0.1839	0.8283	PF00108.18::Thiolase_N::Thiolase,_N-terminal_domain;PF02803.13::Thiolase_C::Thiolase,_C-terminal_domain;TIGR01930::TIGR01930::AcCoA-C-Actrans:_acetyl-CoA_C-acetyltransferase	NoKeggEC	SigP4_No	acetyl-CoA_acyltransferase
MVLG_06526	2.63	17.24	21.7	2.751	0.0002541	2.98	5.288e-05	-0.2635	0.7599	NoDomain	NoKeggEC	SigP4_No	hypothetical_protein
MVLG_02881	29.57	137.05	185.17	2.271	3.344e-05	2.601	2.688e-06	-0.3666	0.6303	PF00208.16::ELFV_dehydrog::Glutamate/Leucine/Phenylalanine/Valine_dehydrogenase;PF05088.7::Bac_GDH::Bacterial_NAD-glutamate_dehydrogenase	NoKeggEC	SigP4_No	glutamate_dehydrogenase
MVLG_02884	11.65	49.03	66.45	2.13	0.0002573	2.465	2.42e-05	-0.3708	0.6296	PF00149.23::Metallophos::Calcineurin-like_phosphoesterase	NoKeggEC	SigP4_No	hypothetical_protein
MVLG_07294	0	11.96	17.85	6.348	0.004441	6.957	0.0003789	-0.5073	0.6287	NoDomain	NoKeggEC	SigP4_No	hypothetical_protein
MVLG_00379	17.22	82.69	114.33	2.32	4.076e-05	2.684	2.531e-06	-0.3997	0.5977	PF01522.16::Polysacc_deac_1::Polysaccharide_deacetylase	NoKeggEC	SigP4_Yes	hypothetical_protein
MVLG_05219	5.79	23.89	32.66	2.096	0.001847	2.443	0.0003063	-0.3829	0.6373	NoDomain	NoKeggEC	SigP4_No	hypothetical_protein
MVLG_03856	109.5	337.04	454.87	1.68	0.002912	2.009	0.0004402	-0.365	0.6334	PF02656.10::DUF202::Domain_of_unknown_function_(DUF202)	NoKeggEC	SigP4_No	vacuolar_transporter_chaperone_1
MVLG_05916	0.86	42.87	64.03	5.648	6.54e-13	6.128	3.506e-15	-0.5112	0.4879	PF11899.3::DUF3419::Protein_of_unknown_function_(DUF3419);PF13489.1::Methyltransf_23::Methyltransferase_domain	NoKeggEC	SigP4_No	hypothetical_protein
MVLG_03264	1.15	7.57	11.23	2.745	0.001096	3.212	0.0001217	-0.5001	0.5314	PF00171.17::Aldedh::Aldehyde_dehydrogenase_family;PF05893.9::LuxC::Acyl-CoA_reductase_(LuxC)	NoKeggEC	SigP4_No	hypothetical_protein
MVLG_02850	29.38	133.58	100.43	2.243	5.413e-05	1.728	0.003723	0.4789	0.5157	PF01425.16::Amidase::Amidase	NoKeggEC	SigP4_No	hypothetical_protein
MVLG_01022	10.76	42.85	33.34	2.049	0.000644	1.584	0.01635	0.4292	0.5739	PF07690.11::MFS_1::Major_Facilitator_Superfamily	NoKeggEC	SigP4_No	hypothetical_protein
MVLG_02908	0.66	16.7	11.99	4.645	2.334e-07	4.073	4.67e-05	0.5443	0.4929	NoDomain	NoKeggEC	SigP4_No	hypothetical_protein
MVLG_07290	1.58	33.11	23.52	4.287	0.0004276	3.708	0.008682	0.5586	0.5308	NoDomain	NoKeggEC	SigP4_No	hypothetical_protein
MVLG_00689	5.75	46.54	34.28	3.067	5.895e-07	2.524	7.547e-05	0.5085	0.4924	NoDomain	NoKeggEC	SigP4_No	hypothetical_protein
MVLG_05666	8.34	57.25	42.51	2.83	5.469e-06	2.298	0.000461	0.4969	0.5052	PF01569.16::PAP2::PAP2_superfamily	NoKeggEC	SigP4_No	hypothetical_protein
MVLG_07272	10.79	46.91	36.69	2.172	0.0008683	1.715	0.0188	0.4217	0.5906	NoDomain	NoKeggEC	SigP4_No	hypothetical_protein
MVLG_04400	35.82	619.55	460.57	4.169	1.855e-13	3.638	1.109e-10	0.4953	0.4961	NoDomain	NoKeggEC	SigP4_No	hypothetical_protein
MVLG_07305	9.28	155.16	114.72	4.112	5.524e-11	3.574	1.781e-08	0.503	0.4933	NoDomain	NoKeggEC	SigP4_No	hypothetical_protein
MVLG_00275	3.99	23.33	19.08	2.598	4.362e-05	2.205	0.001252	0.3575	0.6518	PF00505.14::HMG_box::HMG_(high_mobility_group)_box;PF09011.5::DUF1898::Domain_of_unknown_function_(DUF1898)	NoKeggEC	SigP4_No	hypothetical_protein
MVLG_03059	13.44	274.28	219.55	4.406	3.478e-14	3.981	6.237e-12	0.3886	0.6079	NoDomain	NoKeggEC	SigP4_Yes	hypothetical_protein
MVLG_05569	0	32.11	25.36	8.669	1.854e-09	8.367	5.756e-08	0.4069	0.6286	NoDomain	NoKeggEC	SigP4_No	hypothetical_protein
MVLG_03872	11.52	53.64	46.56	2.276	7.144e-05	1.968	0.001102	0.2717	0.7392	PF04148.8::Erv26::Transmembrane_adaptor_Erv26	NoKeggEC	SigP4_No	hypothetical_protein
MVLG_01243	3.77	23.81	20.48	2.708	2.687e-05	2.389	0.0004211	0.2844	0.7348	NoDomain	NoKeggEC	SigP4_No	hypothetical_protein
MVLG_00840	8.07	35.41	30.5	2.187	0.0003033	1.869	0.003926	0.2828	0.7307	PF03171.15::2OG-FeII_Oxy::2OG-Fe(II)_oxygenase_superfamily;PF14226.1::DIOX_N::non-haem_dioxygenase_in_morphine_synthesis_N-terminal	NoKeggEC	SigP4_No	hypothetical_protein
MVLG_02230	12.16	117.76	97.87	3.329	1.979e-08	2.959	1.004e-06	0.3343	0.6679	PF01124.13::MAPEG::MAPEG_family	NoKeggEC	SigP4_No	hypothetical_protein
MVLG_00007	1.9	44.07	36.2	4.568	5.131e-11	4.183	2.731e-09	0.3511	0.6566	PF00447.12::HSF_DNA-bind::HSF-type_DNA-binding	NoKeggEC	SigP4_No	hypothetical_protein
MVLG_02071	16.69	3822.2	3579.07	7.892	2.142e-32	7.694	3.497e-31	0.1623	0.8521	NoDomain	NoKeggEC	SigP4_Yes	hypothetical_protein
MVLG_05191	5.02	65.43	61.45	3.749	1.525e-08	3.556	8.578e-08	0.1581	0.8662	NoDomain	NoKeggEC	SigP4_No	hypothetical_protein
MVLG_00455	10.14	42.23	38.41	2.115	0.0002261	1.874	0.001861	0.2045	0.8097	NoDomain	NoKeggEC	SigP4_No	hypothetical_protein
MVLG_03949	5.14	31.39	28.45	2.664	1.079e-05	2.419	0.0001217	0.2094	0.8085	NoDomain	NoKeggEC	SigP4_No	hypothetical_protein
MVLG_01714	0	7.68	6.83	6.69	0.0008548	6.559	0.002525	0.235	0.8576	PF13302.1::Acetyltransf_3::Acetyltransferase_(GNAT)_domain	NoKeggEC	SigP4_No	hypothetical_protein
MVLG_03832	11.74	59.18	55.09	2.39	4.207e-05	2.183	0.0003409	0.1707	0.847	PF01697.22::Glyco_transf_92::Glycosyltransferase_family_92;PF13704.1::Glyco_tranf_2_4::Glycosyl_transferase_family_2	NoKeggEC	SigP4_Yes	hypothetical_protein
MVLG_01728	7.01	48.57	44.39	2.844	3.353e-06	2.611	3.359e-05	0.1972	0.8216	NoDomain	NoKeggEC	SigP4_No	hypothetical_protein
MVLG_04361	32.08	135.81	125.57	2.14	0.000115	1.923	0.0008751	0.1805	0.8323	NoDomain	NoKeggEC	SigP4_No	hypothetical_protein
MVLG_06611	1.48	11.54	10.23	2.984	0.0005546	2.711	0.004563	0.2407	0.8021	NoDomain	NoKeggEC	SigP4_No	Proteophosphoglycan
MVLG_00649	1.1	39.02	34.01	5.175	6.339e-13	4.876	1.927e-11	0.2655	0.7487	NoDomain	NoKeggEC	SigP4_No	hypothetical_protein
MVLG_03243	1.85	15.01	13.14	3.054	7.171e-05	2.762	0.000767	0.2585	0.7776	PF01565.18::FAD_binding_4::FAD_binding_domain;PF08031.7::BBE::Berberine_and_berberine_like	NoKeggEC	SigP4_Yes	hypothetical_protein
MVLG_01404	6.22	65.87	106.42	3.452	7.675e-08	4.041	2.166e-10	-0.6243	0.3758	NoDomain	NoKeggEC	SigP4_No	hypothetical_protein
MVLG_06650	0	4.71	7.8	6.025	0.0127	6.78	0.0009396	-0.6545	0.4962	NoDomain	NoKeggEC	SigP4_No	hypothetical_protein
MVLG_05310	134.22	365.92	538.86	1.505	0.007687	1.96	0.0005484	-0.4908	0.5004	PF00316.15::FBPase::Fructose-1-6-bisphosphatase	EC:3.1.3.11:Fructose-bisphosphatase	SigP4_No	fructose-1,6-bisphosphatase,_cytosolic
MVLG_03242	3.54	29.43	50.14	3.105	4.602e-07	3.771	6.792e-10	-0.7011	0.3066	PF01565.18::FAD_binding_4::FAD_binding_domain;PF08031.7::BBE::Berberine_and_berberine_like	NoKeggEC	SigP4_Yes	hypothetical_protein
MVLG_01661	0	6.08	11.14	6.478	0.002273	7.382	0.000135	-0.8028	0.3462	PF07690.11::MFS_1::Major_Facilitator_Superfamily	NoKeggEC	SigP4_No	hypothetical_protein
MVLG_01763	32.33	87.04	132.9	1.486	0.01114	1.993	0.0006126	-0.543	0.4488	PF00753.22::Lactamase_B::Metallo-beta-lactamase_superfamily	NoKeggEC	SigP4_No	hypothetical_protein
MVLG_05467	28.22	92.99	150.53	1.778	0.001772	2.369	2.767e-05	-0.6272	0.3656	PF00171.17::Aldedh::Aldehyde_dehydrogenase_family	NoKeggEC	SigP4_No	aldehyde_dehydrogenase_family_7_member_A1
MVLG_05847	205.98	663.38	1055.76	1.746	0.001495	2.313	2.587e-05	-0.6028	0.3859	PF00083.19::Sugar_tr::Sugar_(and_other)_transporter;PF07690.11::MFS_1::Major_Facilitator_Superfamily;TIGR00879::TIGR00879::SP:_MFS_transporter,_sugar_porter_(SP)_family	NoKeggEC	SigP4_No	hypothetical_protein
MVLG_02171	0.7	65.22	121.19	6.511	2.667e-15	7.309	2.954e-19	-0.8262	0.2122	PF13668.1::Ferritin_2::Ferritin-like_domain	NoKeggEC	SigP4_Yes	hypothetical_protein
MVLG_07345	19.65	83.58	139.25	2.142	0.0007995	2.774	7.811e-06	-0.6684	0.3407	NoDomain	NoKeggEC	SigP4_No	hypothetical_protein
MVLG_02427	6.47	27.11	45.15	2.112	0.005622	2.744	0.0001491	-0.6675	0.3623	PF07883.6::Cupin_2::Cupin_domain	NoKeggEC	SigP4_No	hypothetical_protein
MVLG_04908	62.85	227.27	378.05	1.913	0.0005924	2.543	5.036e-06	-0.6666	0.3259	PF02656.10::DUF202::Domain_of_unknown_function_(DUF202)	NoKeggEC	SigP4_No	hypothetical_protein
MVLG_03986	24.13	63.51	100.76	1.454	0.01201	2.016	0.0004541	-0.5982	0.394	PF00676.15::E1_dh::Dehydrogenase_E1_component;PF02779.19::Transket_pyr::Transketolase,_pyrimidine_binding_domain;TIGR00239::TIGR00239::2oxo_dh_E1:_oxoglutarate_dehydrogenase_(succinyl-transferring),_E1_component	NoKeggEC	SigP4_No	oxoglutarate_dehydrogenase_(succinyl-transferring),_E1_component
MVLG_05518	3.6	490.04	1462.9	7.138	3.269e-27	8.613	3.413e-35	-1.51	0.009086	NoDomain	NoKeggEC	SigP4_No	hypothetical_protein
MVLG_04783	42.45	110.81	237.47	1.442	0.0127	2.438	1.327e-05	-1.032	0.09748	NoDomain	NoKeggEC	SigP4_Yes	hypothetical_protein
MVLG_02317	4.92	25.11	62.12	2.395	0.0008349	3.599	5.756e-08	-1.238	0.04719	PF01408.17::GFO_IDH_MocA::Oxidoreductase_family,_NAD-binding_Rossmann_fold;PF02894.12::GFO_IDH_MocA_C::Oxidoreductase_family,_C-terminal_alpha/beta_domain	NoKeggEC	SigP4_No	hypothetical_protein
MVLG_00167	46.54	112.66	233.44	1.333	0.02739	2.28	7.563e-05	-0.9834	0.1194	NoDomain	NoKeggEC	SigP4_No	hypothetical_protein
MVLG_01310	0.42	8.6	23.12	4.263	0.0004276	5.596	3.683e-08	-1.356	0.04139	NoDomain	NoKeggEC	SigP4_Yes	hypothetical_protein
MVLG_04440	2.43	9.68	22.01	2.035	0.009913	3.116	1.102e-05	-1.116	0.08918	PF00083.19::Sugar_tr::Sugar_(and_other)_transporter;PF06609.8::TRI12::Fungal_trichothecene_efflux_pump_(TRI12);PF07690.11::MFS_1::Major_Facilitator_Superfamily	NoKeggEC	SigP4_No	hypothetical_protein
MVLG_04728	8.83	41.95	99.27	2.297	0.0007252	3.436	8.818e-08	-1.174	0.06158	PF00583.19::Acetyltransf_1::Acetyltransferase_(GNAT)_family	NoKeggEC	SigP4_No	hypothetical_protein
MVLG_04541	7.06	33.49	90.6	2.299	0.0002073	3.631	1.907e-09	-1.368	0.0228	NoDomain	NoKeggEC	SigP4_Yes	hypothetical_protein
MVLG_04569	39.25	75.54	156.29	1.003	0.1098	1.948	0.0007769	-0.9811	0.1201	PF00561.15::Abhydrolase_1::alpha/beta_hydrolase_fold;PF02627.15::CMD::Carboxymuconolactone_decarboxylase_family;PF12695.2::Abhydrolase_5::Alpha/beta_hydrolase_family;PF12697.2::Abhydrolase_6::Alpha/beta_hydrolase_family	NoKeggEC	SigP4_No	hypothetical_protein
MVLG_02470	1.48	14.42	45.65	3.304	0.0001292	4.864	1.32e-10	-1.593	0.008957	PF00328.17::His_Phos_2::Histidine_phosphatase_superfamily_(branch_2)	NoKeggEC	SigP4_No	hypothetical_protein
MVLG_00507	29.3	391.45	1265.23	3.797	8.582e-12	5.386	5.782e-20	-1.625	0.004486	PF00083.19::Sugar_tr::Sugar_(and_other)_transporter;PF07690.11::MFS_1::Major_Facilitator_Superfamily;TIGR00887::TIGR00887::2A0109:_phosphate:H+_symporter	NoKeggEC	SigP4_No	hypothetical_protein
MVLG_02735	47.25	110.39	199.92	1.282	0.03543	2.035	0.000513	-0.7891	0.2346	NoDomain	NoKeggEC	SigP4_No	hypothetical_protein
MVLG_04945	23.07	164.02	369	2.887	2.139e-07	3.953	2.928e-12	-1.102	0.07256	NoDomain	NoKeggEC	SigP4_No	hypothetical_protein
MVLG_05400	9.96	26.13	49.96	1.448	0.01546	2.28	8.104e-05	-0.8675	0.1821	PF01262.16::AlaDh_PNT_C::Alanine_dehydrogenase/PNT,_C-terminal_domain;PF03435.13::Saccharop_dh::Saccharopine_dehydrogenase;PF05222.10::AlaDh_PNT_N::Alanine_dehydrogenase/PNT,_N-terminal_domain;PF08241.7::Methyltransf_11::Methyltransferase_domain;PF08242.7::Methyltransf_12::Methyltransferase_domain;PF13489.1::Methyltransf_23::Methyltransferase_domain	NoKeggEC	SigP4_No	hypothetical_protein
MVLG_06956	111.77	281.65	556.12	1.391	0.01744	2.269	6.085e-05	-0.9138	0.1529	PF00125.19::Histone::Core_histone_H2A/H2B/H3/H4	NoKeggEC	SigP4_No	histone_H2B
MVLG_01114	2.5	67.07	167.52	4.777	5.073e-12	5.996	2.858e-18	-1.253	0.03804	PF01522.16::Polysacc_deac_1::Polysaccharide_deacetylase	NoKeggEC	SigP4_Yes	hypothetical_protein
MVLG_06548	66.15	170.26	333.12	1.422	0.01503	2.286	5.524e-05	-0.9006	0.1604	NoDomain	NoKeggEC	SigP4_No	hypothetical_protein
MVLG_01053	2.01	11.81	26.81	2.596	0.0002573	3.675	6.489e-08	-1.114	0.08193	PF00026.18::Asp::Eukaryotic_aspartyl_protease	NoKeggEC	SigP4_Yes	hypothetical_protein
MVLG_03294	16.31	44.92	81.48	1.519	0.01197	2.274	0.0001078	-0.7913	0.2342	NoDomain	NoKeggEC	SigP4_No	hypothetical_protein
MVLG_01844	0.54	5.69	12.17	3.368	0.002222	4.364	4.894e-06	-1.026	0.1485	NoDomain	NoKeggEC	SigP4_Yes	hypothetical_protein
MVLG_00826	0.55	20.42	47.52	5.198	3.942e-09	6.319	3.561e-14	-1.15	0.06642	PF00704.23::Glyco_hydro_18::Glycosyl_hydrolases_family_18	NoKeggEC	SigP4_Yes	hypothetical_protein
MVLG_05213	0.78	70.72	166.26	6.481	3.801e-15	7.618	7.423e-21	-1.166	0.0579	NoDomain	NoKeggEC	SigP4_Yes	hypothetical_protein
MVLG_05478	49.79	137.76	253.52	1.526	0.008988	2.302	5.288e-05	-0.8123	0.2166	NoDomain	NoKeggEC	SigP4_No	hypothetical_protein
MVLG_05815	28.82	77.22	127.31	1.48	0.01229	2.097	0.0003051	-0.6536	0.3427	PF00010.21::HLH::Helix-loop-helix_DNA-binding_domain;PF00406.17::ADK::Adenylate_kinase;PF05191.9::ADK_lid::Adenylate_kinase,_active_site_lid;TIGR01351::TIGR01351::adk:_adenylate_kinases	NoKeggEC	SigP4_No	hypothetical_protein
MVLG_02732	132.51	454.69	820.93	1.837	0.0009297	2.586	2.939e-06	-0.7848	0.2322	NoDomain	NoKeggEC	SigP4_No	hypothetical_protein
MVLG_02006	63	151.71	256.76	1.326	0.02128	1.982	0.0004592	-0.6916	0.3059	PF02656.10::DUF202::Domain_of_unknown_function_(DUF202);PF03105.14::SPX::SPX_domain;PF09359.5::VTC::VTC_domain	NoKeggEC	SigP4_No	hypothetical_protein
MVLG_03025	95.33	25.92	107.36	-1.82	0.001005	0.1266	0.9203	-1.983	0.0004201	PF00763.18::THF_DHG_CYH::Tetrahydrofolate_dehydrogenase/cyclohydrolase,_catalytic_domain;PF01268.14::FTHFS::Formate--tetrahydrofolate_ligase;PF02882.14::THF_DHG_CYH_C::Tetrahydrofolate_dehydrogenase/cyclohydrolase,_NAD(P)-binding_domain	NoKeggEC	SigP4_No	C-1-tetrahydrofolate_synthase,_cytoplasmic
MVLG_05498	18.21	3.77	20.73	-2.212	0.0001022	0.1418	0.9101	-2.391	2.679e-05	NoDomain	NoKeggEC	SigP4_No	hypothetical_protein
MVLG_02159	22.53	4.36	25.34	-2.309	4.465e-05	0.1245	0.9243	-2.47	1.325e-05	PF02463.14::SMC_N::RecF/RecN/SMC_N_terminal_domain;PF06470.8::SMC_hinge::SMC_proteins_Flexible_Hinge_Domain	NoKeggEC	SigP4_No	hypothetical_protein
MVLG_04230	34.04	4.91	38.23	-2.733	9.299e-07	0.1227	0.9255	-2.893	2.602e-07	NoDomain	NoKeggEC	SigP4_No	hypothetical_protein
MVLG_03971	207.91	21.5	235.12	-3.214	2.879e-09	0.1325	0.9132	-3.383	8.822e-10	PF00289.17::CPSase_L_chain::Carbamoyl-phosphate_synthase_L_chain,_N-terminal_domain;PF00364.17::Biotin_lipoyl::Biotin-requiring_enzyme;PF01039.17::Carboxyl_trans::Carboxyl_transferase_domain;PF02785.14::Biotin_carb_C::Biotin_carboxylase_C-terminal_domain;PF02786.12::CPSase_L_D2::Carbamoyl-phosphate_synthase_L_chain,_ATP_binding_domain;PF08326.7::ACC_central::Acetyl-CoA_carboxylase,_central_region…	NoKeggEC	SigP4_No	acetyl-CoA_carboxylase
MVLG_02864	27.18	5.26	31.48	-2.3	0.0004186	0.1667	0.9096	-2.507	5.084e-05	NoDomain	NoKeggEC	SigP4_No	hypothetical_protein
MVLG_07253	51.76	12.53	59.51	-1.984	0.0007715	0.1562	0.9085	-2.178	0.0001948	NoDomain	NoKeggEC	SigP4_No	hypothetical_protein
MVLG_00922	10.34	1.21	12.32	-3.005	3.77e-05	0.2073	0.8714	-3.259	8.892e-07	PF00083.19::Sugar_tr::Sugar_(and_other)_transporter;PF07690.11::MFS_1::Major_Facilitator_Superfamily;TIGR00879::TIGR00879::SP:_MFS_transporter,_sugar_porter_(SP)_family	NoKeggEC	SigP4_No	hypothetical_protein
MVLG_01739	37.18	4.64	37.46	-2.924	1.001e-05	-0.03394	0.993	-2.934	4.936e-06	PF05841.6::Apc15p::Apc15p_protein	NoKeggEC	SigP4_No	hypothetical_protein
MVLG_06907	52.64	13.39	53.78	-1.914	0.0006622	-0.01389	1	-1.937	0.0007287	PF00012.15::HSP70::Hsp70_protein;PF00022.14::Actin::Actin	NoKeggEC	SigP4_No	hypothetical_protein
MVLG_00217	130.21	19.48	133.96	-2.679	1.486e-06	-0.003825	1	-2.713	1.474e-06	PF00107.21::ADH_zinc_N::Zinc-binding_dehydrogenase;PF08240.7::ADH_N::Alcohol_dehydrogenase_GroES-like_domain	NoKeggEC	SigP4_No	hypothetical_protein
MVLG_02276	249.4	29.91	254.29	-3	3.569e-08	-0.01685	0.9995	-3.02	4.991e-08	PF03330.13::DPBB_1::Rare_lipoprotein_A_(RlpA)-like_double-psi_beta-barrel	NoKeggEC	SigP4_Yes	hypothetical_protein
MVLG_01639	90.99	21.14	95.54	-2.046	0.0002174	0.02553	0.993	-2.108	0.0001785	PF00270.24::DEAD::DEAD/DEAH_box_helicase;PF00271.26::Helicase_C::Helicase_conserved_C-terminal_domain	NoKeggEC	SigP4_No	hypothetical_protein
MVLG_00838	27.05	4.15	28.25	-2.637	1.257e-05	0.018	1	-2.695	6.718e-06	NoDomain	NoKeggEC	SigP4_No	hypothetical_protein
MVLG_04419	48.29	10.02	49.92	-2.202	0.000424	0.003025	1	-2.244	0.0001955	PF08287.6::DASH_Spc19::Spc19	NoKeggEC	SigP4_No	hypothetical_protein
MVLG_01818	32.33	3.28	35.48	-3.233	2.656e-08	0.08894	0.9529	-3.361	8.042e-09	PF07940.8::Hepar_II_III::Heparinase_II/III-like_protein	NoKeggEC	SigP4_No	hypothetical_protein
MVLG_02993	32.56	5.67	35.24	-2.459	1.744e-05	0.0691	0.964	-2.566	8.346e-06	PF00046.24::Homeobox::Homeobox_domain	NoKeggEC	SigP4_No	hypothetical_protein
MVLG_05107	330.6	9.1	359.44	-5.119	2.443e-18	0.07579	0.9565	-5.233	1.271e-18	PF01522.16::Polysacc_deac_1::Polysaccharide_deacetylase	NoKeggEC	SigP4_Yes	hypothetical_protein
MVLG_03566	21.83	2.79	23.45	-2.903	7.682e-07	0.05897	0.9752	-3.001	3.112e-07	PF00009.22::GTP_EFTU::Elongation_factor_Tu_GTP_binding_domain;PF01926.18::MMR_HSR1::50S_ribosome-binding_GTPase;PF11987.3::IF-2::Translation-initiation_factor_2;TIGR00231::TIGR00231::small_GTP:_small_GTP-binding_protein_domain	NoKeggEC	SigP4_No	hypothetical_protein
MVLG_06059	9.9	2.02	13.49	-2.226	0.0004723	0.4009	0.6927	-2.667	1.132e-05	NoDomain	NoKeggEC	SigP4_No	hypothetical_protein
MVLG_05170	20.19	6.07	26.36	-1.667	0.01155	0.3392	0.7605	-2.045	0.0008347	NoDomain	NoKeggEC	SigP4_Yes	hypothetical_protein
MVLG_01070	288.56	94.87	370.86	-1.546	0.006072	0.3171	0.7466	-1.899	0.0007722	NoDomain	NoKeggEC	SigP4_No	hypothetical_protein
MVLG_05384	117.83	40.29	155.35	-1.489	0.008607	0.3539	0.7072	-1.879	0.0008884	PF00012.15::HSP70::Hsp70_protein	NoKeggEC	SigP4_Yes	hypothetical_protein
MVLG_04674	5.97	0.48	8.64	-3.457	0.000622	0.486	0.7001	-4.021	1.121e-06	NoDomain	NoKeggEC	SigP4_No	hypothetical_protein
MVLG_01236	126.45	42.41	167.5	-1.516	0.008749	0.3606	0.705	-1.913	0.0008186	NoDomain	NoKeggEC	SigP4_No	hypothetical_protein
MVLG_05410	122.42	41.34	163.56	-1.507	0.008354	0.373	0.6902	-1.916	0.0007307	PF00254.23::FKBP_C::FKBP-type_peptidyl-prolyl_cis-trans_isomerase	NoKeggEC	SigP4_No	hypothetical_protein
MVLG_02585	98.79	24.08	137.68	-1.976	0.0004186	0.4339	0.6344	-2.447	1.2e-05	PF00268.16::Ribonuc_red_sm::Ribonucleotide_reductase,_small_chain	EC:1.17.4.1:Ribonucleoside-diphosphate_reductase	SigP4_No	ribonucleoside-diphosphate_reductase_small_chain
MVLG_02539	26.68	4.18	38.34	-2.603	5.298e-05	0.4774	0.6266	-3.122	2.907e-07	PF00303.14::Thymidylat_synt::Thymidylate_synthase;TIGR03284::TIGR03284::thym_sym:_thymidylate_synthase	EC:2.1.1.45:Thymidylate_synthase	SigP4_No	thymidylate_synthase
MVLG_05566	143.5	39.94	184.36	-1.785	0.001832	0.3164	0.7556	-2.138	0.0001711	PF01776.12::Ribosomal_L22e::Ribosomal_L22e_protein_family	NoKeggEC	SigP4_No	hypothetical_protein
MVLG_01186	199.81	9.88	268.22	-4.273	1.628e-13	0.3798	0.6816	-4.691	1.598e-15	PF00107.21::ADH_zinc_N::Zinc-binding_dehydrogenase;PF08240.7::ADH_N::Alcohol_dehydrogenase_GroES-like_domain	NoKeggEC	SigP4_No	hypothetical_protein
MVLG_04898	147.88	25.19	191.67	-2.494	3.624e-06	0.3292	0.7319	-2.86	1.895e-07	PF00106.20::adh_short::short_chain_dehydrogenase;PF00109.21::ketoacyl-synt::Beta-ketoacyl_synthase,_N-terminal_domain;PF00698.16::Acyl_transf_1::Acyl_transferase_domain;PF01575.14::MaoC_dehydratas::MaoC_like_domain;PF01648.15::ACPS::4'-phosphopantetheinyl_transferase_superfamily;PF02801.17::Ketoacyl-synt_C::Beta-ketoacyl_synthase,_C-terminal_domain;PF13452.1::zf-MaoC::Metal-binding_domain_of_MaoC…	NoKeggEC	SigP4_No	fatty_acid_synthase
MVLG_06278	22.29	6.6	28	-1.692	0.00587	0.2838	0.7967	-2.013	0.0006781	PF00319.13::SRF-TF::SRF-type_transcription_factor_(DNA-binding_and_dimerisation_domain)	NoKeggEC	SigP4_No	hypothetical_protein
MVLG_01941	14.45	1.76	18.86	-2.957	1.688e-05	0.339	0.7603	-3.341	1.645e-07	PF13878.1::zf-C2H2_3::zinc-finger_of_acetyl-transferase_ESCO;PF13880.1::Acetyltransf_13::ESCO1/2_acetyl-transferase	NoKeggEC	SigP4_No	hypothetical_protein
MVLG_00235	74.59	17.3	89.83	-2.048	0.0002662	0.2234	0.8376	-2.308	4.28e-05	PF04116.8::FA_hydroxylase::Fatty_acid_hydroxylase_superfamily	NoKeggEC	SigP4_No	hypothetical_protein
MVLG_06596	84.55	19.73	101.88	-2.039	0.000282	0.2241	0.835	-2.3	4.451e-05	PF00650.15::CRAL_TRIO::CRAL/TRIO_domain	NoKeggEC	SigP4_No	hypothetical_protein
MVLG_04858	202.37	14.54	252.73	-3.735	4.276e-11	0.2756	0.7872	-4.049	2.057e-12	NoDomain	NoKeggEC	SigP4_Yes	hypothetical_protein
MVLG_03546	7.26	0.97	8.85	-2.818	8.046e-05	0.2404	0.8623	-3.104	2.738e-06	NoDomain	NoKeggEC	SigP4_No	hypothetical_protein
MVLG_02841	19.43	4.71	23.1	-1.981	0.0008917	0.2046	0.8616	-2.224	0.0001412	PF03815.14::LCCL::LCCL_domain	NoKeggEC	SigP4_No	hypothetical_protein
MVLG_02083	15.3	0.31	19.71	-5.475	4.752e-14	0.3204	0.7612	-5.858	2.413e-16	PF00082.17::Peptidase_S8::Subtilase_family;PF06280.7::DUF1034::Fn3-like_domain_(DUF1034)	NoKeggEC	SigP4_Yes	hypothetical_protein
MVLG_03365	15.34	3.02	19.05	-2.284	8.421e-05	0.267	0.8072	-2.589	6.923e-06	PF00069.20::Pkinase::Protein_kinase_domain;PF08311.7::Mad3_BUB1_I::Mad3/BUB1_homology_region_1	NoKeggEC	SigP4_No	BUB_protein_kinase
MVLG_01374	17.92	4.08	22.35	-2.074	0.0003742	0.2736	0.7971	-2.385	3.177e-05	PF12717.2::Cnd1::non-SMC_mitotic_condensation_complex_subunit_1;PF12922.2::Cnd1_N::non-SMC_mitotic_condensation_complex_subunit_1,_N-term	NoKeggEC	SigP4_No	hypothetical_protein
MVLG_04959	29.58	7.74	36.59	-1.87	0.002432	0.2617	0.816	-2.17	0.0002788	NoDomain	NoKeggEC	SigP4_No	hypothetical_protein
MVLG_06557	32.31	4.22	41.27	-2.852	5.947e-05	0.3074	0.8001	-3.206	1.09e-06	PF08654.5::DASH_Dad2::DASH_complex_subunit_Dad2	NoKeggEC	SigP4_No	hypothetical_protein
MVLG_04038	25.17	3.45	24.7	-2.795	1.265e-05	-0.0722	0.9729	-2.765	8.913e-06	PF01351.13::RNase_HII::Ribonuclease_HII;TIGR00729::TIGR00729::TIGR00729:_ribonuclease_HII	NoKeggEC	SigP4_No	hypothetical_protein
MVLG_00055	57.48	8.48	54.78	-2.694	6.882e-06	-0.1141	0.9372	-2.619	1.016e-05	PF05207.8::zf-CSL::CSL_zinc_finger	NoKeggEC	SigP4_No	hypothetical_protein
MVLG_01130	15.42	2.49	14.55	-2.566	5.804e-06	-0.1286	0.9213	-2.474	1.362e-05	PF00145.12::DNA_methylase::C-5_cytosine-specific_DNA_methylase;PF00176.18::SNF2_N::SNF2_family_N-terminal_domain	NoKeggEC	SigP4_No	hypothetical_protein
MVLG_00062	536.48	143.51	509.37	-1.843	0.0007358	-0.1197	0.9251	-1.76	0.001906	PF00012.15::HSP70::Hsp70_protein;TIGR02350::TIGR02350::prok_dnaK:_chaperone_protein_DnaK	NoKeggEC	SigP4_No	heat_shock_protein_sks2
MVLG_04293	134.86	15.08	125.75	-3.098	4.054e-08	-0.1457	0.9085	-2.99	1.428e-07	PF03332.8::PMM::Eukaryotic_phosphomannomutase;TIGR01484::TIGR01484::HAD-SF-IIB:_HAD_hydrolase,_family_IIB	EC:5.4.2.8:Phosphomannomutase	SigP4_No	phosphomannomutase
MVLG_01868	39.66	4.38	37.05	-3.113	8.648e-08	-0.1429	0.9108	-3.009	2.685e-07	PF00394.17::Cu-oxidase::Multicopper_oxidase;PF07731.9::Cu-oxidase_2::Multicopper_oxidase;PF07732.10::Cu-oxidase_3::Multicopper_oxidase	NoKeggEC	SigP4_Yes	hypothetical_protein
MVLG_00041	243.18	42.88	223.51	-2.444	7.032e-06	-0.1666	0.884	-2.314	3.258e-05	PF00208.16::ELFV_dehydrog::Glutamate/Leucine/Phenylalanine/Valine_dehydrogenase;PF02812.13::ELFV_dehydrog_N::Glu/Leu/Phe/Val_dehydrogenase,_dimerisation_domain	NoKeggEC	SigP4_No	NADP-specific_glutamate_dehydrogenase
MVLG_05819	118.03	14.32	106.35	-2.981	7.536e-08	-0.1951	0.8616	-2.823	5.293e-07	NoDomain	NoKeggEC	SigP4_No	hypothetical_protein
MVLG_00823	55.2	9.72	47.37	-2.445	1.125e-05	-0.2656	0.797	-2.217	9.663e-05	PF01501.15::Glyco_transf_8::Glycosyl_transferase_family_8;PF03407.11::Nucleotid_trans::Nucleotide-diphospho-sugar_transferase	NoKeggEC	SigP4_No	hypothetical_protein
MVLG_06824	20.15	1.04	16.86	-4.176	2.026e-09	-0.3008	0.7967	-3.927	6.944e-09	PF00070.22::Pyr_redox::Pyridine_nucleotide-disulphide_oxidoreductase;PF07992.9::Pyr_redox_2::Pyridine_nucleotide-disulphide_oxidoreductase	NoKeggEC	SigP4_No	hypothetical_protein
MVLG_00308	12.25	2.03	10.37	-2.524	2.196e-05	-0.2852	0.794	-2.277	0.0001319	PF07690.11::MFS_1::Major_Facilitator_Superfamily;TIGR00880::TIGR00880::2_A_01_02:_multidrug_resistance_protein	NoKeggEC	SigP4_No	hypothetical_protein
MVLG_03532	65.87	9.74	55.3	-2.696	1.499e-06	-0.2972	0.7683	-2.436	1.831e-05	PF04137.10::ERO1::Endoplasmic_Reticulum_Oxidoreductin_1_(ERO1)	NoKeggEC	SigP4_No	hypothetical_protein
MVLG_06887	10.9	0.11	9.54	-6.076	1.121e-07	-0.2365	0.8631	-6.025	1.471e-09	NoDomain	NoKeggEC	SigP4_No	hypothetical_protein
MVLG_07110	27.76	0	23.78	-7.986	8.759e-08	-0.2672	0.845	-8.41	1.145e-10	NoDomain	NoKeggEC	SigP4_No	hypothetical_protein
MVLG_01129	24.06	4.87	21.48	-2.239	0.0001825	-0.2083	0.8657	-2.069	0.0005605	PF00270.24::DEAD::DEAD/DEAH_box_helicase;PF00271.26::Helicase_C::Helicase_conserved_C-terminal_domain;PF13959.1::DUF4217::Domain_of_unknown_function_(DUF4217)	EC:3.6.4.13:RNA_helicase	SigP4_No	hypothetical_protein
MVLG_05405	125.62	26.8	112.05	-2.169	8.046e-05	-0.2097	0.8485	-1.995	0.0004195	PF01583.15::APS_kinase::Adenylylsulphate_kinase;PF01747.12::ATP-sulfurylase::ATP-sulfurylase;PF14306.1::PUA_2::PUA-like_domain;TIGR00339::TIGR00339::sopT:_sulfate_adenylyltransferase;TIGR00455::TIGR00455::apsK:_adenylylsulfate_kinase	EC:2.7.7.4:Sulfate_adenylyltransferase	SigP4_No	sulfate_adenylyltransferase
MVLG_05686	80.99	8.29	69.6	-3.223	1.754e-08	-0.2635	0.8001	-2.998	1.753e-07	NoDomain	NoKeggEC	SigP4_No	hypothetical_protein
MVLG_02490	188.75	44.72	166.08	-2.018	0.0002382	-0.2294	0.8277	-1.825	0.001339	PF00270.24::DEAD::DEAD/DEAH_box_helicase;PF00271.26::Helicase_C::Helicase_conserved_C-terminal_domain;PF04851.10::ResIII::Type_III_restriction_enzyme,_res_subunit	EC:3.6.4.13:RNA_helicase	SigP4_No	ATP-dependent_RNA_helicase
MVLG_06500	42.06	6.23	36.25	-2.684	1.492e-05	-0.259	0.8211	-2.465	5.57e-05	PF01111.14::CKS::Cyclin-dependent_kinase_regulatory_subunit	NoKeggEC	SigP4_No	cyclin-dependent_kinase_regulatory_subunit
MVLG_04043	9.75	1.86	8.49	-2.321	0.0002013	-0.245	0.845	-2.115	0.0007407	PF00069.20::Pkinase::Protein_kinase_domain;PF07714.12::Pkinase_Tyr::Protein_tyrosine_kinase	NoKeggEC	SigP4_No	TTK_protein_kinase
MVLG_04431	50.47	9.99	43.97	-2.268	0.0003649	-0.2436	0.8386	-2.064	0.001154	PF10914.3::DUF2781::Protein_of_unknown_function_(DUF2781)	NoKeggEC	SigP4_No	hypothetical_protein
MVLG_06096	118.95	28.88	105.38	-1.982	0.0003445	-0.2195	0.8383	-1.799	0.001682	PF00984.14::UDPG_MGDP_dh::UDP-glucose/GDP-mannose_dehydrogenase_family,_central_domain;PF03720.10::UDPG_MGDP_dh_C::UDP-glucose/GDP-mannose_dehydrogenase_family,_UDP_binding_domain;PF03721.9::UDPG_MGDP_dh_N::UDP-glucose/GDP-mannose_dehydrogenase_family,_NAD_binding_domain;TIGR03026::TIGR03026::NDP-sugDHase:_nucleotide_sugar_dehydrogenase	EC:1.1.1.22:UDP-glucose_6-dehydrogenase	SigP4_No	UDP-glucose_6-dehydrogenase
MVLG_01365	32.49	5.47	28.38	-2.511	6.043e-06	-0.2402	0.8177	-2.307	4.509e-05	PF12814.2::Mcp5_PH::Meiotic_cell_cortex_C-terminal_pleckstrin_homology	NoKeggEC	SigP4_No	hypothetical_protein
MVLG_03834	278.91	17.66	239	-3.917	6.627e-12	-0.2676	0.7925	-3.688	1.212e-10	PF00881.19::Nitroreductase::Nitroreductase_family	NoKeggEC	SigP4_No	hypothetical_protein
MVLG_06071	40.15	7.82	78.26	-2.297	6.818e-05	0.9176	0.2018	-3.252	1.086e-08	PF00270.24::DEAD::DEAD/DEAH_box_helicase;PF00271.26::Helicase_C::Helicase_conserved_C-terminal_domain	NoKeggEC	SigP4_No	hypothetical_protein
MVLG_00405	1.85	0	4.05	NA	NA	1.072	0.4735	-7.108	6.608e-06	PF00107.21::ADH_zinc_N::Zinc-binding_dehydrogenase;PF08240.7::ADH_N::Alcohol_dehydrogenase_GroES-like_domain	NoKeggEC	SigP4_No	hypothetical_protein
MVLG_04712	67.1	22.47	113.52	-1.518	0.00905	0.7133	0.3572	-2.268	5.39e-05	PF00083.19::Sugar_tr::Sugar_(and_other)_transporter;PF07690.11::MFS_1::Major_Facilitator_Superfamily;TIGR00891::TIGR00891::2A0112:_MFS_transporter,_sialate:H+_symporter_(SHS)_family	NoKeggEC	SigP4_No	hypothetical_protein
MVLG_04323	1149.71	364.04	1995.31	-1.6	0.003902	0.7504	0.309	-2.387	1.444e-05	PF12585.3::DUF3759::Protein_of_unknown_function_(DUF3759)	NoKeggEC	SigP4_No	hypothetical_protein
MVLG_01142	35.66	9.28	63.91	-1.879	0.001802	0.7963	0.3066	-2.713	2.561e-06	NoDomain	NoKeggEC	SigP4_Yes	hypothetical_protein
MVLG_05844	717.93	275.97	1212.09	-1.32	0.02064	0.7107	0.3456	-2.067	0.0001991	PF00389.25::2-Hacid_dh::D-isomer_specific_2-hydroxyacid_dehydrogenase,_catalytic_domain;PF02826.14::2-Hacid_dh_C::D-isomer_specific_2-hydroxyacid_dehydrogenase,_NAD_binding_domain	NoKeggEC	SigP4_No	formate_dehydrogenase
MVLG_01459	19.23	5.72	34.29	-1.689	0.00363	0.789	0.299	-2.515	8.384e-06	PF06818.10::Fez1::Fez1;PF10495.4::PACT_coil_coil::Pericentrin-AKAP-450_domain_of_centrosomal_targeting_protein	NoKeggEC	SigP4_No	hypothetical_protein
MVLG_03217	396.08	82.01	742.34	-2.213	4.098e-05	0.8614	0.2226	-3.111	1.5e-08	PF00285.16::Citrate_synt::Citrate_synthase;PF00549.14::Ligase_CoA::CoA-ligase;PF02629.14::CoA_binding::CoA_binding_domain;PF08442.5::ATP-grasp_2::ATP-grasp_domain	EC:2.3.3.8:ATP_citrate_synthase	SigP4_No	ATP-citrate_synthase
MVLG_02482	11	3.76	18.92	-1.484	0.02993	0.7354	0.3991	-2.258	0.0001943	NoDomain	NoKeggEC	SigP4_No	hypothetical_protein
MVLG_03300	228.42	39.2	404.07	-2.483	4.953e-06	0.7779	0.2927	-3.297	2.68e-09	PF00224.16::PK::Pyruvate_kinase,_barrel_domain;PF02887.11::PK_C::Pyruvate_kinase,_alpha/beta_domain;TIGR01064::TIGR01064::pyruv_kin:_pyruvate_kinase	NoKeggEC	SigP4_No	pyruvate_kinase
MVLG_01749	47.4	16.44	76.7	-1.467	0.0125	0.6493	0.4172	-2.153	0.000146	PF11711.3::Tim54::Inner_membrane_protein_import_complex_subunit_Tim54	NoKeggEC	SigP4_No	hypothetical_protein
MVLG_06570	300.68	88.9	504.98	-1.699	0.002366	0.703	0.3556	-2.438	1.067e-05	PF00076.17::RRM_1::RNA_recognition_motif._(a.k.a._RRM,_RBD,_or_RNP_domain);PF13893.1::RRM_5::RNA_recognition_motif._(a.k.a._RRM,_RBD,_or_RNP_domain);PF14259.1::RRM_6::RNA_recognition_motif_(a.k.a._RRM,_RBD,_or_RNP_domain)	NoKeggEC	SigP4_No	hypothetical_protein
MVLG_02745	16.02	3.98	27.9	-1.945	0.001648	0.7544	0.3507	-2.738	2.94e-06	NoDomain	NoKeggEC	SigP4_No	hypothetical_protein
MVLG_05584	1015.84	396.08	1629.71	-1.3	0.02282	0.6371	0.4126	-1.973	0.0004024	PF01036.13::Bac_rhodopsin::Bacteriorhodopsin-like_protein	NoKeggEC	SigP4_No	hypothetical_protein
MVLG_02521	142.5	43.08	239.68	-1.666	0.003007	0.7051	0.3555	-2.408	1.442e-05	PF01370.16::Epimerase::NAD_dependent_epimerase/dehydratase_family;PF04321.12::RmlD_sub_bind::RmlD_substrate_binding_domain;TIGR01472::TIGR01472::gmd:_GDP-mannose_4,6-dehydratase	EC:4.2.1.47:GDP-mannose_4,6-dehydratase	SigP4_No	GDP-mannose_4,6_dehydratase
MVLG_00250	74.94	2.01	148.71	-5.113	6.169e-14	0.9432	0.1918	-6.109	2.765e-19	NoDomain	NoKeggEC	SigP4_No	hypothetical_protein
MVLG_02242	201.08	77.94	367.72	-1.308	0.02493	0.8258	0.2569	-2.17	0.0001016	PF00125.19::Histone::Core_histone_H2A/H2B/H3/H4;PF03847.8::TFIID_20kDa::Transcription_initiation_factor_TFIID_subunit_A	NoKeggEC	SigP4_No	histone_H2B
MVLG_06488	11.1	3.28	21.71	-1.683	0.0444	0.9196	0.3088	-2.646	4.517e-05	NoDomain	NoKeggEC	SigP4_No	hypothetical_protein
MVLG_02105	19.81	3.15	40.52	-2.582	5.115e-05	0.9867	0.1846	-3.61	1.91e-09	PF00724.15::Oxidored_FMN::NADH:flavin_oxidoreductase_/_NADH_oxidase_family	NoKeggEC	SigP4_No	hypothetical_protein
MVLG_02281	103.81	34.76	192.52	-1.519	0.00712	0.8462	0.239	-2.402	1.438e-05	PF00083.19::Sugar_tr::Sugar_(and_other)_transporter	NoKeggEC	SigP4_No	hypothetical_protein
MVLG_03256	18.9	6.81	34.49	-1.411	0.02742	0.8219	0.3011	-2.271	0.0001066	PF00324.16::AA_permease::Amino_acid_permease;PF13520.1::AA_permease_2::Amino_acid_permease;TIGR00913::TIGR00913::2A0310:_amino_acid_permease_(yeast)	NoKeggEC	SigP4_No	AAT_family_amino_acid_transporter
MVLG_00844	58.86	24.28	103.04	-1.218	0.03935	0.7628	0.3066	-2.017	0.0003293	PF08634.5::Pet127::Mitochondrial_protein_Pet127	NoKeggEC	SigP4_No	hypothetical_protein
MVLG_00357	80.87	29.85	145.72	-1.377	0.0212	0.8042	0.2887	-2.218	8.87e-05	PF01025.14::GrpE::GrpE	NoKeggEC	SigP4_No	hypothetical_protein
MVLG_01265	69.03	20.76	130.37	-1.671	0.006199	0.8718	0.2502	-2.58	6.845e-06	PF00125.19::Histone::Core_histone_H2A/H2B/H3/H4	NoKeggEC	SigP4_No	histone
MVLG_00334	198.13	65.94	398.04	-1.528	0.006748	0.9615	0.1586	-2.526	4.896e-06	PF00076.17::RRM_1::RNA_recognition_motif._(a.k.a._RRM,_RBD,_or_RNP_domain);PF13893.1::RRM_5::RNA_recognition_motif._(a.k.a._RRM,_RBD,_or_RNP_domain);PF14259.1::RRM_6::RNA_recognition_motif_(a.k.a._RRM,_RBD,_or_RNP_domain)	NoKeggEC	SigP4_No	hypothetical_protein
MVLG_04285	61.74	23.71	118.77	-1.32	0.03213	0.8986	0.2226	-2.255	7.356e-05	NoDomain	NoKeggEC	SigP4_No	hypothetical_protein
MVLG_04947	51.76	23.27	93.12	-1.094	0.07537	0.8019	0.2887	-1.932	0.0007074	PF01411.14::tRNA-synt_2c::tRNA_synthetases_class_II_(A);PF07973.9::tRNA_SAD::Threonyl_and_Alanyl_tRNA_synthetase_second_additional_domain	NoKeggEC	SigP4_No	hypothetical_protein
MVLG_04508	362.18	86.12	761.83	-2.013	0.0002273	1.028	0.1222	-3.077	2.285e-08	PF00676.15::E1_dh::Dehydrogenase_E1_component;TIGR03182::TIGR03182::PDH_E1_alph_y:_pyruvate_dehydrogenase_(acetyl-transferring)_E1_component,_alpha_subunit	EC:1.2.4.1:Pyruvate_dehydrogenase_(acetyl-transferring)	SigP4_No	pyruvate_dehydrogenase_E1_component_subunit_alpha
MVLG_03883	106.22	13.64	238.1	-2.898	4.183e-07	1.119	0.09392	-4.055	2.314e-12	PF04145.10::Ctr::Ctr_copper_transporter_family	NoKeggEC	SigP4_No	hypothetical_protein
MVLG_00083	30.8	1.27	72.69	-4.461	2.45e-08	1.192	0.1021	-5.72	4.842e-15	PF00967.12::Barwin::Barwin_family;PF03330.13::DPBB_1::Rare_lipoprotein_A_(RlpA)-like_double-psi_beta-barrel	NoKeggEC	SigP4_Yes	hypothetical_protein
MVLG_04921	244.94	114.23	457.56	-1.041	0.08572	0.8565	0.2342	-1.934	0.0006095	PF00736.14::EF1_GNE::EF-1_guanine_nucleotide_exchange_domain;PF10587.4::EF-1_beta_acid::Eukaryotic_elongation_factor_1_beta_central_acidic_region	NoKeggEC	SigP4_No	elongation_factor_EF-1_beta_subunit
MVLG_04899	127.04	37.35	266.21	-1.707	0.002018	1.022	0.1246	-2.766	4.971e-07	PF08354.5::DUF1729::Domain_of_unknown_function_(DUF1729)	NoKeggEC	SigP4_No	hypothetical_protein
MVLG_06164	16.8	4.91	35.68	-1.704	0.02833	1.039	0.205	-2.784	9.353e-06	PF08286.6::Spc24::Spc24_subunit_of_Ndc80	NoKeggEC	SigP4_No	hypothetical_protein
MVLG_03672	47.21	10.73	71.77	-2.074	0.0003479	0.5591	0.5185	-2.671	2.977e-06	PF03800.9::Nuf2::Nuf2_family	NoKeggEC	SigP4_No	hypothetical_protein
MVLG_01598	15.62	3.17	24.01	-2.232	0.0004207	0.574	0.5274	-2.845	2.1e-06	NoDomain	NoKeggEC	SigP4_No	hypothetical_protein
MVLG_02890	59.96	0.23	100.29	-7.72	2.999e-19	0.6969	0.3782	-8.539	3.272e-25	PF13933.1::HRXXH::Putative_peptidase_family	NoKeggEC	SigP4_Yes	hypothetical_protein
MVLG_01820	5.44	0.3	9.16	-3.977	2.456e-05	0.7034	0.5001	-4.76	1.518e-09	PF00743.14::FMO-like::Flavin-binding_monooxygenase-like;PF13450.1::NAD_binding_8::NAD(P)-binding_Rossmann-like_domain;PF13454.1::NAD_binding_9::FAD-NAD(P)-binding;PF13738.1::Pyr_redox_3::Pyridine_nucleotide-disulphide_oxidoreductase	NoKeggEC	SigP4_No	hypothetical_protein
MVLG_06794	9.23	1.91	13.34	-2.199	0.001899	0.4858	0.652	-2.728	2.341e-05	PF00083.19::Sugar_tr::Sugar_(and_other)_transporter;PF07690.11::MFS_1::Major_Facilitator_Superfamily	NoKeggEC	SigP4_No	hypothetical_protein
MVLG_05701	518.35	119.69	770.98	-2.056	0.0001554	0.5279	0.5262	-2.62	1.905e-06	PF00487.19::FA_desaturase::Fatty_acid_desaturase;PF11960.3::DUF3474::Domain_of_unknown_function_(DUF3474)	NoKeggEC	SigP4_No	omega-6_fatty_acid_desaturase_(delta-12_desaturase)
MVLG_06125	3.06	0.16	4.82	NA	NA	0.6009	0.797	-4.511	0.0001547	NoDomain	NoKeggEC	SigP4_No	hypothetical_protein
MVLG_05212	18.72	6.04	26.5	-1.57	0.01464	0.4557	0.6394	-2.063	0.0005727	PF04104.9::DNA_primase_lrg::Eukaryotic_and_archaeal_DNA_primase,_large_subunit	NoKeggEC	SigP4_No	hypothetical_protein
MVLG_05103	14.67	4.18	23.45	-1.748	0.004571	0.631	0.4616	-2.417	3.494e-05	PF03801.8::Ndc80_HEC::HEC/Ndc80p_family	NoKeggEC	SigP4_No	hypothetical_protein
MVLG_06153	6.47	2.02	10.22	-1.617	0.01409	0.6139	0.4991	-2.27	0.0001495	PF08696.6::Dna2::DNA_replication_factor_Dna2;PF12705.2::PDDEXK_1::PD-(D/E)XK_nuclease_superfamily;PF13086.1::AAA_11::AAA_domain;PF13087.1::AAA_12::AAA_domain;PF13245.1::AAA_19::Part_of_AAA_domain;PF13604.1::AAA_30::AAA_domain	NoKeggEC	SigP4_No	hypothetical_protein
MVLG_01409	259.49	91.79	404.98	-1.44	0.01069	0.5973	0.4526	-2.074	0.0001943	PF00012.15::HSP70::Hsp70_protein;TIGR02350::TIGR02350::prok_dnaK:_chaperone_protein_DnaK	NoKeggEC	SigP4_No	hsp70-like_protein
MVLG_01688	161.78	12.54	276.4	-3.627	1.005e-10	0.7277	0.3356	-4.392	2.736e-14	NoDomain	NoKeggEC	SigP4_No	hypothetical_protein
MVLG_06803	433.16	81.12	713.98	-2.357	1.443e-05	0.676	0.3763	-3.07	2.766e-08	PF00248.16::Aldo_ket_red::Aldo/keto_reductase_family	NoKeggEC	SigP4_No	NAD(P)H-dependent_D-xylose_reductase_xyl1
MVLG_03216	457.63	26.61	809.98	-4.044	3.312e-13	0.7788	0.2895	-4.86	4.9e-17	PF00173.23::Cyt-b5::Cytochrome_b5-like_Heme/Steroid_binding_domain;PF00487.19::FA_desaturase::Fatty_acid_desaturase	NoKeggEC	SigP4_No	stearoyl-CoA_desaturase_(delta-9_desaturase)
MVLG_03369	43.9	29.1	143.76	-0.534	0.4712	1.666	0.00517	-2.236	6.793e-05	PF06682.7::DUF1183::Protein_of_unknown_function_(DUF1183)	NoKeggEC	SigP4_No	hypothetical_protein
MVLG_01616	149.38	99.09	494.44	-0.5331	0.462	1.681	0.004225	-2.251	5.399e-05	PF12223.3::DUF3602::Protein_of_unknown_function_(DUF3602)	NoKeggEC	SigP4_No	hypothetical_protein
MVLG_06296	29.84	19.24	86.81	-0.5729	0.4789	1.494	0.02275	-2.104	0.0003023	NoDomain	NoKeggEC	SigP4_No	hypothetical_protein
MVLG_00069	72.44	45.64	214.09	-0.607	0.4063	1.518	0.01362	-2.161	0.0001319	NoDomain	NoKeggEC	SigP4_No	hypothetical_protein
MVLG_04226	179.07	49.66	901.34	-1.791	0.001352	2.286	3.443e-05	-4.114	3.347e-13	PF04116.8::FA_hydroxylase::Fatty_acid_hydroxylase_superfamily	NoKeggEC	SigP4_No	methylsterol_monooxygenase
MVLG_00294	53.14	35.66	155.53	-0.516	0.5081	1.503	0.01689	-2.056	0.0003151	PF03656.8::Pam16::Pam16	NoKeggEC	SigP4_No	hypothetical_protein
MVLG_07203	120.9	59.2	478.87	-0.9712	0.1117	1.941	0.0005649	-2.948	7.848e-08	PF01717.13::Meth_synt_2::Cobalamin-independent_synthase,_Catalytic_domain;PF08267.7::Meth_synt_1::Cobalamin-independent_synthase,_N-terminal_domain;TIGR01371::TIGR01371::met_syn_B12ind:_5-methyltetrahydropteroyltriglutamate--homocysteine_S-methyltransferase	NoKeggEC	SigP4_No	5-methyltetrahydropteroyltriglutamate-homocysteine_methyltransferase
MVLG_00629	43.42	28.29	139.07	-0.5588	0.4379	1.634	0.006099	-2.229	6.836e-05	PF02628.10::COX15-CtaA::Cytochrome_oxidase_assembly_protein	NoKeggEC	SigP4_No	hypothetical_protein
MVLG_01082	12.01	3.48	63.87	-1.706	0.04388	2.36	0.0003918	-4.111	1.087e-10	PF03330.13::DPBB_1::Rare_lipoprotein_A_(RlpA)-like_double-psi_beta-barrel	NoKeggEC	SigP4_No	hypothetical_protein
MVLG_01382	102.35	66.24	323.03	-0.5686	0.4256	1.613	0.006703	-2.218	7.35e-05	PF00125.19::Histone::Core_histone_H2A/H2B/H3/H4;PF00808.18::CBFD_NFYB_HMF::Histone-like_transcription_factor_(CBF/NF-Y)_and_archaeal_histone	NoKeggEC	SigP4_No	histone_H2A
MVLG_04114	15.41	8.02	47.85	-0.8824	0.2087	1.588	0.01137	-2.508	1.132e-05	NoDomain	NoKeggEC	SigP4_No	hypothetical_protein
MVLG_01100	5.97	3.44	17.67	-0.7358	0.3367	1.519	0.01965	-2.293	8.138e-05	NoDomain	NoKeggEC	SigP4_No	hypothetical_protein
MVLG_02243	227.4	120.12	727.91	-0.8617	0.1713	1.633	0.00509	-2.531	4.389e-06	PF00125.19::Histone::Core_histone_H2A/H2B/H3/H4;PF00808.18::CBFD_NFYB_HMF::Histone-like_transcription_factor_(CBF/NF-Y)_and_archaeal_histone	NoKeggEC	SigP4_No	histone_H2A.1
MVLG_06070	144.69	23.87	738.15	-2.538	5.411e-06	2.306	3.23e-05	-4.881	5.914e-17	NoDomain	NoKeggEC	SigP4_No	hypothetical_protein
MVLG_01448	251.67	132.71	819.57	-0.8642	0.1718	1.658	0.004369	-2.559	3.596e-06	PF00125.19::Histone::Core_histone_H2A/H2B/H3/H4	NoKeggEC	SigP4_No	histone_H2B
MVLG_03591	135.71	56.08	518.61	-1.215	0.04221	1.889	0.0009534	-3.141	1.546e-08	PF00153.22::Mito_carr::Mitochondrial_carrier_protein	NoKeggEC	SigP4_No	mitochondrial_DNA_replication_protein_YHM2
MVLG_01435	19.84	7.83	59.57	-1.275	0.07722	1.538	0.02341	-2.853	1.68e-06	NoDomain	NoKeggEC	SigP4_No	hypothetical_protein
MVLG_02236	29.04	15.22	75.59	-0.8709	0.2146	1.334	0.04368	-2.242	9.037e-05	PF00226.26::DnaJ::DnaJ_domain;PF07743.8::HSCB_C::HSCB_C-terminal_oligomerisation_domain;TIGR00714::TIGR00714::hscB:_Fe-S_protein_assembly_co-chaperone_HscB	NoKeggEC	SigP4_No	hypothetical_protein
MVLG_03836	167.82	77.82	471.26	-1.05	0.08121	1.445	0.01655	-2.531	4.587e-06	PF02779.19::Transket_pyr::Transketolase,_pyrimidine_binding_domain;PF02780.15::Transketolase_C::Transketolase,_C-terminal_domain	EC:1.2.4.1:Pyruvate_dehydrogenase_(acetyl-transferring)	SigP4_No	pyruvate_dehydrogenase_E1_component_subunit_beta
MVLG_01823	15.42	4.89	51.76	-1.592	0.01337	1.701	0.006301	-3.331	1.12e-08	PF01464.15::SLT::Transglycosylase_SLT_domain	NoKeggEC	SigP4_Yes	hypothetical_protein
MVLG_05169	7.52	2.81	24.47	-1.35	0.0876	1.654	0.01519	-3.044	5.132e-07	PF00920.16::ILVD_EDD::Dehydratase_family;TIGR00110::TIGR00110::ilvD:_dihydroxy-acid_dehydratase	NoKeggEC	SigP4_No	dihydroxy-acid_dehydratase
MVLG_06046	188.89	93.78	531.31	-0.9511	0.1244	1.447	0.01652	-2.434	1.064e-05	PF00549.14::Ligase_CoA::CoA-ligase;PF02629.14::CoA_binding::CoA_binding_domain;PF13380.1::CoA_binding_2::CoA_binding_domain;PF13607.1::Succ_CoA_lig::Succinyl-CoA_ligase_like_flavodoxin_domain;TIGR01019::TIGR01019::sucCoAalpha:_succinate-CoA_ligase,_alpha_subunit	EC:6.2.1.4:Succinate--CoA_ligase_(GDP-forming);EC:6.2.1.5:Succinate--CoA_ligase_(ADP-forming)	SigP4_No	succinyl-CoA_ligase_[GDP-forming]_subunit_alpha
MVLG_07102	137.77	52.96	439.07	-1.32	0.02291	1.627	0.005305	-2.984	6.382e-08	PF00724.15::Oxidored_FMN::NADH:flavin_oxidoreductase_/_NADH_oxidase_family	NoKeggEC	SigP4_No	hypothetical_protein
MVLG_05869	45.99	3.42	206.09	-3.677	9.311e-10	2.118	0.0001958	-5.837	7.852e-21	PF01758.11::SBF::Sodium_Bile_acid_symporter_family;PF13593.1::DUF4137::SBF-like_CPA_transporter_family_(DUF4137)	NoKeggEC	SigP4_No	hypothetical_protein
MVLG_05138	9.17	2.8	33.07	-1.644	0.02355	1.803	0.005779	-3.488	7.358e-09	NoDomain	NoKeggEC	SigP4_No	hypothetical_protein
MVLG_03061	1.97	0.74	6.59	-1.307	0.5342	1.682	0.1173	-3.046	0.0001963	NoDomain	NoKeggEC	SigP4_No	hypothetical_protein
MVLG_02656	49.95	19.15	163.38	-1.322	0.03043	1.664	0.005274	-3.023	6.895e-08	PF01154.12::HMG_CoA_synt_N::Hydroxymethylglutaryl-coenzyme_A_synthase_N_terminal;PF08540.5::HMG_CoA_synt_C::Hydroxymethylglutaryl-coenzyme_A_synthase_C_terminal;TIGR01833::TIGR01833::HMG-CoA-S_euk:_hydroxymethylglutaryl-CoA_synthase	NoKeggEC	SigP4_No	hydroxymethylglutaryl-CoA_synthase
MVLG_03480	7.94	4.09	23.48	-0.8968	0.2094	1.518	0.01903	-2.452	1.96e-05	PF08317.6::Spc7::Spc7_kinetochore_protein	NoKeggEC	SigP4_No	hypothetical_protein
MVLG_05451	52.05	32.26	132.02	-0.6312	0.3645	1.297	0.04153	-1.965	0.0005328	PF00291.20::PALP::Pyridoxal-phosphate_dependent_enzyme;TIGR01137::TIGR01137::cysta_beta:_cystathionine_beta-synthase	NoKeggEC	SigP4_No	hypothetical_protein
MVLG_03653	252.13	142.29	690.73	-0.7664	0.235	1.409	0.01994	-2.212	6.594e-05	PF00162.14::PGK::Phosphoglycerate_kinase	EC:2.7.2.3:Phosphoglycerate_kinase	SigP4_No	phosphoglycerate_kinase
MVLG_06870	381.66	201.92	1100.64	-0.8596	0.1687	1.483	0.01262	-2.379	1.551e-05	PF00056.18::Ldh_1_N::lactate/malate_dehydrogenase,_NAD_binding_domain;PF02866.13::Ldh_1_C::lactate/malate_dehydrogenase,_alpha/beta_C-terminal_domain;TIGR01772::TIGR01772::MDH_euk_gproteo:_malate_dehydrogenase,_NAD-dependent	EC:1.1.1.37:Malate_dehydrogenase	SigP4_No	malate_dehydrogenase
MVLG_01183	74.84	31.14	253.42	-1.205	0.04211	1.715	0.003114	-2.956	8.682e-08	PF00083.19::Sugar_tr::Sugar_(and_other)_transporter;PF07690.11::MFS_1::Major_Facilitator_Superfamily;TIGR00880::TIGR00880::2_A_01_02:_multidrug_resistance_protein	NoKeggEC	SigP4_No	hypothetical_protein
MVLG_04650	76.2	35.87	173.26	-1.027	0.1008	1.14	0.08471	-2.204	8.932e-05	PF01210.18::NAD_Gly3P_dh_N::NAD-dependent_glycerol-3-phosphate_dehydrogenase_N-terminus;PF07479.9::NAD_Gly3P_dh_C::NAD-dependent_glycerol-3-phosphate_dehydrogenase_C-terminus;TIGR03376::TIGR03376::glycerol3P_DH:_glycerol-3-phosphate_dehydrogenase_(NAD(+))	NoKeggEC	SigP4_No	glycerol-3-phosphate_dehydrogenase_[NAD+]_1
MVLG_00338	123.92	23.82	363.5	-2.317	4.612e-05	1.507	0.013	-3.862	1.173e-11	PF00581.15::Rhodanese::Rhodanese-like_domain	NoKeggEC	SigP4_No	hypothetical_protein
MVLG_04788	255.05	112.1	610.98	-1.127	0.05674	1.215	0.05435	-2.379	1.586e-05	PF00670.16::AdoHcyase_NAD::S-adenosyl-L-homocysteine_hydrolase,_NAD_binding_domain;PF02826.14::2-Hacid_dh_C::D-isomer_specific_2-hydroxyacid_dehydrogenase,_NAD_binding_domain;PF05221.12::AdoHcyase::S-adenosyl-L-homocysteine_hydrolase;PF07991.7::IlvN::Acetohydroxy_acid_isomeroreductase,_catalytic_domain;TIGR00936::TIGR00936::ahcY:_adenosylhomocysteinase	EC:3.3.1.1:Adenosylhomocysteinase	SigP4_No	adenosylhomocysteinase
MVLG_03976	470.94	198.85	1132.24	-1.185	0.04251	1.221	0.05282	-2.442	9.28e-06	PF00125.19::Histone::Core_histone_H2A/H2B/H3/H4;PF02969.12::TAF::TATA_box_binding_protein_associated_factor_(TAF)	NoKeggEC	SigP4_No	histone_H4
MVLG_01208	2.49	0	8.59	-6.332	0.005734	1.728	0.04878	-8.751	3.905e-12	NoDomain	NoKeggEC	SigP4_No	MFS_transporter,_SIT_family,_siderophore-iron:H+_symporter
MVLG_04249	198.8	46.55	572.61	-2.034	0.0003016	1.481	0.01445	-3.552	2.421e-10	PF00125.19::Histone::Core_histone_H2A/H2B/H3/H4	NoKeggEC	SigP4_No	histone
MVLG_01424	100.49	36.06	244.06	-1.419	0.01371	1.235	0.05198	-2.69	1.221e-06	PF00438.15::S-AdoMet_synt_N::S-adenosylmethionine_synthetase,_N-terminal_domain;PF02772.11::S-AdoMet_synt_M::S-adenosylmethionine_synthetase,_central_domain;PF02773.11::S-AdoMet_synt_C::S-adenosylmethionine_synthetase,_C-terminal_domain;TIGR01034::TIGR01034::metK:_methionine_adenosyltransferase	EC:2.5.1.6:Methionine_adenosyltransferase	SigP4_No	S-adenosylmethionine_synthase
MVLG_03306	741.2	388.46	1568.72	-0.8732	0.1619	1.037	0.1194	-1.946	0.000515	PF00125.19::Histone::Core_histone_H2A/H2B/H3/H4;PF02969.12::TAF::TATA_box_binding_protein_associated_factor_(TAF)	NoKeggEC	SigP4_No	histone_H4
MVLG_01383	325.43	142.99	740.88	-1.127	0.05773	1.142	0.07798	-2.306	3.102e-05	PF00125.19::Histone::Core_histone_H2A/H2B/H3/H4	NoKeggEC	SigP4_No	histone_H2B
MVLG_05473	113.99	60.92	236.61	-0.8449	0.1876	1.008	0.1373	-1.89	0.0008365	PF04055.16::Radical_SAM::Radical_SAM_superfamily;PF06968.8::BATS::Biotin_and_Thiamin_Synthesis_associated_domain;TIGR00433::TIGR00433::bioB:_biotin_synthase	EC:2.8.1.6:Biotin_synthase	SigP4_No	biotin_synthase
MVLG_04316	17.64	8.78	41.1	-0.9452	0.1871	1.175	0.0961	-2.157	0.0002155	PF00069.20::Pkinase::Protein_kinase_domain;PF07714.12::Pkinase_Tyr::Protein_tyrosine_kinase	EC:2.7.11.1:Non-specific_serine/threonine_protein_kinase	SigP4_No	AUR_protein_kinase
MVLG_05780	118.23	57.49	279.28	-0.981	0.1131	1.195	0.06394	-2.212	7.386e-05	PF00364.17::Biotin_lipoyl::Biotin-requiring_enzyme	NoKeggEC	SigP4_No	hypothetical_protein
MVLG_06349	2.55	0.49	8.16	-2.242	0.07985	1.622	0.07966	-3.929	5.326e-07	PF00296.15::Bac_luciferase::Luciferase-like_monooxygenase;TIGR03860::TIGR03860::FMN_nitrolo:_FMN-dependent_oxidoreductase,_nitrilotriacetate_monooxygenase_family	NoKeggEC	SigP4_No	hypothetical_protein
MVLG_02686	46	8.97	149.43	-2.296	6.066e-05	1.654	0.005234	-3.988	3.313e-12	PF12756.2::zf-C2H2_2::C2H2_type_zinc-finger_(2_copies)	NoKeggEC	SigP4_No	hypothetical_protein
MVLG_05860	18.64	6.28	54.24	-1.495	0.06914	1.491	0.04671	-3.029	1.698e-06	PF08649.5::DASH_Dad1::DASH_complex_subunit_Dad1	NoKeggEC	SigP4_No	hypothetical_protein
MVLG_00872	163	80.33	413.95	-0.9618	0.1169	1.3	0.03625	-2.298	3.266e-05	PF00198.18::2-oxoacid_dh::2-oxoacid_dehydrogenases_acyltransferase_(catalytic_domain);PF00364.17::Biotin_lipoyl::Biotin-requiring_enzyme;PF02817.12::E3_binding::e3_binding_domain;TIGR01349::TIGR01349::PDHac_trf_mito:_pyruvate_dehydrogenase_complex_dihydrolipoamide_acetyltransferase	NoKeggEC	SigP4_No	pyruvate_dehydrogenase_E2_component_(dihydrolipoamide_acetyltransferase)
MVLG_06779	35.96	19.54	85.81	-0.8172	0.3093	1.207	0.113	-2.063	0.0006662	PF09597.5::IGR::IGR_protein_motif	NoKeggEC	SigP4_No	hypothetical_protein
MVLG_01995	278.03	88.11	875.77	-1.598	0.004434	1.61	0.005898	-3.245	4.483e-09	NoDomain	NoKeggEC	SigP4_No	hypothetical_protein
MVLG_02501	34.58	7.33	120.05	-2.177	0.0001352	1.75	0.002753	-3.964	3.836e-12	PF01794.14::Ferric_reduct::Ferric_reductase_like_transmembrane_component;PF08022.7::FAD_binding_8::FAD-binding_domain;PF08030.7::NAD_binding_6::Ferric_reductase_NAD_binding_domain	NoKeggEC	SigP4_No	hypothetical_protein
MVLG_03305	306.54	81.56	707.77	-1.85	0.0009343	1.162	0.07237	-3.049	3.888e-08	PF00125.19::Histone::Core_histone_H2A/H2B/H3/H4	NoKeggEC	SigP4_No	histone
MVLG_03580	59.84	6.77	157.18	-3.079	9.726e-08	1.348	0.03234	-4.465	3.352e-14	PF09349.5::OHCU_decarbox::OHCU_decarboxylase	NoKeggEC	SigP4_No	hypothetical_protein
MVLG_00393	2.18	0.11	6.63	-4.041	0.0005451	1.555	0.06291	-5.715	4.847e-11	NoDomain	NoKeggEC	SigP4_No	hypothetical_protein
MVLG_00404	1.11	0	3.49	NA	NA	1.574	0.3724	-6.894	2.064e-05	PF02771.11::Acyl-CoA_dh_N::Acyl-CoA_dehydrogenase,_N-terminal_domain;PF08028.6::Acyl-CoA_dh_2::Acyl-CoA_dehydrogenase,_C-terminal_domain	NoKeggEC	SigP4_No	hypothetical_protein
MVLG_05792	89.66	34.51	206.84	-1.317	0.03146	1.16	0.0838	-2.514	8.623e-06	PF01250.12::Ribosomal_S6::Ribosomal_protein_S6;TIGR00166::TIGR00166::S6:_ribosomal_protein_S6	NoKeggEC	SigP4_No	30S_ribosomal_protein_S6
MVLG_07103	53.74	13.4	137.46	-1.94	0.001617	1.309	0.04737	-3.288	1.125e-08	PF02466.14::Tim17::Tim17/Tim22/Tim23/Pmp24_family	NoKeggEC	SigP4_No	hypothetical_protein
MVLG_07104	80.11	17.05	202.89	-2.169	0.0001823	1.295	0.04368	-3.502	7.673e-10	PF10273.4::WGG::Pre-rRNA-processing_protein_TSR2	NoKeggEC	SigP4_No	hypothetical_protein
MVLG_03041	4.47	0.07	12.92	-5.517	9.497e-06	1.48	0.05036	-7.183	9.812e-15	PF07690.11::MFS_1::Major_Facilitator_Superfamily	NoKeggEC	SigP4_No	hypothetical_protein
MVLG_03143	122.62	50.37	260.55	-1.224	0.03923	1.042	0.1216	-2.303	3.615e-05	PF01370.16::Epimerase::NAD_dependent_epimerase/dehydratase_family	EC:1.1.1.271:GDP-L-fucose_synthase	SigP4_No	GDP-L-fucose_synthase
MVLG_03682	61.49	29.87	125.43	-0.9827	0.112	0.9833	0.1496	-2.002	0.0003625	PF00365.15::PFK::Phosphofructokinase;TIGR02478::TIGR02478::6PF1K_euk:_6-phosphofructokinase	NoKeggEC	SigP4_No	6-phosphofructokinase
MVLG_05052	10.35	3.27	24.46	-1.596	0.01971	1.194	0.101	-2.829	2.052e-06	NoDomain	NoKeggEC	SigP4_Yes	hypothetical_protein
MVLG_01250	4.97	0.62	13.65	-2.872	0.002278	1.405	0.09198	-4.338	4.043e-09	PF00172.13::Zn_clus::Fungal_Zn(2)-Cys(6)_binuclear_cluster_domain	NoKeggEC	SigP4_No	hypothetical_protein
MVLG_03651	35.99	74.83	316.39	1.114	0.06902	3.09	2.312e-08	-2.012	0.0003151	PF01231.13::IDO::Indoleamine_2,3-dioxygenase	NoKeggEC	SigP4_No	indoleamine_2,3-dioxygenase
MVLG_04568	30.3	71.17	339	1.29	0.03531	3.437	9.976e-10	-2.184	9.037e-05	NoDomain	NoKeggEC	SigP4_No	hypothetical_protein
MVLG_03888	0.44	6.76	50.04	3.851	0.001768	6.641	9.081e-13	-2.815	2.448e-06	NoDomain	NoKeggEC	SigP4_Yes	hypothetical_protein
MVLG_05228	30.22	56.5	256.66	0.9557	0.2763	3.032	4.164e-06	-2.113	0.0003444	NoDomain	NoKeggEC	SigP4_No	hypothetical_protein
MVLG_03485	0.36	13.58	121.1	5.192	3.942e-09	8.251	2.956e-24	-3.088	3.317e-08	PF00534.15::Glycos_transf_1::Glycosyl_transferases_group_1;PF13439.1::Glyco_transf_4::Glycosyltransferase_Family_4;PF13579.1::Glyco_trans_4_4::Glycosyl_transferase_4-like_domain;PF13692.1::Glyco_trans_1_4::Glycosyl_transferases_group_1	NoKeggEC	SigP4_No	hypothetical_protein
MVLG_04581	20.62	27.99	86.11	0.4996	0.5012	2.017	0.0004861	-1.553	0.007854	PF12937.2::F-box-like::F-box-like	NoKeggEC	SigP4_No	hypothetical_protein
MVLG_04192	1.23	4.69	38.67	1.96	0.0396	4.893	1.622e-11	-2.97	3.689e-07	PF01758.11::SBF::Sodium_Bile_acid_symporter_family;TIGR00832::TIGR00832::acr3:_arsenical-resistance_protein	NoKeggEC	SigP4_No	hypothetical_protein
MVLG_01258	16.87	27.56	132.68	0.7649	0.3025	2.927	5.166e-07	-2.199	0.0001007	NoDomain	NoKeggEC	SigP4_Yes	hypothetical_protein
MVLG_02749	11.32	50.07	381.8	2.202	0.0001233	5.029	1.141e-17	-2.863	1.895e-07	PF00245.15::Alk_phosphatase::Alkaline_phosphatase;PF00884.18::Sulfatase::Sulfatase;PF01663.17::Phosphodiest::Type_I_phosphodiesterase_/_nucleotide_pyrophosphatase	NoKeggEC	SigP4_Yes	hypothetical_protein
MVLG_02900	10.47	27.41	184.71	1.443	0.02663	4.091	4.114e-12	-2.684	1.514e-06	NoDomain	NoKeggEC	SigP4_Yes	hypothetical_protein
MVLG_06978	30.75	40.25	124.6	0.4469	0.5646	1.973	0.0007597	-1.562	0.007709	PF01266.19::DAO::FAD_dependent_oxidoreductase	NoKeggEC	SigP4_No	hypothetical_protein
MVLG_03194	4.82	7.21	28.86	0.6327	0.5947	2.524	0.0005544	-1.929	0.002104	NoDomain	NoKeggEC	SigP4_Yes	hypothetical_protein
MVLG_02524	0.62	1.95	17.92	1.68	0.1455	4.772	3.542e-10	-3.128	1.845e-07	PF03151.11::TPT::Triose-phosphate_Transporter_family;PF08449.6::UAA::UAA_transporter_family	NoKeggEC	SigP4_No	hypothetical_protein
MVLG_04442	34.7	52.43	257.19	0.6539	0.3574	2.844	3.824e-07	-2.226	6.594e-05	PF00450.17::Peptidase_S10::Serine_carboxypeptidase	NoKeggEC	SigP4_Yes	hypothetical_protein
MVLG_05229	94.92	129.05	642.93	0.5017	0.484	2.715	7.656e-07	-2.249	4.799e-05	PF01658.12::Inos-1-P_synth::Myo-inositol-1-phosphate_synthase;PF07994.7::NAD_binding_5::Myo-inositol-1-phosphate_synthase	NoKeggEC	SigP4_No	inositol-3-phosphate_synthase_1-B
MVLG_04441	9.47	13.74	95.73	0.5854	0.7322	3.268	2.974e-05	-2.723	1.942e-05	PF00450.17::Peptidase_S10::Serine_carboxypeptidase	NoKeggEC	SigP4_No	hypothetical_protein
MVLG_06740	1.08	3	38.34	1.502	0.2645	5.059	2.13e-10	-3.594	7.326e-09	NoDomain	NoKeggEC	SigP4_No	hypothetical_protein
MVLG_03520	248.88	300.75	1274.42	0.3318	0.6652	2.311	2.741e-05	-2.016	0.0002969	PF13085.1::Fer2_3::2Fe-2S_iron-sulfur_cluster_binding_domain;PF13183.1::Fer4_8::4Fe-4S_dicluster_domain;PF13534.1::Fer4_17::4Fe-4S_dicluster_domain;TIGR00384::TIGR00384::dhsB:_succinate_dehydrogenase_and_fumarate_reductase_iron-sulfur_protein	EC:1.3.5.1:Succinate_dehydrogenase_(ubiquinone)	SigP4_No	succinate_dehydrogenase_[ubiquinone]_iron-sulfur_subunit
MVLG_06952	5.23	32.01	490.93	2.665	2.473e-05	6.5	1.037e-23	-3.871	5.588e-12	PF00149.23::Metallophos::Calcineurin-like_phosphoesterase;PF14008.1::Metallophos_C::Iron/zinc_purple_acid_phosphatase-like_protein_C	NoKeggEC	SigP4_Yes	hypothetical_protein
MVLG_03636	226.8	492.1	1231.35	1.176	0.0445	2.396	1.317e-05	-1.256	0.0354	PF11578.3::DUF3237::Protein_of_unknown_function_(DUF3237)	NoKeggEC	SigP4_No	hypothetical_protein
MVLG_02615	12.45	43.78	128.59	1.871	0.001617	3.322	7.006e-09	-1.486	0.01131	PF07690.11::MFS_1::Major_Facilitator_Superfamily	NoKeggEC	SigP4_No	hypothetical_protein
MVLG_05911	0.56	5.48	19.95	3.192	0.01988	4.955	4.615e-06	-1.79	0.007903	NoDomain	NoKeggEC	SigP4_No	hypothetical_protein
MVLG_06951	1.77	18.01	70.27	3.323	0.001294	5.186	2.494e-09	-1.893	0.002233	NoDomain	NoKeggEC	SigP4_No	hypothetical_protein
MVLG_04426	151.28	308.69	788.25	1.087	0.06862	2.336	2.384e-05	-1.285	0.03093	PF05328.7::CybS::CybS	NoKeggEC	SigP4_No	hypothetical_protein
MVLG_01845	4.32	40.4	152.84	3.28	3.18e-08	5.096	4.244e-17	-1.852	0.001058	PF00704.23::Glyco_hydro_18::Glycosyl_hydrolases_family_18	NoKeggEC	SigP4_No	hypothetical_protein
MVLG_00647	9.43	16.59	41.82	0.8721	0.2028	2.102	0.0003918	-1.266	0.03752	PF00082.17::Peptidase_S8::Subtilase_family;PF02225.17::PA::PA_domain;PF06280.7::DUF1034::Fn3-like_domain_(DUF1034)	NoKeggEC	SigP4_No	hypothetical_protein
MVLG_04551	0	3.79	17.58	5.429	0.07817	7.651	1.856e-05	-2.128	0.00396	NoDomain	NoKeggEC	SigP4_No	hypothetical_protein
MVLG_05680	0.31	4.51	18.78	3.759	0.002954	5.717	1.144e-08	-1.983	0.001803	NoDomain	NoKeggEC	SigP4_No	hypothetical_protein
MVLG_06187	20.29	30.75	84.35	0.6581	0.3407	2.01	0.0004753	-1.388	0.0192	NoDomain	NoKeggEC	SigP4_No	hypothetical_protein
MVLG_04566	160	344.56	1343.12	1.165	0.0468	3.024	2.757e-08	-1.895	0.0007275	PF00775.16::Dioxygenase_C::Dioxygenase	NoKeggEC	SigP4_Yes	hypothetical_protein
MVLG_02072	51.84	81.57	224.52	0.7124	0.2876	2.069	0.0002799	-1.393	0.01833	PF03171.15::2OG-FeII_Oxy::2OG-Fe(II)_oxygenase_superfamily;PF14226.1::DIOX_N::non-haem_dioxygenase_in_morphine_synthesis_N-terminal	NoKeggEC	SigP4_No	hypothetical_protein
MVLG_02044	7.1	15.04	52.78	1.137	0.1359	2.843	6.762e-06	-1.742	0.003396	PF00083.19::Sugar_tr::Sugar_(and_other)_transporter;PF07690.11::MFS_1::Major_Facilitator_Superfamily	NoKeggEC	SigP4_No	hypothetical_protein
MVLG_00618	14.04	27.15	80.2	1.008	0.144	2.466	3.416e-05	-1.494	0.01219	PF07690.11::MFS_1::Major_Facilitator_Superfamily	NoKeggEC	SigP4_No	hypothetical_protein
MVLG_00670	0.98	6.1	28.09	2.658	0.001954	4.758	7.075e-11	-2.134	0.0002589	PF00394.17::Cu-oxidase::Multicopper_oxidase;PF07731.9::Cu-oxidase_2::Multicopper_oxidase;PF07732.10::Cu-oxidase_3::Multicopper_oxidase	NoKeggEC	SigP4_No	hypothetical_protein
MVLG_04732	38.79	86.58	291.13	1.217	0.04261	2.862	2.528e-07	-1.682	0.003255	PF00155.16::Aminotran_1_2::Aminotransferase_class_I_and_II;PF00202.16::Aminotran_3::Aminotransferase_class-III;TIGR01885::TIGR01885::Orn_aminotrans:_ornithine--oxo-acid_transaminase	NoKeggEC	SigP4_No	ornithine_aminotransferase
MVLG_01981	13.43	22.43	61.89	0.7969	0.2759	2.157	0.0003499	-1.396	0.02076	NoDomain	NoKeggEC	SigP4_Yes	hypothetical_protein
MVLG_02045	0	0	17.84	NA	NA	6.095	0.01989	-6.643	0.0001008	NoDomain	NoKeggEC	SigP4_No	hypothetical_protein
MVLG_05260	30.62	29.61	159.55	0.0104	1	2.33	0.0003512	-2.358	7.882e-05	PF00253.16::Ribosomal_S14::Ribosomal_protein_S14p/S29e	NoKeggEC	SigP4_No	hypothetical_protein
MVLG_04260	57.56	56.05	291.32	0.02029	0.9946	2.294	4.86e-05	-2.31	3.465e-05	PF00491.16::Arginase::Arginase_family;TIGR01229::TIGR01229::rocF_arginase:_arginase	NoKeggEC	SigP4_No	arginase
MVLG_05703	79.76	54.18	3928.8	-0.499	0.4902	5.577	3.245e-21	-6.112	7.382e-24	PF01786.12::AOX::Alternative_oxidase	NoKeggEC	SigP4_Yes	hypothetical_protein
MVLG_07081	84.48	81.95	344.34	0.01481	0.9976	1.982	0.0004753	-2.003	0.000336	PF00171.17::Aldedh::Aldehyde_dehydrogenase_family;TIGR01236::TIGR01236::D1pyr5carbox1:_1-pyrroline-5-carboxylate_dehydrogenase	NoKeggEC	SigP4_No	delta-1-pyrroline-5-carboxylate_dehydrogenase
MVLG_00810	14.28	8.27	260.48	-0.727	0.3136	4.142	3.93e-13	-4.907	5.719e-17	PF09423.5::PhoD::PhoD-like_phosphatase	NoKeggEC	SigP4_Yes	hypothetical_protein
MVLG_02016	56.04	52.18	271.03	-0.04434	0.9742	2.228	8.535e-05	-2.309	3.472e-05	PF06747.8::CHCH::CHCH_domain	NoKeggEC	SigP4_No	hypothetical_protein
MVLG_02602	8.19	7.65	35.36	-0.0408	1	2.058	0.002742	-2.137	0.0004329	PF01151.13::ELO::GNS1/SUR4_family	NoKeggEC	SigP4_No	hypothetical_protein
MVLG_01958	0.7	1.35	17.07	NA	NA	4.414	0.0001775	-3.537	1.296e-05	NoDomain	NoKeggEC	SigP4_Yes	hypothetical_protein
MVLG_01436	2.4	2.94	22.38	0.3438	0.9334	3.148	0.0001136	-2.846	1.444e-05	PF07690.11::MFS_1::Major_Facilitator_Superfamily	NoKeggEC	SigP4_No	hypothetical_protein
MVLG_03620	71.29	79.97	358.29	0.2244	0.7975	2.284	4.063e-05	-2.096	0.0001669	PF01565.18::FAD_binding_4::FAD_binding_domain;PF02913.14::FAD-oxidase_C::FAD_linked_oxidases,_C-terminal_domain	NoKeggEC	SigP4_No	hypothetical_protein
MVLG_04242	0	1.29	41.45	NA	NA	9.049	5.141e-10	-4.885	4.934e-11	PF05730.6::CFEM::CFEM_domain	NoKeggEC	SigP4_Yes	hypothetical_protein
MVLG_06976	10.39	10.91	69.03	0.129	0.9299	2.683	9.507e-06	-2.591	6.766e-06	PF02668.11::TauD::Taurine_catabolism_dioxygenase_TauD,_TfdA_family	NoKeggEC	SigP4_No	hypothetical_protein
MVLG_04567	29.68	32.27	268.49	0.1791	0.8511	3.131	2.297e-08	-2.988	6.961e-08	PF10282.4::Lactonase::Lactonase,_7-bladed_beta-propeller	NoKeggEC	SigP4_No	hypothetical_protein
MVLG_04790	420.22	437.22	2117.51	0.116	0.9049	2.288	3.159e-05	-2.208	6.516e-05	PF00043.20::GST_C::Glutathione_S-transferase,_C-terminal_domain;PF02798.15::GST_N::Glutathione_S-transferase,_N-terminal_domain;PF13409.1::GST_N_2::Glutathione_S-transferase,_N-terminal_domain;PF13410.1::GST_C_2::Glutathione_S-transferase,_C-terminal_domain;PF13417.1::GST_N_3::Glutathione_S-transferase,_N-terminal_domain	NoKeggEC	SigP4_No	hypothetical_protein
MVLG_01328	41.8	44	175.5	0.1328	0.9076	2.024	0.0005501	-1.927	0.0007195	PF07491.6::PPI_Ypi1::Protein_phosphatase_inhibitor	NoKeggEC	SigP4_No	hypothetical_protein
MVLG_06435	41.36	43.89	175.38	0.1444	0.8873	2.039	0.0003735	-1.93	0.00064	PF00083.19::Sugar_tr::Sugar_(and_other)_transporter;PF07690.11::MFS_1::Major_Facilitator_Superfamily;TIGR00879::TIGR00879::SP:_MFS_transporter,_sugar_porter_(SP)_family	NoKeggEC	SigP4_No	hypothetical_protein
MVLG_00383	99.17	104.04	447.61	0.1278	0.8955	2.129	0.0001445	-2.037	0.0002589	NoDomain	NoKeggEC	SigP4_Yes	hypothetical_protein
MVLG_05058	222.39	236.52	882.97	0.1476	0.8735	1.944	0.0005429	-1.833	0.001148	PF00890.19::FAD_binding_2::FAD_binding_domain;PF02910.15::Succ_DH_flav_C::Fumarate_reductase_flavoprotein_C-term;TIGR01812::TIGR01812::sdhA_frdA_Gneg:_succinate_dehydrogenase_or_fumarate_reductase,_flavoprotein_subunit;TIGR01816::TIGR01816::sdhA_forward:_succinate_dehydrogenase,_flavoprotein_subunit	EC:1.3.5.1:Succinate_dehydrogenase_(ubiquinone)	SigP4_No	succinate_dehydrogenase_[ubiquinone]_flavoprotein_subunit
MVLG_04863	6.98	1.66	72.35	-1.987	0.02533	3.321	9.424e-08	-5.356	3.883e-16	PF08615.6::RNase_H2_suC::Ribonuclease_H2_non-catalytic_subunit_(Ylr154p-like)	NoKeggEC	SigP4_No	hypothetical_protein
MVLG_02944	81.97	51.73	454.96	-0.6049	0.386	2.427	1.182e-05	-3.068	2.869e-08	PF00155.16::Aminotran_1_2::Aminotransferase_class_I_and_II;TIGR01141::TIGR01141::hisC:_histidinol-phosphate_transaminase	NoKeggEC	SigP4_No	histidinol-phosphate_aminotransferase
MVLG_04443	4.62	3.58	17.16	-0.3071	0.771	1.845	0.004439	-2.19	0.0001883	NoDomain	NoKeggEC	SigP4_No	hypothetical_protein
MVLG_02237	56.1	37.32	249.97	-0.5284	0.4982	2.109	0.0002911	-2.675	1.904e-06	PF03937.11::Sdh5::Flavinator_of_succinate_dehydrogenase	NoKeggEC	SigP4_No	hypothetical_protein
MVLG_01403	6.12	2.63	42.31	NA	NA	2.698	0.01461	-3.862	4.203e-06	PF12907.2::zf-met2::Zinc-binding	NoKeggEC	SigP4_No	hypothetical_protein
MVLG_03656	25.12	5.23	234.58	-2.199	0.00039	3.177	1.645e-08	-5.415	5.261e-19	NoDomain	NoKeggEC	SigP4_No	hypothetical_protein
MVLG_04336	336.8	265.27	1145.66	-0.2856	0.7201	1.721	0.002795	-2.043	0.0002461	PF00300.17::His_Phos_1::Histidine_phosphatase_superfamily_(branch_1);TIGR01258::TIGR01258::pgm_1:_phosphoglycerate_mutase_1_family	NoKeggEC	SigP4_No	phosphoglycerate_mutase
MVLG_03975	244.51	136.04	1454.46	-0.7867	0.2279	2.527	4.615e-06	-3.35	1.498e-09	PF00125.19::Histone::Core_histone_H2A/H2B/H3/H4	NoKeggEC	SigP4_No	histone
MVLG_00843	66.35	41.62	281	-0.6135	0.3756	2.037	0.0003294	-2.687	1.22e-06	PF01218.13::Coprogen_oxidas::Coproporphyrinogen_III_oxidase	NoKeggEC	SigP4_No	hypothetical_protein
MVLG_04679	428.19	314.22	1401.51	-0.3877	0.5988	1.666	0.003874	-2.09	0.0001669	PF00113.17::Enolase_C::Enolase,_C-terminal_TIM_barrel_domain;PF03952.11::Enolase_N::Enolase,_N-terminal_domain;TIGR01060::TIGR01060::eno:_phosphopyruvate_hydratase	EC:4.2.1.11:Phosphopyruvate_hydratase	SigP4_No	enolase
MVLG_04845	73.88	36.58	390.94	-0.9539	0.1459	2.358	2.865e-05	-3.349	2.354e-09	PF05347.10::Complex1_LYR::Complex_1_protein_(LYR_family);PF13232.1::Complex1_LYR_1::Complex1_LYR-like	NoKeggEC	SigP4_No	hypothetical_protein
MVLG_00799	22.04	1.25	209.05	-4.035	8.521e-09	3.198	1.796e-08	-7.286	7.5e-26	PF00044.19::Gp_dh_N::Glyceraldehyde_3-phosphate_dehydrogenase,_NAD_binding_domain;PF02800.15::Gp_dh_C::Glyceraldehyde_3-phosphate_dehydrogenase,_C-terminal_domain;TIGR01534::TIGR01534::GAPDH-I:_glyceraldehyde-3-phosphate_dehydrogenase,_type_I	EC:1.2.1.12:Glyceraldehyde-3-phosphate_dehydrogenase_(phosphorylating)	SigP4_No	hypothetical_protein
MVLG_05275	8.61	2.04	71.38	-1.987	0.02533	3	2.169e-06	-5.035	1.583e-14	NoDomain	NoKeggEC	SigP4_Yes	hypothetical_protein
MVLG_00406	1.02	0.55	4.56	NA	NA	2.074	0.0995	-2.931	0.000821	PF00296.15::Bac_luciferase::Luciferase-like_monooxygenase;TIGR04021::TIGR04021::LLM_DMSO2_sfnG:_dimethyl_sulfone_monooxygenase_SfnG	NoKeggEC	SigP4_No	alkanesulfonate_monooxygenase
MVLG_02648	70.44	44.1	276.82	-0.6164	0.3826	1.929	0.0008041	-2.582	3.439e-06	PF00076.17::RRM_1::RNA_recognition_motif._(a.k.a._RRM,_RBD,_or_RNP_domain);PF13893.1::RRM_5::RNA_recognition_motif._(a.k.a._RRM,_RBD,_or_RNP_domain);PF14259.1::RRM_6::RNA_recognition_motif_(a.k.a._RRM,_RBD,_or_RNP_domain)	NoKeggEC	SigP4_No	hypothetical_protein
MVLG_01248	64.43	32.24	323.65	-0.9381	0.1746	2.282	8.051e-05	-3.258	8.673e-09	PF00125.19::Histone::Core_histone_H2A/H2B/H3/H4	NoKeggEC	SigP4_No	histone
MVLG_00818	115.66	77.11	429.07	-0.5259	0.4618	1.846	0.001214	-2.408	1.266e-05	PF00206.15::Lyase_1::Lyase;PF10415.4::FumaraseC_C::Fumarase_C_C-terminus;TIGR00979::TIGR00979::fumC_II:_fumarate_hydratase,_class_II	EC:4.2.1.2:Fumarate_hydratase	SigP4_No	fumarate_hydratase
MVLG_00961	141.25	67.26	2181.14	-1.011	0.09667	3.904	1.835e-12	-4.951	1.423e-17	PF02535.17::Zip::ZIP_Zinc_transporter;TIGR00820::TIGR00820::zip:_ZIP_zinc/iron_transport_family	NoKeggEC	SigP4_No	hypothetical_protein
MVLG_00273	54.86	42.07	414.15	-0.3236	0.7044	2.87	2.99e-07	-3.23	6.844e-09	PF00300.17::His_Phos_1::Histidine_phosphatase_superfamily_(branch_1)	NoKeggEC	SigP4_No	hypothetical_protein
MVLG_00609	98.39	63.77	1118.04	-0.5665	0.4322	3.461	4.033e-10	-4.064	6.112e-13	NoDomain	NoKeggEC	SigP4_No	hypothetical_protein
MVLG_04953	5.08	2.22	95.34	-1.119	0.2637	4.174	5.135e-11	-5.338	6.984e-17	NoDomain	NoKeggEC	SigP4_No	hypothetical_protein
MVLG_05899	178.77	134.39	1533.77	-0.3528	0.6435	3.056	1.901e-08	-3.445	4.253e-10	NoDomain	NoKeggEC	SigP4_No	hypothetical_protein
MVLG_00365	57.11	42.59	361.08	-0.364	0.648	2.615	3.132e-06	-3.015	5.63e-08	NoDomain	NoKeggEC	SigP4_No	hypothetical_protein
MVLG_00796	93.13	73.52	550.9	-0.2821	0.741	2.519	6.917e-06	-2.837	3.112e-07	PF10937.3::DUF2638::Protein_of_unknown_function_(DUF2638)	NoKeggEC	SigP4_No	hypothetical_protein
MVLG_00329	10.66	9.25	44.48	-0.1453	0.9127	2.014	0.0009623	-2.196	0.0001331	PF01619.13::Pro_dh::Proline_dehydrogenase	NoKeggEC	SigP4_No	hypothetical_protein
MVLG_06117	145.72	63.95	1276.07	-1.129	0.05866	3.085	1.493e-08	-4.251	5.545e-14	PF13905.1::Thioredoxin_8::Thioredoxin-like	NoKeggEC	SigP4_No	hypothetical_protein
MVLG_01449	98.01	67.19	571.15	-0.4855	0.514	2.497	7.879e-06	-3.019	5.224e-08	PF00125.19::Histone::Core_histone_H2A/H2B/H3/H4;PF00808.18::CBFD_NFYB_HMF::Histone-like_transcription_factor_(CBF/NF-Y)_and_archaeal_histone	NoKeggEC	SigP4_No	histone_H2A
MVLG_00889	215	178.62	776.65	-0.2087	0.8093	1.808	0.001472	-2.053	0.0002224	PF00118.19::Cpn60_TCP1::TCP-1/cpn60_chaperonin_family;TIGR02348::TIGR02348::GroEL:_chaperonin_GroL	NoKeggEC	SigP4_No	heat_shock_protein_60
MVLG_06422	5.31	3.9	28.75	-0.3838	0.7168	2.386	0.0003936	-2.809	3.082e-06	NoDomain	NoKeggEC	SigP4_No	hypothetical_protein
MVLG_00669	1.69	0.62	19.5	-1.342	0.3568	3.462	2.932e-06	-4.861	6.316e-12	PF04185.9::Phosphoesterase::Phosphoesterase_family	NoKeggEC	SigP4_No	hypothetical_protein
MVLG_05717	1.46	0.71	14.22	NA	NA	3.17	0.006325	-4.163	2.561e-06	NoDomain	NoKeggEC	SigP4_Yes	hypothetical_protein
MVLG_05589	245.4	119.04	2420.34	-0.9845	0.1107	3.257	2.655e-09	-4.278	4.228e-14	PF01521.15::Fe-S_biosyn::Iron-sulphur_cluster_biosynthesis;TIGR00049::TIGR00049::TIGR00049:_iron-sulfur_cluster_assembly_accessory_protein	NoKeggEC	SigP4_No	hypothetical_protein
MVLG_00085	19.78	0.76	365.37	-4.577	7.67e-10	4.16	4.129e-13	-8.797	6.871e-33	PF03330.13::DPBB_1::Rare_lipoprotein_A_(RlpA)-like_double-psi_beta-barrel	NoKeggEC	SigP4_Yes	hypothetical_protein
MVLG_06888	4.99	4.11	21.78	-0.2176	0.9499	2.068	0.01094	-2.327	0.0004146	NoDomain	NoKeggEC	SigP4_No	hypothetical_protein
MVLG_01961	5.37	5.45	0.67	0.07922	0.973	-3.005	0.0001118	3.059	9.952e-06	PF13426.1::PAS_9::PAS_domain;TIGR00229::TIGR00229::sensory_box:_PAS_domain_S-box_protein	NoKeggEC	SigP4_No	hypothetical_protein
MVLG_02555	37.51	39.82	6.71	0.1443	0.9181	-2.505	0.0008358	2.62	9.587e-05	PF01124.13::MAPEG::MAPEG_family	NoKeggEC	SigP4_No	hypothetical_protein
MVLG_03462	3.65	4.47	0	0.3495	0.7727	-7.463	1.856e-05	8.329	2.599e-10	NoDomain	NoKeggEC	SigP4_No	hypothetical_protein
MVLG_02297	46.4	53.27	12.74	0.2579	0.7557	-1.909	0.0008708	2.131	0.0001464	PF01388.16::ARID::ARID/BRIGHT_DNA_binding_domain	NoKeggEC	SigP4_No	hypothetical_protein
MVLG_01624	179.07	205.79	43.12	0.2593	0.7659	-2.096	0.0003838	2.32	4.783e-05	NoDomain	NoKeggEC	SigP4_No	hypothetical_protein
MVLG_04950	6.92	7.92	1.08	0.2523	0.812	-2.713	7.777e-05	2.935	3.204e-06	NoDomain	NoKeggEC	SigP4_No	hypothetical_protein
MVLG_01308	21.14	24.05	5.38	0.2446	0.7926	-2.013	0.001738	2.223	0.0001832	PF00067.17::p450::Cytochrome_P450	NoKeggEC	SigP4_No	hypothetical_protein
MVLG_04751	25.75	29.05	5.2	0.2326	0.801	-2.345	0.0001742	2.543	1.861e-05	PF00441.19::Acyl-CoA_dh_1::Acyl-CoA_dehydrogenase,_C-terminal_domain;PF02770.14::Acyl-CoA_dh_M::Acyl-CoA_dehydrogenase,_middle_domain;PF02771.11::Acyl-CoA_dh_N::Acyl-CoA_dehydrogenase,_N-terminal_domain	NoKeggEC	SigP4_No	hypothetical_protein
MVLG_00657	158.66	175.48	49.48	0.2041	0.8166	-1.725	0.003319	1.893	0.0008639	PF00106.20::adh_short::short_chain_dehydrogenase;PF08659.5::KR::KR_domain	NoKeggEC	SigP4_No	hypothetical_protein
MVLG_00665	14.07	13.01	3.01	-0.05383	0.9721	-2.26	0.000431	2.172	0.0003905	PF09729.4::Gti1_Pac2::Gti1/Pac2_family	NoKeggEC	SigP4_No	hypothetical_protein
MVLG_05114	29.96	28.46	3.94	-0.01526	0.998	-2.962	1.046e-06	2.913	8.29e-07	PF00324.16::AA_permease::Amino_acid_permease;PF13520.1::AA_permease_2::Amino_acid_permease;TIGR00907::TIGR00907::2A0304:_amino_acid_permease	NoKeggEC	SigP4_No	hypothetical_protein
MVLG_07149	20.48	19.35	0.7	-0.02377	0.9891	-4.843	3.173e-11	4.804	7.533e-12	PF05920.6::Homeobox_KN::Homeobox_KN_domain	NoKeggEC	SigP4_No	hypothetical_protein
MVLG_00944	27.08	26.32	6.12	0.01747	0.998	-2.188	0.0001767	2.17	0.0001571	PF00069.20::Pkinase::Protein_kinase_domain;PF07714.12::Pkinase_Tyr::Protein_tyrosine_kinase	NoKeggEC	SigP4_No	AGC/NDR_protein_kinase
MVLG_00448	2.12	1.83	0.29	-0.1583	0.9408	-2.87	0.002718	2.694	0.0008315	PF00122.15::E1-E2_ATPase::E1-E2_ATPase;PF00689.16::Cation_ATPase_C::Cation_transporting_ATPase,_C-terminus;PF00690.21::Cation_ATPase_N::Cation_transporter/ATPase,_N-terminus;PF00702.21::Hydrolase::haloacid_dehalogenase-like_hydrolase;PF12710.2::HAD::haloacid_dehalogenase-like_hydrolase;PF13246.1::Hydrolase_like2::Putative_hydrolase_of_sodium-potassium_ATPase_alpha_subunit;TIGR01106::TIGR01106::AT…	NoKeggEC	SigP4_No	hypothetical_protein
MVLG_02713	38.5	34.63	10.42	-0.09388	0.9299	-1.929	0.000984	1.799	0.001901	PF09270.5::BTD::Beta-trefoil_DNA-binding_domain;PF09271.6::LAG1-DNAbind::LAG1,_DNA_binding	NoKeggEC	SigP4_No	hypothetical_protein
MVLG_06093	64.5	57.48	17.54	-0.1075	0.9178	-1.922	0.0009862	1.779	0.002106	PF07690.11::MFS_1::Major_Facilitator_Superfamily	NoKeggEC	SigP4_No	hypothetical_protein
MVLG_02727	24.49	21.54	3.96	-0.1262	0.9092	-2.662	2.561e-05	2.503	4.888e-05	NoDomain	NoKeggEC	SigP4_No	hypothetical_protein
MVLG_02533	9.45	13.45	0.36	0.5672	0.4857	-4.672	1.694e-09	5.231	5.862e-13	NoDomain	NoKeggEC	SigP4_No	hypothetical_protein
MVLG_06688	13.01	17.89	0.47	0.5163	0.553	-4.718	1.86e-08	5.239	5.358e-11	NoDomain	NoKeggEC	SigP4_No	hypothetical_protein
MVLG_04867	79.02	111.45	0.3	0.5544	0.4414	-7.827	3.101e-19	8.422	7.281e-24	PF06687.7::SUR7::SUR7/PalI_family	NoKeggEC	SigP4_Yes	hypothetical_protein
MVLG_01456	28.59	34.81	8.12	0.3421	0.7159	-1.851	0.0119	2.161	0.0006416	NoDomain	NoKeggEC	SigP4_No	hypothetical_protein
MVLG_02725	7.94	9.8	1.75	0.3606	0.7211	-2.204	0.006262	2.536	0.0001698	NoDomain	NoKeggEC	SigP4_No	hypothetical_protein
MVLG_05895	17.53	26.74	0.91	0.6661	0.3959	-4.236	9.845e-08	4.889	7.513e-12	PF13417.1::GST_N_3::Glutathione_S-transferase,_N-terminal_domain	NoKeggEC	SigP4_No	hypothetical_protein
MVLG_02064	11.43	16.44	1.89	0.5819	0.5005	-2.616	0.0006147	3.17	1.474e-06	PF01435.13::Peptidase_M48::Peptidase_family_M48	NoKeggEC	SigP4_No	hypothetical_protein
MVLG_04894	45.31	61.74	13.79	0.5052	0.4864	-1.76	0.003494	2.229	8.446e-05	PF00172.13::Zn_clus::Fungal_Zn(2)-Cys(6)_binuclear_cluster_domain;PF04082.13::Fungal_trans::Fungal_specific_transcription_factor_domain	NoKeggEC	SigP4_No	hypothetical_protein
MVLG_06511	42.9	57.07	14.61	0.4704	0.5182	-1.598	0.007892	2.032	0.0003223	NoDomain	NoKeggEC	SigP4_No	hypothetical_protein
MVLG_02795	12.95	19.2	0	0.6255	0.4366	-8.458	3.291e-09	9.602	4.82e-16	NoDomain	NoKeggEC	SigP4_No	hypothetical_protein
MVLG_04126	43.9	68.35	4.2	0.6971	0.3029	-3.422	5.653e-09	4.086	3.95e-12	PF00083.19::Sugar_tr::Sugar_(and_other)_transporter;PF07690.11::MFS_1::Major_Facilitator_Superfamily;TIGR00879::TIGR00879::SP:_MFS_transporter,_sugar_porter_(SP)_family	NoKeggEC	SigP4_No	hypothetical_protein
MVLG_00183	59.67	84.14	21.59	0.5544	0.4364	-1.51	0.01516	2.029	0.0003542	PF00173.23::Cyt-b5::Cytochrome_b5-like_Heme/Steroid_binding_domain;PF01070.13::FMN_dh::FMN-dependent_dehydrogenase;PF01645.12::Glu_synthase::Conserved_region_in_glutamate_synthase	NoKeggEC	SigP4_No	L-lactate_dehydrogenase_(cytochrome)
MVLG_02155	14.27	24.29	0.91	0.8239	0.2705	-3.959	2.316e-07	4.765	5.625e-12	PF00230.15::MIP::Major_intrinsic_protein;TIGR00861::TIGR00861::MIP:_MIP_family_channel_proteins	NoKeggEC	SigP4_No	hypothetical_protein
MVLG_00373	33.95	57.5	5.97	0.8176	0.2399	-2.541	0.000111	3.327	3.46e-08	PF00596.16::Aldolase_II::Class_II_Aldolase_and_Adducin_N-terminal_domain	NoKeggEC	SigP4_No	hypothetical_protein
MVLG_01389	59.1	104.6	6.24	0.8821	0.1635	-3.283	1.416e-08	4.131	1.044e-12	PF00069.20::Pkinase::Protein_kinase_domain;PF07714.12::Pkinase_Tyr::Protein_tyrosine_kinase	EC:2.7.11.24:Mitogen-activated_protein_kinase	SigP4_No	CMGC/MAPK_protein_kinase
MVLG_02791	11.53	18.91	3.12	0.771	0.2628	-1.928	0.002052	2.665	3.795e-06	NoDomain	NoKeggEC	SigP4_No	hypothetical_protein
MVLG_03027	18.76	34.35	0.94	0.9303	0.1608	-4.322	4.966e-10	5.229	3.247e-15	PF07250.6::Glyoxal_oxid_N::Glyoxal_oxidase_N-terminus;PF09118.6::DUF1929::Domain_of_unknown_function_(DUF1929)	NoKeggEC	SigP4_Yes	hypothetical_protein
MVLG_07172	4.8	8.69	0.57	0.9085	0.3093	-3.053	0.002718	3.949	9.144e-08	PF07519.6::Tannase::Tannase_and_feruloyl_esterase	NoKeggEC	SigP4_Yes	hypothetical_protein
MVLG_02883	10.68	17.5	3.17	0.7692	0.3242	-1.788	0.0218	2.526	5.422e-05	NoDomain	NoKeggEC	SigP4_No	hypothetical_protein
MVLG_05115	63.75	107.42	23.83	0.8111	0.2094	-1.464	0.01811	2.239	6.627e-05	PF00171.17::Aldedh::Aldehyde_dehydrogenase_family	NoKeggEC	SigP4_No	aldehyde_dehydrogenase_(NAD+)
MVLG_05458	20.7	37.04	6.09	0.897	0.1951	-1.803	0.009126	2.666	7.312e-06	NoDomain	NoKeggEC	SigP4_No	hypothetical_protein
MVLG_00192	7.18	13.21	2.02	0.9363	0.1778	-1.868	0.007815	2.772	3.597e-06	PF00621.15::RhoGEF::RhoGEF_domain	NoKeggEC	SigP4_No	hypothetical_protein
MVLG_03137	35.98	60.1	11.75	0.7985	0.2301	-1.657	0.007806	2.42	1.876e-05	PF07690.11::MFS_1::Major_Facilitator_Superfamily	NoKeggEC	SigP4_No	hypothetical_protein
MVLG_02624	18.26	34.56	1.86	0.9773	0.1497	-3.316	2.543e-06	4.267	3.285e-11	PF00106.20::adh_short::short_chain_dehydrogenase;PF08659.5::KR::KR_domain;PF13561.1::adh_short_C2::Enoyl-(Acyl_carrier_protein)_reductase	NoKeggEC	SigP4_No	hypothetical_protein
MVLG_02731	20.77	35.01	7.05	0.8101	0.2803	-1.596	0.03279	2.373	9.173e-05	PF00106.20::adh_short::short_chain_dehydrogenase;PF01370.16::Epimerase::NAD_dependent_epimerase/dehydratase_family;PF08643.5::DUF1776::Fungal_family_of_unknown_function_(DUF1776);PF08659.5::KR::KR_domain;PF13460.1::NAD_binding_10::NADH(P)-binding;PF13561.1::adh_short_C2::Enoyl-(Acyl_carrier_protein)_reductase	NoKeggEC	SigP4_No	hypothetical_protein
MVLG_04213	3.01	5.3	0.81	0.8705	0.261	-1.931	0.01161	2.771	1e-05	PF02181.18::FH2::Formin_Homology_2_Domain;PF06367.11::Drf_FH3::Diaphanous_FH3_Domain;PF06371.8::Drf_GBD::Diaphanous_GTPase-binding_Domain	NoKeggEC	SigP4_No	hypothetical_protein
MVLG_02635	128.28	258.52	3.15	1.069	0.07511	-5.377	6.785e-18	6.415	1.15e-23	PF03171.15::2OG-FeII_Oxy::2OG-Fe(II)_oxygenase_superfamily;PF14226.1::DIOX_N::non-haem_dioxygenase_in_morphine_synthesis_N-terminal	NoKeggEC	SigP4_No	hypothetical_protein
MVLG_01293	131.33	76.99	1.04	-0.711	0.2965	-6.923	1.187e-20	6.209	3.58e-17	NoDomain	NoKeggEC	SigP4_No	hypothetical_protein
MVLG_02163	159.43	105.11	25.72	-0.5421	0.4392	-2.675	1.499e-06	2.098	0.0002034	NoDomain	NoKeggEC	SigP4_No	hypothetical_protein
MVLG_06901	47.02	29.51	4.12	-0.613	0.3667	-3.553	3.971e-10	2.905	2.931e-07	NoDomain	NoKeggEC	SigP4_No	hypothetical_protein
MVLG_01112	17.97	11.93	2.19	-0.5302	0.5299	-3.057	1.365e-05	2.497	0.0002599	PF00106.20::adh_short::short_chain_dehydrogenase	NoKeggEC	SigP4_No	hypothetical_protein
MVLG_05604	50.72	34.07	8	-0.5147	0.4887	-2.703	5.925e-06	2.154	0.0003074	NoDomain	NoKeggEC	SigP4_No	hypothetical_protein
MVLG_01700	101.81	70.33	22.45	-0.4746	0.5239	-2.223	0.0001338	1.713	0.003892	PF13409.1::GST_N_2::Glutathione_S-transferase,_N-terminal_domain;PF13417.1::GST_N_3::Glutathione_S-transferase,_N-terminal_domain	NoKeggEC	SigP4_No	hypothetical_protein
MVLG_06485	3.73	2.53	0.24	-0.4966	0.6725	-3.883	0.0001517	3.387	0.0003284	NoDomain	NoKeggEC	SigP4_Yes	hypothetical_protein
MVLG_01523	6.7	4.78	1.12	-0.4262	0.6235	-2.608	0.0003582	2.151	0.001926	NoDomain	NoKeggEC	SigP4_No	hypothetical_protein
MVLG_00369	23.73	16.95	3.97	-0.4255	0.6325	-2.608	0.0001217	2.151	0.00108	NoDomain	NoKeggEC	SigP4_Yes	hypothetical_protein
MVLG_00219	61.79	45.84	15.36	-0.3719	0.6215	-2.052	0.0003063	1.645	0.004583	PF00533.21::BRCT::BRCA1_C_Terminus_(BRCT)_domain;PF01068.16::DNA_ligase_A_M::ATP_dependent_DNA_ligase_domain;PF04675.9::DNA_ligase_A_N::DNA_ligase_N_terminus;PF04679.10::DNA_ligase_A_C::ATP_dependent_DNA_ligase_C_terminal_region;TIGR00574::TIGR00574::dnl1:_DNA_ligase_I,_ATP-dependent_(dnl1)	NoKeggEC	SigP4_No	hypothetical_protein
MVLG_03906	167.07	129.14	37.66	-0.3127	0.6862	-2.193	9.41e-05	1.845	0.001245	NoDomain	NoKeggEC	SigP4_No	hypothetical_protein
MVLG_03384	39.89	29.07	0.51	-0.3974	0.6109	-6.235	3.493e-17	5.829	6.701e-16	PF00657.17::Lipase_GDSL::GDSL-like_Lipase/Acylhydrolase	NoKeggEC	SigP4_Yes	hypothetical_protein
MVLG_00643	234.65	197.96	49.65	-0.1865	0.8381	-2.284	5.383e-05	2.062	0.0002853	NoDomain	NoKeggEC	SigP4_No	hypothetical_protein
MVLG_05833	143.82	116.8	31.73	-0.2414	0.7766	-2.224	9.385e-05	1.947	0.0006615	PF00106.20::adh_short::short_chain_dehydrogenase;PF08659.5::KR::KR_domain	NoKeggEC	SigP4_No	hypothetical_protein
MVLG_07206	347.47	215.12	96.27	-0.633	0.3408	-1.897	0.0007597	1.227	0.04108	PF10281.4::Ish1::Putative_stress-responsive_nuclear_envelope_protein	NoKeggEC	SigP4_Yes	hypothetical_protein
MVLG_03449	24.9	12.31	1.01	-0.9547	0.1763	-4.601	4.233e-10	3.629	7.854e-07	PF00172.13::Zn_clus::Fungal_Zn(2)-Cys(6)_binuclear_cluster_domain	NoKeggEC	SigP4_No	hypothetical_protein
MVLG_06244	21.84	13.29	4.81	-0.6562	0.3843	-2.218	0.0008344	1.528	0.02118	NoDomain	NoKeggEC	SigP4_No	hypothetical_protein
MVLG_04202	206.03	120.44	31.66	-0.7157	0.2719	-2.746	5.538e-07	1.995	0.0003749	PF00498.21::FHA::FHA_domain	NoKeggEC	SigP4_No	hypothetical_protein
MVLG_06269	44.94	24.08	2.22	-0.8412	0.1954	-4.374	4.129e-13	3.501	3.471e-09	NoDomain	NoKeggEC	SigP4_No	hypothetical_protein
MVLG_02747	32.54	18.61	3.68	-0.7462	0.2876	-3.175	3.574e-07	2.396	0.000123	PF07690.11::MFS_1::Major_Facilitator_Superfamily	NoKeggEC	SigP4_No	hypothetical_protein
MVLG_02940	22.5	44.3	11.64	1.034	0.1258	-0.9936	0.2288	1.993	0.0007902	PF00106.20::adh_short::short_chain_dehydrogenase	NoKeggEC	SigP4_No	hypothetical_protein
MVLG_02726	89.92	180.25	44.55	1.062	0.07817	-1.058	0.1187	2.084	0.0002003	PF03330.13::DPBB_1::Rare_lipoprotein_A_(RlpA)-like_double-psi_beta-barrel	NoKeggEC	SigP4_Yes	hypothetical_protein
MVLG_02043	64.07	128.23	32.37	1.059	0.07946	-1.029	0.1324	2.053	0.0002589	PF01019.16::G_glu_transpept::Gamma-glutamyltranspeptidase;TIGR00066::TIGR00066::g_glut_trans:_gamma-glutamyltransferase	NoKeggEC	SigP4_Yes	gamma-glutamyltransferase
MVLG_03522	12.08	28.03	4.22	1.27	0.05442	-1.554	0.04152	2.791	3.082e-06	NoDomain	NoKeggEC	SigP4_No	hypothetical_protein
MVLG_07076	54.91	115.73	29.13	1.134	0.06902	-0.9581	0.2027	2.056	0.0003411	NoDomain	NoKeggEC	SigP4_Yes	hypothetical_protein
MVLG_03984	68.14	159.3	30.81	1.284	0.02663	-1.189	0.06779	2.437	1.072e-05	PF02893.15::GRAM::GRAM_domain	NoKeggEC	SigP4_No	hypothetical_protein
MVLG_01072	13.29	35.61	4.18	1.477	0.02509	-1.703	0.03623	3.149	2.699e-07	PF01174.14::SNO::SNO_glutamine_amidotransferase_family;PF07685.9::GATase_3::CobB/CobQ-like_glutamine_amidotransferase_domain;TIGR03800::TIGR03800::PLP_synth_Pdx2:_pyridoxal_5'-phosphate_synthase,_glutaminase_subunit_Pdx2	NoKeggEC	SigP4_No	hypothetical_protein
MVLG_04966	2.71	8.36	0.37	1.668	0.05537	-2.814	0.02812	4.487	7.99e-08	PF04116.8::FA_hydroxylase::Fatty_acid_hydroxylase_superfamily	NoKeggEC	SigP4_No	hypothetical_protein
MVLG_04103	11.86	23.94	6.36	1.071	0.09669	-0.9412	0.2264	1.977	0.0007155	PF02992.9::Transposase_21::Transposase_family_tnp2	NoKeggEC	SigP4_No	hypothetical_protein
MVLG_01217	11.99	32.37	2.54	1.49	0.01264	-2.278	0.000323	3.736	1.809e-10	NoDomain	NoKeggEC	SigP4_No	hypothetical_protein
MVLG_05060	122.4	266.86	55.28	1.183	0.04368	-1.191	0.06637	2.338	2.478e-05	PF00450.17::Peptidase_S10::Serine_carboxypeptidase	NoKeggEC	SigP4_Yes	hypothetical_protein
MVLG_06131	25.87	53.91	13.43	1.117	0.06772	-0.9897	0.1667	2.072	0.0002659	NoDomain	NoKeggEC	SigP4_No	hypothetical_protein
MVLG_02640	204.81	648.58	9.11	1.722	0.001757	-4.532	3.264e-15	6.218	5.649e-24	PF00732.14::GMC_oxred_N::GMC_oxidoreductase;PF05199.8::GMC_oxred_C::GMC_oxidoreductase	NoKeggEC	SigP4_No	hypothetical_protein
MVLG_01508	10.76	27.62	1.15	1.417	0.02209	-3.245	2.645e-06	4.635	3.673e-13	NoDomain	NoKeggEC	SigP4_No	hypothetical_protein
MVLG_03760	25.4	50.41	11.44	1.047	0.09606	-1.193	0.08901	2.205	0.000111	PF04488.10::Gly_transf_sug::Glycosyltransferase_sugar-binding_region_containing_DXD_motif	NoKeggEC	SigP4_No	hypothetical_protein
MVLG_04352	28.54	67.84	6.45	1.307	0.03183	-2.184	0.0005544	3.458	3.405e-09	PF07519.6::Tannase::Tannase_and_feruloyl_esterase	NoKeggEC	SigP4_No	hypothetical_protein
MVLG_05201	5.26	11.87	1.28	1.23	0.07386	-2.066	0.00772	3.266	1.259e-07	PF03169.10::OPT::OPT_oligopeptide_transporter_protein;TIGR00727::TIGR00727::ISP4_OPT:_small_oligopeptide_transporter,_OPT_family;TIGR00728::TIGR00728::OPT_sfam:_oligopeptide_transporters,_OPT_superfamily	NoKeggEC	SigP4_No	hypothetical_protein
MVLG_05853	97.24	238.92	5.66	1.355	0.01924	-4.136	5.286e-12	5.459	5.443e-19	NoDomain	NoKeggEC	SigP4_No	hypothetical_protein
MVLG_06318	37.84	76.72	8.88	1.078	0.08718	-2.131	0.0006452	3.174	3.966e-08	NoDomain	NoKeggEC	SigP4_No	hypothetical_protein
MVLG_02477	66.02	115.91	28.52	0.8701	0.1822	-1.254	0.06622	2.089	0.0002581	PF02036.12::SCP2::SCP-2_sterol_transfer_family	NoKeggEC	SigP4_No	hypothetical_protein
MVLG_02906	29.27	51.61	12.07	0.8763	0.1916	-1.319	0.06111	2.161	0.0002013	PF00860.15::Xan_ur_permease::Permease_family;TIGR00801::TIGR00801::ncs2:_uracil-xanthine_permease	NoKeggEC	SigP4_No	hypothetical_protein
MVLG_03350	72.44	129.93	33.67	0.9013	0.1519	-1.15	0.0837	2.015	0.0003496	PF13519.1::VWA_2::von_Willebrand_factor_type_A_domain	NoKeggEC	SigP4_No	hypothetical_protein
MVLG_00269	10.81	22.54	2.74	1.118	0.07825	-2.019	0.001793	3.104	8.55e-08	PF00172.13::Zn_clus::Fungal_Zn(2)-Cys(6)_binuclear_cluster_domain	NoKeggEC	SigP4_No	hypothetical_protein
MVLG_06052	48.89	102.77	11.01	1.13	0.06295	-2.192	0.0002491	3.287	7.412e-09	PF00564.19::PB1::PB1_domain	NoKeggEC	SigP4_No	hypothetical_protein
MVLG_00957	37.72	74.61	11.08	1.042	0.0881	-1.811	0.002399	2.818	4.961e-07	PF00096.21::zf-C2H2::Zinc_finger,_C2H2_type;PF13465.1::zf-H2C2_2::Zinc-finger_double_domain	NoKeggEC	SigP4_No	hypothetical_protein
MVLG_03423	16.07	37.27	0.95	1.271	0.04162	-4.085	6.105e-09	5.333	9.384e-16	PF00501.23::AMP-binding::AMP-binding_enzyme	NoKeggEC	SigP4_No	hypothetical_protein
MVLG_02963	9.08	21.86	4.75	1.325	0.03439	-0.9763	0.2308	2.266	0.0001016	PF00046.24::Homeobox::Homeobox_domain	NoKeggEC	SigP4_No	hypothetical_protein
MVLG_05713	31.76	71.46	18.25	1.228	0.03879	-0.8436	0.2615	2.036	0.0003151	PF05691.7::Raffinose_syn::Raffinose_synthase_or_seed_inhibition_protein_Sip1	NoKeggEC	SigP4_No	hypothetical_protein
MVLG_00047	35.98	105.04	12.99	1.604	0.005084	-1.513	0.01845	3.081	4.157e-08	NoDomain	NoKeggEC	SigP4_Yes	hypothetical_protein
MVLG_00533	103.78	287.38	37.34	1.528	0.006685	-1.519	0.01236	3.011	5.401e-08	PF04389.12::Peptidase_M28::Peptidase_family_M28	NoKeggEC	SigP4_Yes	hypothetical_protein
MVLG_02121	58.87	248.56	4.8	2.135	0.0001958	-3.634	5.681e-08	5.742	9.294e-19	NoDomain	NoKeggEC	SigP4_No	hypothetical_protein
MVLG_01367	14.94	59.94	1.97	2.061	0.0003497	-2.95	9.383e-06	4.982	8.732e-16	PF00501.23::AMP-binding::AMP-binding_enzyme;PF13193.1::DUF4009::Domain_of_unknown_function_(DUF4009)	NoKeggEC	SigP4_No	hypothetical_protein
MVLG_02838	30.87	70.39	19.39	1.247	0.04328	-0.7144	0.4021	1.926	0.0009019	PF00106.20::adh_short::short_chain_dehydrogenase;PF01370.16::Epimerase::NAD_dependent_epimerase/dehydratase_family;PF08659.5::KR::KR_domain;PF13561.1::adh_short_C2::Enoyl-(Acyl_carrier_protein)_reductase	NoKeggEC	SigP4_No	3-oxoacyl-[acyl-carrier_protein]_reductase
MVLG_04980	16.6	39.83	9.41	1.318	0.05105	-0.8591	0.3627	2.144	0.0004146	NoDomain	NoKeggEC	SigP4_No	hypothetical_protein
MVLG_00276	32.35	121.65	5.44	1.968	0.0004999	-2.61	2.14e-05	4.545	2.009e-14	PF00153.22::Mito_carr::Mitochondrial_carrier_protein	NoKeggEC	SigP4_No	hypothetical_protein
MVLG_03069	13.63	32.8	7.5	1.323	0.042	-0.9028	0.3066	2.192	0.0002282	NoDomain	NoKeggEC	SigP4_No	hypothetical_protein
MVLG_03279	173.65	561.61	50.93	1.752	0.001448	-1.814	0.001583	3.53	1.903e-10	PF00083.19::Sugar_tr::Sugar_(and_other)_transporter;PF07690.11::MFS_1::Major_Facilitator_Superfamily;TIGR00879::TIGR00879::SP:_MFS_transporter,_sugar_porter_(SP)_family	NoKeggEC	SigP4_No	hypothetical_protein
MVLG_04375	49.39	134.07	34.23	1.499	0.009435	-0.5733	0.5079	2.036	0.0003151	PF00107.21::ADH_zinc_N::Zinc-binding_dehydrogenase;PF08240.7::ADH_N::Alcohol_dehydrogenase_GroES-like_domain;PF13602.1::ADH_zinc_N_2::Zinc-binding_dehydrogenase	NoKeggEC	SigP4_No	hypothetical_protein
MVLG_04917	29.42	96.08	17.73	1.765	0.002365	-0.774	0.3465	2.503	9.353e-06	PF00107.21::ADH_zinc_N::Zinc-binding_dehydrogenase;PF08240.7::ADH_N::Alcohol_dehydrogenase_GroES-like_domain;PF13602.1::ADH_zinc_N_2::Zinc-binding_dehydrogenase	NoKeggEC	SigP4_No	NADPH2:quinone_reductase
MVLG_05320	21.95	60.45	14.8	1.519	0.007459	-0.6135	0.4566	2.097	0.0001801	PF01699.19::Na_Ca_ex::Sodium/calcium_exchanger_protein;PF03733.8::DUF307::Domain_of_unknown_function_(DUF307);TIGR00378::TIGR00378::cax:_calcium/proton_exchanger	NoKeggEC	SigP4_No	hypothetical_protein
MVLG_05250	4.81	23.44	1.3	2.327	0.001866	-1.879	0.1954	4.192	4.42e-09	NoDomain	NoKeggEC	SigP4_No	hypothetical_protein
MVLG_06645	27.15	82.25	15.36	1.657	0.00321	-0.8664	0.2408	2.488	7.46e-06	NoDomain	NoKeggEC	SigP4_No	hypothetical_protein
MVLG_05022	51.48	170.91	28.12	1.789	0.001649	-0.9161	0.2191	2.67	1.878e-06	PF00378.15::ECH::Enoyl-CoA_hydratase/isomerase_family	NoKeggEC	SigP4_No	hypothetical_protein
MVLG_04287	411.15	1170.96	257.32	1.569	0.004743	-0.7209	0.339	2.253	4.573e-05	NoDomain	NoKeggEC	SigP4_No	hypothetical_protein
MVLG_04528	14.28	36.48	9.79	1.41	0.01978	-0.588	0.5184	1.963	0.000697	NoDomain	NoKeggEC	SigP4_No	hypothetical_protein
MVLG_00633	15.11	37.62	10.58	1.374	0.02157	-0.5585	0.5364	1.897	0.0009927	PF00651.26::BTB::BTB/POZ_domain	NoKeggEC	SigP4_No	hypothetical_protein
MVLG_01288	13.58	37.46	7.7	1.522	0.00905	-0.8621	0.2644	2.348	3.04e-05	PF13532.1::2OG-FeII_Oxy_2::2OG-Fe(II)_oxygenase_superfamily	NoKeggEC	SigP4_No	hypothetical_protein
MVLG_01338	4.05	16.55	0.82	2.043	0.0995	NA	NA	4.227	5.239e-05	PF04142.10::Nuc_sug_transp::Nucleotide-sugar_transporter	NoKeggEC	SigP4_No	hypothetical_protein
MVLG_02667	58.66	175.49	28.07	1.639	0.003595	-1.107	0.1031	2.711	1.09e-06	PF00171.17::Aldedh::Aldehyde_dehydrogenase_family	NoKeggEC	SigP4_No	hypothetical_protein
MVLG_01025	17.77	65.87	5.25	1.947	0.0008	-1.797	0.00772	3.711	1.675e-10	PF00561.15::Abhydrolase_1::alpha/beta_hydrolase_fold;PF06441.7::EHN::Epoxide_hydrolase_N_terminus;PF12697.2::Abhydrolase_6::Alpha/beta_hydrolase_family	NoKeggEC	SigP4_No	hypothetical_protein
MVLG_05302	17.02	52.38	7.81	1.679	0.003874	-1.167	0.1076	2.811	7.253e-07	PF00170.16::bZIP_1::bZIP_transcription_factor;PF07716.10::bZIP_2::Basic_region_leucine_zipper	NoKeggEC	SigP4_No	hypothetical_protein
MVLG_04635	65.81	257.33	21.47	2.025	0.0002541	-1.659	0.006603	3.649	8.785e-11	PF00478.20::IMPDH::IMP_dehydrogenase_/_GMP_reductase_domain;PF01070.13::FMN_dh::FMN-dependent_dehydrogenase;PF03060.10::NMO::Nitronate_monooxygenase	NoKeggEC	SigP4_No	hypothetical_protein
MVLG_05934	46.42	129.05	27.63	1.533	0.007196	-0.7926	0.3034	2.29	4.28e-05	PF00135.23::COesterase::Carboxylesterase_family;PF00326.16::Peptidase_S9::Prolyl_oligopeptidase_family;PF07859.8::Abhydrolase_3::alpha/beta_hydrolase_fold	NoKeggEC	SigP4_No	hypothetical_protein
MVLG_01593	15.53	46.88	8.45	1.652	0.003724	-0.9212	0.2117	2.538	5.504e-06	PF07728.9::AAA_5::AAA_domain_(dynein-related_subfamily)	NoKeggEC	SigP4_No	hypothetical_protein
MVLG_01706	14.55	54.38	21.5	1.96	0.0005499	0.518	0.5709	1.406	0.01833	PF00096.21::zf-C2H2::Zinc_finger,_C2H2_type;PF13465.1::zf-H2C2_2::Zinc-finger_double_domain	NoKeggEC	SigP4_No	hypothetical_protein
MVLG_02350	17.21	66.33	25.69	2.005	0.0003145	0.5328	0.5408	1.436	0.01483	PF00233.14::PDEase_I::3'5'-cyclic_nucleotide_phosphodiesterase	NoKeggEC	SigP4_No	hypothetical_protein
MVLG_01173	12.32	68.07	21.7	2.523	5.97e-06	0.7706	0.3287	1.717	0.002778	PF03016.10::Exostosin::Exostosin_family;PF04142.10::Nuc_sug_transp::Nucleotide-sugar_transporter;TIGR00803::TIGR00803::nst:_UDP-galactose_transporter	NoKeggEC	SigP4_No	hypothetical_protein
MVLG_03486	5.04	42.61	11.27	3.12	1.038e-05	1.106	0.3227	1.982	0.001115	PF04828.9::GFA::Glutathione-dependent_formaldehyde-activating_enzyme	NoKeggEC	SigP4_No	hypothetical_protein
MVLG_01840	9.01	194.27	36.39	4.486	5.869e-15	1.967	0.0009592	2.484	6.718e-06	PF13632.1::Glyco_trans_2_3::Glycosyl_transferase_family_group_2;PF13641.1::Glyco_tranf_2_3::Glycosyltransferase_like_family_2	NoKeggEC	SigP4_No	hypothetical_protein
MVLG_03819	40.32	158.35	58.52	2.031	0.0002701	0.4923	0.5815	1.503	0.01027	PF00153.22::Mito_carr::Mitochondrial_carrier_protein	NoKeggEC	SigP4_No	hypothetical_protein
MVLG_04241	270.67	1786.38	504.26	2.781	2.599e-07	0.8526	0.2366	1.892	0.0007445	PF05730.6::CFEM::CFEM_domain	NoKeggEC	SigP4_Yes	hypothetical_protein
MVLG_00789	4.05	1058.21	168.11	8.082	2.703e-33	5.324	3.347e-18	2.722	7.219e-07	NoDomain	NoKeggEC	SigP4_Yes	hypothetical_protein
MVLG_05980	40.8	194.42	65.64	2.31	2.73e-05	0.6407	0.4309	1.634	0.004529	PF00441.19::Acyl-CoA_dh_1::Acyl-CoA_dehydrogenase,_C-terminal_domain;PF02770.14::Acyl-CoA_dh_M::Acyl-CoA_dehydrogenase,_middle_domain;PF02771.11::Acyl-CoA_dh_N::Acyl-CoA_dehydrogenase,_N-terminal_domain;PF08028.6::Acyl-CoA_dh_2::Acyl-CoA_dehydrogenase,_C-terminal_domain	NoKeggEC	SigP4_No	medium-chain_specific_acyl-CoA_dehydrogenase
MVLG_04220	32.49	141.69	50.06	2.181	0.0001289	0.5777	0.5274	1.568	0.00758	PF00378.15::ECH::Enoyl-CoA_hydratase/isomerase_family	NoKeggEC	SigP4_No	hypothetical_protein
MVLG_05215	43.83	5227.74	876.56	6.955	1.062e-28	4.276	4.748e-14	2.644	1.474e-06	NoDomain	NoKeggEC	SigP4_Yes	hypothetical_protein
MVLG_06144	16.03	67.58	24.3	2.134	0.0001449	0.5548	0.5274	1.543	0.008386	NoDomain	NoKeggEC	SigP4_No	hypothetical_protein
MVLG_02113	27.02	116.31	41.35	2.162	0.0002274	0.5678	0.5577	1.559	0.008783	PF07859.8::Abhydrolase_3::alpha/beta_hydrolase_fold	NoKeggEC	SigP4_No	hypothetical_protein
MVLG_05133	83.28	384.12	131.11	2.264	3.473e-05	0.6096	0.4526	1.618	0.004845	PF01145.20::Band_7::SPFH_domain_/_Band_7_family	NoKeggEC	SigP4_No	hypothetical_protein
MVLG_00690	8.87	88.89	21.48	3.379	6.707e-09	1.228	0.1018	2.115	0.0001806	NoDomain	NoKeggEC	SigP4_Yes	hypothetical_protein
MVLG_00978	10.4	38.5	16.42	1.945	0.0007155	0.6133	0.4811	1.296	0.03274	PF00172.13::Zn_clus::Fungal_Zn(2)-Cys(6)_binuclear_cluster_domain	NoKeggEC	SigP4_No	hypothetical_protein
MVLG_03548	8.74	45.71	16.7	2.442	3.579e-05	0.8875	0.299	1.519	0.01089	PF00026.18::Asp::Eukaryotic_aspartyl_protease	NoKeggEC	SigP4_No	hypothetical_protein
MVLG_01401	12.14	148.22	41.97	3.656	1.313e-08	1.736	0.03285	1.886	0.001317	NoDomain	NoKeggEC	SigP4_No	hypothetical_protein
MVLG_04268	0.77	328.19	72.82	8.766	1.155e-32	6.494	2.399e-20	2.239	5.141e-05	NoDomain	NoKeggEC	SigP4_No	hypothetical_protein
MVLG_00606	10.12	50.49	18.57	2.374	4.861e-05	0.8296	0.3271	1.509	0.01124	NoDomain	NoKeggEC	SigP4_No	hypothetical_protein
MVLG_06585	11.97	60.35	22.06	2.386	0.0001485	0.8336	0.3883	1.518	0.01304	PF03061.17::4HBT::Thioesterase_superfamily;TIGR00369::TIGR00369::unchar_dom_1:_uncharacterized_domain_1	NoKeggEC	SigP4_No	hypothetical_protein
MVLG_05537	5.14	36.48	11.65	2.863	0.0001782	1.121	0.3598	1.71	0.007845	NoDomain	NoKeggEC	SigP4_No	hypothetical_protein
MVLG_04942	6.2	119.25	28.76	4.319	3.716e-13	2.165	0.0006438	2.119	0.0001579	PF00083.19::Sugar_tr::Sugar_(and_other)_transporter;PF06609.8::TRI12::Fungal_trichothecene_efflux_pump_(TRI12);PF07690.11::MFS_1::Major_Facilitator_Superfamily	NoKeggEC	SigP4_No	hypothetical_protein
MVLG_04109	42.27	151.12	64.1	1.896	0.0005723	0.5556	0.5059	1.305	0.02812	PF12157.3::DUF3591::Protein_of_unknown_function_(DUF3591)	NoKeggEC	SigP4_No	hypothetical_protein
MVLG_05571	11.8	155.47	40.75	3.768	2.689e-09	1.736	0.02324	1.998	0.000542	PF01088.16::Peptidase_C12::Ubiquitin_carboxyl-terminal_hydrolase,_family_1	NoKeggEC	SigP4_No	hypothetical_protein
MVLG_05865	0.67	43.71	9.54	5.994	8.695e-13	3.706	0.0002837	2.261	0.0001087	PF04479.8::RTA1::RTA1_like_protein	NoKeggEC	SigP4_No	hypothetical_protein
MVLG_02158	13.76	104.37	32.37	2.98	8.545e-08	1.188	0.08225	1.756	0.002104	NoDomain	NoKeggEC	SigP4_No	hypothetical_protein
MVLG_05244	15.01	76.72	27.58	2.41	2.347e-05	0.8323	0.3024	1.543	0.008699	PF00501.23::AMP-binding::AMP-binding_enzyme;PF13193.1::DUF4009::Domain_of_unknown_function_(DUF4009)	NoKeggEC	SigP4_No	hypothetical_protein
MVLG_04269	22.47	205.85	59.69	3.252	1.083e-08	1.363	0.04392	1.853	0.001154	PF01965.19::DJ-1_PfpI::DJ-1/PfpI_family;PF13278.1::DUF4066::Putative_amidotransferase	NoKeggEC	SigP4_Yes	hypothetical_protein
MVLG_05952	1.3	227.39	41.87	7.475	1.211e-25	4.933	2.627e-12	2.508	5.914e-06	PF07470.8::Glyco_hydro_88::Glycosyl_Hydrolase_Family_88	NoKeggEC	SigP4_No	hypothetical_protein
MVLG_01931	3.04	15.05	5.2	2.359	0.0004186	0.7288	0.522	1.596	0.009924	PF08448.5::PAS_4::PAS_fold;PF13426.1::PAS_9::PAS_domain;TIGR00229::TIGR00229::sensory_box:_PAS_domain_S-box_protein	NoKeggEC	SigP4_No	hypothetical_protein
MVLG_04297	27.97	117.67	44.23	2.131	0.0001366	0.6161	0.4588	1.479	0.01164	PF00319.13::SRF-TF::SRF-type_transcription_factor_(DNA-binding_and_dimerisation_domain)	NoKeggEC	SigP4_No	hypothetical_protein
MVLG_05259	54.5	202.91	81.71	1.954	0.0004372	0.539	0.5311	1.38	0.01982	PF01699.19::Na_Ca_ex::Sodium/calcium_exchanger_protein;TIGR00378::TIGR00378::cax:_calcium/proton_exchanger;TIGR00846::TIGR00846::caca2:_calcium/proton_exchanger	NoKeggEC	SigP4_No	Ca2+:H+_antiporter
MVLG_01260	1.4	21.07	5.01	3.931	9.032e-07	1.767	0.1692	2.134	0.0005475	PF13668.1::Ferritin_2::Ferritin-like_domain	NoKeggEC	SigP4_No	hypothetical_protein
MVLG_03107	2.91	22.54	6.52	3.002	2.648e-06	1.114	0.2239	1.854	0.001897	NoDomain	NoKeggEC	SigP4_No	hypothetical_protein
MVLG_05045	27.58	103.08	41.46	1.959	0.0006201	0.5423	0.5531	1.381	0.02087	NoDomain	NoKeggEC	SigP4_No	hypothetical_protein
MVLG_04284	26.69	116.24	43.07	2.181	7.83e-05	0.6453	0.4251	1.5	0.0102	NoDomain	NoKeggEC	SigP4_No	hypothetical_protein
MVLG_01261	44.69	179.76	69.4	2.066	0.0002152	0.5896	0.4876	1.44	0.01468	PF00098.18::zf-CCHC::Zinc_knuckle	NoKeggEC	SigP4_No	hypothetical_protein
MVLG_01337	37.66	162.31	61.93	2.166	9.149e-05	0.6726	0.4006	1.457	0.01309	PF00083.19::Sugar_tr::Sugar_(and_other)_transporter;PF07690.11::MFS_1::Major_Facilitator_Superfamily	NoKeggEC	SigP4_No	hypothetical_protein
MVLG_05767	4.3	23.91	8.11	2.525	0.0001318	0.8657	0.399	1.625	0.0085	PF00107.21::ADH_zinc_N::Zinc-binding_dehydrogenase;PF08240.7::ADH_N::Alcohol_dehydrogenase_GroES-like_domain	NoKeggEC	SigP4_No	hypothetical_protein
MVLG_05924	1.28	313.28	63.06	7.961	2.435e-28	5.548	2.189e-15	2.38	1.599e-05	NoDomain	NoKeggEC	SigP4_Yes	hypothetical_protein
MVLG_01307	25.34	389.63	97.26	4	8.223e-13	1.895	0.00117	2.07	0.0001989	PF00134.18::Cyclin_N::Cyclin,_N-terminal_domain;PF08613.6::Cyclin::Cyclin	NoKeggEC	SigP4_No	hypothetical_protein
MVLG_04965	5.61	47.91	13.91	3.144	7.008e-07	1.26	0.1587	1.85	0.001704	NoDomain	NoKeggEC	SigP4_No	hypothetical_protein
MVLG_03356	0.72	485.81	92.09	9.398	9.842e-33	6.901	3.551e-19	2.467	7.575e-06	NoDomain	NoKeggEC	SigP4_Yes	hypothetical_protein
MVLG_06390	8.83	34.3	13.72	2.013	0.0008371	0.5888	0.5522	1.389	0.02253	NoDomain	NoKeggEC	SigP4_No	hypothetical_protein
MVLG_00675	22.53	105.53	38.52	2.285	3.715e-05	0.7282	0.356	1.521	0.009135	NoDomain	NoKeggEC	SigP4_No	hypothetical_protein
MVLG_02928	16.65	104.42	33.4	2.702	5.999e-06	0.9567	0.2607	1.711	0.003607	PF00106.20::adh_short::short_chain_dehydrogenase;PF08659.5::KR::KR_domain;PF13561.1::adh_short_C2::Enoyl-(Acyl_carrier_protein)_reductase	NoKeggEC	SigP4_No	2,4-dienoyl-CoA_reductase_(NADPH2)
MVLG_02048	2.24	58.92	13.02	4.76	4.223e-13	2.483	0.0009535	2.244	7.798e-05	NoDomain	NoKeggEC	SigP4_No	hypothetical_protein
MVLG_04343	1.24	166.31	18.49	7.103	3.866e-24	3.834	8.881e-08	3.236	5.78e-09	PF00505.14::HMG_box::HMG_(high_mobility_group)_box	NoKeggEC	SigP4_No	non-B_type_DNA_binding_protein
MVLG_00439	132.22	1245.9	244.59	3.295	1.162e-09	0.8424	0.2426	2.416	1.106e-05	PF00501.23::AMP-binding::AMP-binding_enzyme;PF11930.3::DUF3448::Domain_of_unknown_function_(DUF3448);PF13193.1::DUF4009::Domain_of_unknown_function_(DUF4009);TIGR02188::TIGR02188::Ac_CoA_lig_AcsA:_acetate--CoA_ligase	EC:6.2.1.1:Acetate--CoA_ligase	SigP4_No	acetyl-coenzyme_A_synthetase
MVLG_01942	54.86	646.43	115.11	3.617	3.97e-11	1.024	0.1289	2.557	3.3e-06	PF00096.21::zf-C2H2::Zinc_finger,_C2H2_type;PF13465.1::zf-H2C2_2::Zinc-finger_double_domain;PF13894.1::zf-C2H2_4::C2H2-type_zinc_finger	NoKeggEC	SigP4_No	hypothetical_protein
MVLG_04381	9.41	107.62	19.12	3.566	4.77e-09	0.9741	0.3033	2.558	6.999e-06	NoDomain	NoKeggEC	SigP4_Yes	hypothetical_protein
MVLG_07267	24.68	122	34.21	2.362	3.638e-05	0.4255	0.6829	1.901	0.0008837	NoDomain	NoKeggEC	SigP4_No	hypothetical_protein
MVLG_07032	0.13	38.48	3.87	8.063	1.191e-19	4.668	2.738e-05	3.376	3.504e-09	PF00933.16::Glyco_hydro_3::Glycosyl_hydrolase_family_3_N_terminal_domain;PF01915.17::Glyco_hydro_3_C::Glycosyl_hydrolase_family_3_C-terminal_domain	NoKeggEC	SigP4_No	Beta_glucosidase
MVLG_00305	38.31	423.11	74.65	3.522	3.238e-10	0.9164	0.2275	2.57	3.535e-06	NoDomain	NoKeggEC	SigP4_No	hypothetical_protein
MVLG_06864	21.24	90.73	29.16	2.152	0.0001201	0.412	0.6735	1.705	0.003069	PF00732.14::GMC_oxred_N::GMC_oxidoreductase;PF05199.8::GMC_oxred_C::GMC_oxidoreductase	NoKeggEC	SigP4_No	hypothetical_protein
MVLG_01370	24.79	178.66	42.2	2.906	2.434e-07	0.7218	0.3929	2.149	0.0001308	PF02517.11::Abi::CAAX_protease_self-immunity	NoKeggEC	SigP4_No	hypothetical_protein
MVLG_04459	8.89	80.18	16.96	3.226	5.222e-08	0.8843	0.3196	2.307	4.736e-05	PF12706.2::Lactamase_B_2::Beta-lactamase_superfamily_domain;PF13483.1::Lactamase_B_3::Beta-lactamase_superfamily_domain	NoKeggEC	SigP4_No	hypothetical_protein
MVLG_06572	15.33	101.55	25.06	2.785	5.088e-07	0.6634	0.4233	2.086	0.0001972	PF00069.20::Pkinase::Protein_kinase_domain;PF07714.12::Pkinase_Tyr::Protein_tyrosine_kinase	NoKeggEC	SigP4_No	RAN_protein_kinase
MVLG_02817	24.06	141.68	37.32	2.615	2.158e-06	0.5878	0.4955	1.992	0.0003937	PF00083.19::Sugar_tr::Sugar_(and_other)_transporter;PF06609.8::TRI12::Fungal_trichothecene_efflux_pump_(TRI12);PF07690.11::MFS_1::Major_Facilitator_Superfamily	NoKeggEC	SigP4_No	hypothetical_protein
MVLG_04153	19.19	92.95	27.75	2.331	7.661e-05	0.4861	0.6443	1.81	0.001928	PF02689.9::Herpes_Helicase::Helicase	NoKeggEC	SigP4_No	hypothetical_protein
MVLG_01902	39.94	203.14	58.84	2.397	0.0002128	0.5113	0.679	1.852	0.002102	NoDomain	NoKeggEC	SigP4_No	hypothetical_protein
MVLG_00910	0	25.88	3.03	8.023	5.895e-07	5.004	0.299	3.136	8.739e-06	NoDomain	NoKeggEC	SigP4_Yes	hypothetical_protein
MVLG_02572	23.61	111.27	33.28	2.294	4.221e-05	0.45	0.6376	1.808	0.001554	PF01266.19::DAO::FAD_dependent_oxidoreductase	NoKeggEC	SigP4_No	hypothetical_protein
MVLG_05068	38.12	187.92	54.48	2.359	1.823e-05	0.47	0.6054	1.853	0.001074	PF02518.21::HATPase_c::Histidine_kinase-,_DNA_gyrase_B-,_and_HSP90-like_ATPase;PF10436.4::BCDHK_Adom3::Mitochondrial_branched-chain_alpha-ketoacid_dehydrogenase_kinase	NoKeggEC	SigP4_No	pyruvate_dehydrogenase_[lipoamide]_kinase
MVLG_04025	19.79	86.34	27.08	2.182	0.0001079	0.407	0.6778	1.74	0.002517	NoDomain	NoKeggEC	SigP4_No	hypothetical_protein
MVLG_02471	1.62	12.59	2.82	2.997	6.55e-05	0.7461	0.6696	2.22	0.0004239	PF00328.17::His_Phos_2::Histidine_phosphatase_superfamily_(branch_2)	NoKeggEC	SigP4_Yes	hypothetical_protein
MVLG_01246	44.53	173.37	58.56	2.019	0.0002928	0.3498	0.7287	1.633	0.004665	PF00171.17::Aldedh::Aldehyde_dehydrogenase_family;PF05893.9::LuxC::Acyl-CoA_reductase_(LuxC)	NoKeggEC	SigP4_No	hypothetical_protein
MVLG_05648	0	134.54	14.54	11.05	4.294e-20	7.887	3.132e-06	3.273	1.086e-08	PF00887.14::ACBP::Acyl_CoA_binding_protein	NoKeggEC	SigP4_No	hypothetical_protein
MVLG_00049	6.93	49.76	12.48	2.889	2.422e-05	0.7976	0.5009	2.058	0.0007441	PF00293.23::NUDIX::NUDIX_domain	NoKeggEC	SigP4_No	hypothetical_protein
MVLG_07067	36.18	167.27	53.01	2.266	4.656e-05	0.5055	0.5777	1.725	0.002605	PF02902.14::Peptidase_C48::Ulp1_protease_family,_C-terminal_catalytic_domain	NoKeggEC	SigP4_No	hypothetical_protein
MVLG_03293	0	269.22	34.42	12.52	4.91e-28	9.594	1.976e-12	3.034	4.988e-08	PF05572.8::Peptidase_M43::Pregnancy-associated_plasma_protein-A;PF13582.1::Reprolysin_3::Metallo-peptidase_family_M12B_Reprolysin-like	NoKeggEC	SigP4_Yes	hypothetical_protein
MVLG_02641	9.2	88.19	19.25	3.312	5.708e-08	1.016	0.2482	2.261	7.704e-05	PF00732.14::GMC_oxred_N::GMC_oxidoreductase	NoKeggEC	SigP4_No	hypothetical_protein
MVLG_05595	53.43	621.68	125.43	3.598	7.315e-11	1.186	0.07258	2.377	1.606e-05	PF11790.3::Glyco_hydro_cc::Glycosyl_hydrolase_catalytic_core	NoKeggEC	SigP4_Yes	hypothetical_protein
MVLG_00161	30.73	136.74	44.15	2.211	0.000105	0.4774	0.6237	1.698	0.003396	PF00085.15::Thioredoxin::Thioredoxin	NoKeggEC	SigP4_No	hypothetical_protein
MVLG_06753	1.41	12.18	2.75	3.136	7.928e-05	0.9007	0.5869	2.206	0.0006352	NoDomain	NoKeggEC	SigP4_No	hypothetical_protein
MVLG_01175	6.77	379.52	53	5.858	2.407e-20	2.916	4.623e-06	2.907	1.457e-07	NoDomain	NoKeggEC	SigP4_Yes	hypothetical_protein
MVLG_02178	110.31	416.84	151.72	1.976	0.0003186	0.4148	0.6538	1.525	0.00859	PF00043.20::GST_C::Glutathione_S-transferase,_C-terminal_domain;PF13409.1::GST_N_2::Glutathione_S-transferase,_N-terminal_domain;PF13410.1::GST_C_2::Glutathione_S-transferase,_C-terminal_domain	NoKeggEC	SigP4_No	glutathione_S-transferase_omega-like_2
MVLG_00854	0.54	16.12	2.62	4.8	1.276e-05	2.12	0.4592	2.668	0.0001259	NoDomain	NoKeggEC	SigP4_No	hypothetical_protein
MVLG_03560	4.78	39.94	9.5	3.112	9.937e-07	0.9416	0.3627	2.137	0.0002599	NoDomain	NoKeggEC	SigP4_No	hypothetical_protein
MVLG_07349	8.22	96.85	20.55	3.6	1.03e-07	1.267	0.2192	2.3	9.587e-05	NoDomain	NoKeggEC	SigP4_No	hypothetical_protein
MVLG_04707	16.24	77.45	24.75	2.31	7.226e-05	0.5618	0.5655	1.713	0.003283	PF01070.13::FMN_dh::FMN-dependent_dehydrogenase;PF01645.12::Glu_synthase::Conserved_region_in_glutamate_synthase	NoKeggEC	SigP4_No	hypothetical_protein
MVLG_01385	25.73	190.01	48.35	2.942	1.023e-07	0.8645	0.2519	2.042	0.0002661	PF00173.23::Cyt-b5::Cytochrome_b5-like_Heme/Steroid_binding_domain;PF00441.19::Acyl-CoA_dh_1::Acyl-CoA_dehydrogenase,_C-terminal_domain;PF02770.14::Acyl-CoA_dh_M::Acyl-CoA_dehydrogenase,_middle_domain;PF02771.11::Acyl-CoA_dh_N::Acyl-CoA_dehydrogenase,_N-terminal_domain;PF08028.6::Acyl-CoA_dh_2::Acyl-CoA_dehydrogenase,_C-terminal_domain	NoKeggEC	SigP4_No	acyl-CoA_dehydrogenase
MVLG_05450	54.15	213.79	76.03	2.039	0.0002587	0.4445	0.6354	1.559	0.00747	PF07978.8::NIPSNAP::NIPSNAP	NoKeggEC	SigP4_No	hypothetical_protein
MVLG_02719	27.25	370.27	2.32	3.822	7.712e-12	-3.582	6.195e-09	7.373	7.681e-29	PF00083.19::Sugar_tr::Sugar_(and_other)_transporter;PF07690.11::MFS_1::Major_Facilitator_Superfamily;TIGR00879::TIGR00879::SP:_MFS_transporter,_sugar_porter_(SP)_family	NoKeggEC	SigP4_No	hypothetical_protein
MVLG_01377	0.47	5.58	0.14	3.477	0.01141	NA	NA	5.028	1.372e-05	NoDomain	NoKeggEC	SigP4_No	hypothetical_protein
MVLG_05912	10.48	58.06	7.29	2.527	7.881e-06	-0.5665	0.5408	3.058	5.187e-08	PF00564.19::PB1::PB1_domain;PF00621.15::RhoGEF::RhoGEF_domain;PF06395.6::CDC24::CDC24_Calponin	NoKeggEC	SigP4_No	hypothetical_protein
MVLG_05985	14.74	98.87	9.1	2.801	1.895e-06	-0.7367	0.4588	3.504	1.416e-09	PF01323.15::DSBA::DSBA-like_thioredoxin_domain	NoKeggEC	SigP4_No	hypothetical_protein
MVLG_05534	0.94	14.36	0	3.935	5.04e-06	NA	NA	9.228	2.909e-14	NoDomain	NoKeggEC	SigP4_Yes	hypothetical_protein
MVLG_02181	8.65	65.4	4.71	2.972	6.608e-07	-0.9173	0.3335	3.857	6.312e-11	NoDomain	NoKeggEC	SigP4_No	hypothetical_protein
MVLG_05930	42.55	139.04	35.89	1.766	0.001596	-0.2902	0.7792	2.021	0.0003151	PF07156.9::Prenylcys_lyase::Prenylcysteine_lyase	NoKeggEC	SigP4_No	hypothetical_protein
MVLG_05971	37.1	217.46	26.58	2.609	2.435e-06	-0.5254	0.566	3.099	2.855e-08	NoDomain	NoKeggEC	SigP4_No	hypothetical_protein
MVLG_04332	2.3	32.82	0.51	3.885	8.055e-10	-2.168	0.03623	6.033	6.494e-19	NoDomain	NoKeggEC	SigP4_No	hypothetical_protein
MVLG_03698	0.78	13.39	0	4.071	2.622e-05	NA	NA	8.807	2.662e-12	NoDomain	NoKeggEC	SigP4_No	hypothetical_protein
MVLG_05350	15.84	149	7.54	3.291	4.165e-09	-1.114	0.1289	4.37	3.664e-14	PF01756.14::ACOX::Acyl-CoA_oxidase;PF02770.14::Acyl-CoA_dh_M::Acyl-CoA_dehydrogenase,_middle_domain	NoKeggEC	SigP4_No	hypothetical_protein
MVLG_03647	17.86	58.58	15.41	1.77	0.003458	-0.2574	0.8338	1.992	0.0006027	NoDomain	NoKeggEC	SigP4_No	predicted_protein
MVLG_03410	27.33	124.08	21.44	2.24	5.947e-05	-0.3946	0.6852	2.6	3.204e-06	PF07690.11::MFS_1::Major_Facilitator_Superfamily	NoKeggEC	SigP4_No	hypothetical_protein
MVLG_04057	2.53	27.98	1.54	3.485	3.26e-05	-0.7316	0.8117	4.204	4.021e-09	PF03169.10::OPT::OPT_oligopeptide_transporter_protein	NoKeggEC	SigP4_No	hypothetical_protein
MVLG_05822	46.63	411.75	32.81	3.2	6.885e-09	-0.5515	0.542	3.716	3.683e-11	NoDomain	NoKeggEC	SigP4_No	hypothetical_protein
MVLG_04673	38.14	206.41	31.81	2.494	5.01e-06	-0.3067	0.7639	2.765	5.701e-07	NoDomain	NoKeggEC	SigP4_No	hypothetical_protein
MVLG_05972	28.55	190.99	20.56	2.799	5.162e-07	-0.5172	0.5741	3.281	4.655e-09	NoDomain	NoKeggEC	SigP4_No	hypothetical_protein
MVLG_00021	23.55	126.82	18.54	2.487	6.621e-06	-0.3894	0.6919	2.841	3.07e-07	PF02733.12::Dak1::Dak1_domain;PF02734.12::Dak2::DAK2_domain;TIGR02361::TIGR02361::dak_ATP:_dihydroxyacetone_kinase	NoKeggEC	SigP4_No	hypothetical_protein
MVLG_04606	25.89	103.12	21.95	2.046	0.001556	-0.2819	0.8385	2.295	0.0001339	NoDomain	NoKeggEC	SigP4_No	hypothetical_protein
MVLG_06183	3.37	18.48	2.57	2.476	0.00917	-0.423	0.9279	2.882	0.000119	NoDomain	NoKeggEC	SigP4_No	hypothetical_protein
MVLG_03017	14.12	56.76	12.19	2.056	0.003858	-0.2542	0.9053	2.279	0.000335	NoDomain	NoKeggEC	SigP4_No	hypothetical_protein
MVLG_04111	6.7	31.32	5.56	2.279	0.0001151	-0.314	0.8013	2.559	7.829e-06	PF00092.23::VWA::von_Willebrand_factor_type_A_domain;PF08487.5::VIT::Vault_protein_inter-alpha-trypsin_domain;PF13519.1::VWA_2::von_Willebrand_factor_type_A_domain;PF13757.1::VIT_2::Vault_protein_inter-alpha-trypsin_domain;PF13768.1::VWA_3::von_Willebrand_factor_type_A_domain	NoKeggEC	SigP4_No	hypothetical_protein
MVLG_05284	42.5	455.06	23.52	3.478	3.787e-10	-0.8972	0.2416	4.34	3.352e-14	PF01575.14::MaoC_dehydratas::MaoC_like_domain	NoKeggEC	SigP4_No	hypothetical_protein
MVLG_02644	42.79	1005.4	1.58	4.612	6.301e-16	-4.77	4.37e-13	9.357	2.61e-38	NoDomain	NoKeggEC	SigP4_No	hypothetical_protein
MVLG_02089	17.83	60.17	15.98	1.81	0.003966	-0.2019	0.898	1.977	0.0008878	PF13419.1::HAD_2::Haloacid_dehalogenase-like_hydrolase	NoKeggEC	SigP4_No	hypothetical_protein
MVLG_07065	25.35	312.55	12.77	3.681	4.512e-11	-1.032	0.1587	4.679	8.136e-16	PF00025.16::Arf::ADP-ribosylation_factor_family;PF00503.15::G-alpha::G-protein_alpha_subunit	NoKeggEC	SigP4_No	guanine_nucleotide_binding_protein_(G_protein),_alpha,_other
MVLG_06716	5.85	30.07	3.28	2.415	6.484e-05	-0.8764	0.3652	3.258	2.886e-08	NoDomain	NoKeggEC	SigP4_No	hypothetical_protein
MVLG_05017	31.59	194.12	14.33	2.677	9.804e-07	-1.184	0.07951	3.826	1.086e-11	PF08760.6::DUF1793::Domain_of_unknown_function_(DUF1793)	NoKeggEC	SigP4_Yes	hypothetical_protein
MVLG_04948	15.78	57.36	12	1.919	0.0006632	-0.4392	0.6487	2.323	3.477e-05	PF13419.1::HAD_2::Haloacid_dehalogenase-like_hydrolase;TIGR01428::TIGR01428::HAD_type_II:_haloacid_dehalogenase,_type_II	NoKeggEC	SigP4_No	hypothetical_protein
MVLG_02907	20.92	88.59	14.49	2.135	0.0008771	-0.5709	0.6747	2.673	7.829e-06	PF00860.15::Xan_ur_permease::Permease_family	NoKeggEC	SigP4_No	hypothetical_protein
MVLG_04011	19.67	84.74	13.58	2.164	0.0001653	-0.5785	0.5356	2.707	1.706e-06	PF02515.12::CoA_transf_3::CoA-transferase_family_III	NoKeggEC	SigP4_No	hypothetical_protein
MVLG_03837	51.68	261.38	32.12	2.397	1.123e-05	-0.7308	0.3472	3.092	2.289e-08	PF00854.16::PTR2::POT_family	NoKeggEC	SigP4_No	POT_family_proton-dependent_oligopeptide_transporter
MVLG_04056	2.87	20.34	1.09	2.866	0.000111	-1.403	0.4111	4.25	6.986e-10	PF03169.10::OPT::OPT_oligopeptide_transporter_protein	NoKeggEC	SigP4_No	hypothetical_protein
MVLG_00174	239.69	888.17	176.42	1.948	0.0003435	-0.487	0.5696	2.399	1.296e-05	PF00082.17::Peptidase_S8::Subtilase_family;PF05922.11::Inhibitor_I9::Peptidase_inhibitor_I9	NoKeggEC	SigP4_Yes	hypothetical_protein
MVLG_05535	16.54	53.5	12.88	1.75	0.003412	-0.4044	0.7072	2.12	0.0002482	PF00025.16::Arf::ADP-ribosylation_factor_family;PF00071.17::Ras::Ras_family;PF08477.8::Miro::Miro-like_protein;TIGR00231::TIGR00231::small_GTP:_small_GTP-binding_protein_domain	NoKeggEC	SigP4_No	hypothetical_protein
MVLG_00072	7.48	54.44	3.83	2.916	1.136e-06	-1.006	0.2991	3.89	4.934e-11	PF00083.19::Sugar_tr::Sugar_(and_other)_transporter;PF06609.8::TRI12::Fungal_trichothecene_efflux_pump_(TRI12);PF07690.11::MFS_1::Major_Facilitator_Superfamily	NoKeggEC	SigP4_No	hypothetical_protein
MVLG_01742	9.24	42.02	6.54	2.242	9.865e-05	-0.5423	0.5884	2.75	1.28e-06	NoDomain	NoKeggEC	SigP4_No	hypothetical_protein
MVLG_00579	24.31	84.02	19.35	1.847	0.0009978	-0.374	0.6991	2.186	9.766e-05	NoDomain	NoKeggEC	SigP4_No	hypothetical_protein
MVLG_02728	4.37	41.95	1.22	3.315	5.162e-08	-1.871	0.03157	5.159	6.476e-16	PF03169.10::OPT::OPT_oligopeptide_transporter_protein;TIGR00727::TIGR00727::ISP4_OPT:_small_oligopeptide_transporter,_OPT_family;TIGR00728::TIGR00728::OPT_sfam:_oligopeptide_transporters,_OPT_superfamily	NoKeggEC	SigP4_No	hypothetical_protein
MVLG_03444	135.15	979.69	59.97	2.916	6.986e-08	-1.216	0.05969	4.097	3.793e-13	NoDomain	NoKeggEC	SigP4_No	hypothetical_protein
MVLG_03348	6.05	19.47	4.87	1.741	0.006748	-0.3541	0.7726	2.062	0.0006089	PF00069.20::Pkinase::Protein_kinase_domain;PF01636.18::APH::Phosphotransferase_enzyme_family	NoKeggEC	SigP4_No	hypothetical_protein
MVLG_05390	20.53	66.83	16.5	1.761	0.001625	-0.3602	0.7108	2.085	0.0001957	PF00620.22::RhoGAP::RhoGAP_domain;PF08101.6::DUF1708::Domain_of_unknown_function_(DUF1708)	NoKeggEC	SigP4_No	hypothetical_protein
MVLG_04727	36.69	108.2	30.57	1.618	0.00402	-0.3083	0.761	1.891	0.000824	PF07859.8::Abhydrolase_3::alpha/beta_hydrolase_fold	NoKeggEC	SigP4_No	hypothetical_protein
MVLG_05699	38.44	108.65	27.81	1.557	0.006027	-0.5114	0.561	2.033	0.0002956	NoDomain	NoKeggEC	SigP4_No	hypothetical_protein
MVLG_02001	5.35	21.18	2.95	2.04	0.000879	-0.8966	0.3578	2.903	8.936e-07	PF03407.11::Nucleotid_trans::Nucleotide-diphospho-sugar_transferase	NoKeggEC	SigP4_No	hypothetical_protein
MVLG_05547	71.13	185.46	52.62	1.441	0.01074	-0.4795	0.5807	1.885	0.0008101	PF00675.15::Peptidase_M16::Insulinase_(Peptidase_family_M16);PF05193.16::Peptidase_M16_C::Peptidase_M16_inactive_domain	NoKeggEC	SigP4_No	hypothetical_protein
MVLG_00141	73.08	196.97	53.53	1.489	0.009617	-0.4937	0.5823	1.947	0.0005945	PF00106.20::adh_short::short_chain_dehydrogenase;PF08659.5::KR::KR_domain;PF13561.1::adh_short_C2::Enoyl-(Acyl_carrier_protein)_reductase	NoKeggEC	SigP4_No	3-oxoacyl-[acyl-carrier_protein]_reductase
MVLG_03071	11.01	96.8	1.12	3.191	4.575e-08	-3.303	2.11e-05	6.472	1.646e-21	NoDomain	NoKeggEC	SigP4_No	hypothetical_protein
MVLG_01584	154.44	1314.12	17.45	3.146	1.232e-08	-3.179	2.203e-07	6.294	2.564e-23	NoDomain	NoKeggEC	SigP4_No	hypothetical_protein
MVLG_00601	20.11	67.85	14.36	1.812	0.001168	-0.5305	0.542	2.307	3.472e-05	NoDomain	NoKeggEC	SigP4_Yes	hypothetical_protein
MVLG_05789	2.24	19.93	0.12	3.199	1.675e-06	-3.979	0.001793	7.219	1.423e-17	PF01735.13::PLA2_B::Lysophospholipase_catalytic_domain	NoKeggEC	SigP4_Yes	hypothetical_protein
MVLG_04758	31.17	112.58	21.31	1.911	0.000644	-0.5926	0.4858	2.468	9.28e-06	PF09783.4::Vac_ImportDeg::Vacuolar_import_and_degradation_protein	NoKeggEC	SigP4_No	hypothetical_protein
MVLG_03265	7.61	65.45	0.1	3.157	2.371e-07	-5.819	3.179e-06	9.074	7.382e-24	PF00107.21::ADH_zinc_N::Zinc-binding_dehydrogenase;PF08240.7::ADH_N::Alcohol_dehydrogenase_GroES-like_domain	NoKeggEC	SigP4_No	hypothetical_protein
MVLG_06538	6.49	31.92	2.92	2.351	0.0001862	-1.186	0.2477	3.506	7.719e-09	PF00106.20::adh_short::short_chain_dehydrogenase;PF01370.16::Epimerase::NAD_dependent_epimerase/dehydratase_family;PF08659.5::KR::KR_domain;PF13561.1::adh_short_C2::Enoyl-(Acyl_carrier_protein)_reductase	NoKeggEC	SigP4_No	hypothetical_protein
MVLG_05067	156.2	559.99	100.56	1.9	0.0005347	-0.68	0.3783	2.545	3.847e-06	NoDomain	NoKeggEC	SigP4_No	hypothetical_protein
MVLG_02272	12.03	77.7	3.21	2.747	1.898e-06	-1.941	0.006325	4.656	1.46e-14	PF00173.23::Cyt-b5::Cytochrome_b5-like_Heme/Steroid_binding_domain;PF00441.19::Acyl-CoA_dh_1::Acyl-CoA_dehydrogenase,_C-terminal_domain;PF02770.14::Acyl-CoA_dh_M::Acyl-CoA_dehydrogenase,_middle_domain;PF02771.11::Acyl-CoA_dh_N::Acyl-CoA_dehydrogenase,_N-terminal_domain	NoKeggEC	SigP4_No	acyl-CoA_dehydrogenase
MVLG_01149	31.33	111.71	20.5	1.893	0.0005557	-0.6563	0.4017	2.513	5.093e-06	PF00069.20::Pkinase::Protein_kinase_domain;PF07714.12::Pkinase_Tyr::Protein_tyrosine_kinase	NoKeggEC	SigP4_No	STE/STE11_protein_kinase
MVLG_04302	1.19	62.36	0	5.607	1.563e-08	NA	NA	9.427	3.277e-15	PF00083.19::Sugar_tr::Sugar_(and_other)_transporter	NoKeggEC	SigP4_No	hypothetical_protein
MVLG_03292	125.39	1100.45	106.82	3.192	4.165e-09	-0.276	0.7876	3.432	5.088e-10	PF05572.8::Peptidase_M43::Pregnancy-associated_plasma_protein-A;PF13582.1::Reprolysin_3::Metallo-peptidase_family_M12B_Reprolysin-like;PF13688.1::Peptidase_M84::Metallo-peptidase_family_M84	NoKeggEC	SigP4_Yes	hypothetical_protein
MVLG_04530	34.89	809.74	22.08	4.594	6.544e-16	-0.7042	0.3783	5.263	4.057e-19	PF05916.6::Sld5::GINS_complex_protein	NoKeggEC	SigP4_No	hypothetical_protein
MVLG_01378	4.86	51.68	4.14	3.464	7.687e-09	-0.2722	0.856	3.703	1.665e-10	PF00096.21::zf-C2H2::Zinc_finger,_C2H2_type;PF13465.1::zf-H2C2_2::Zinc-finger_double_domain;PF13894.1::zf-C2H2_4::C2H2-type_zinc_finger	NoKeggEC	SigP4_No	hypothetical_protein
MVLG_01195	21.96	87.3	20.17	2.048	0.0003748	-0.1671	0.9085	2.18	0.0001233	PF07986.7::TBCC::Tubulin_binding_cofactor_C	NoKeggEC	SigP4_No	hypothetical_protein
MVLG_02022	63.7	232.4	59.23	1.925	0.000622	-0.1497	0.9088	2.039	0.0002994	PF00043.20::GST_C::Glutathione_S-transferase,_C-terminal_domain;PF02798.15::GST_N::Glutathione_S-transferase,_N-terminal_domain;PF13409.1::GST_N_2::Glutathione_S-transferase,_N-terminal_domain;PF13410.1::GST_C_2::Glutathione_S-transferase,_C-terminal_domain;PF13417.1::GST_N_3::Glutathione_S-transferase,_N-terminal_domain	NoKeggEC	SigP4_No	hypothetical_protein
MVLG_02970	11.9	192.08	7.09	4.064	1.878e-11	-0.7855	0.4834	4.818	1.276e-15	NoDomain	NoKeggEC	SigP4_Yes	hypothetical_protein
MVLG_04082	1.68	33.24	0.83	4.344	2.575e-10	-1.037	0.564	5.36	6.93e-16	PF00083.19::Sugar_tr::Sugar_(and_other)_transporter;PF06609.8::TRI12::Fungal_trichothecene_efflux_pump_(TRI12);PF07690.11::MFS_1::Major_Facilitator_Superfamily;TIGR00880::TIGR00880::2_A_01_02:_multidrug_resistance_protein	NoKeggEC	SigP4_No	hypothetical_protein
MVLG_00221	5	30.09	4.38	2.64	1.938e-05	-0.2369	0.8979	2.844	1.118e-06	PF00083.19::Sugar_tr::Sugar_(and_other)_transporter;PF06609.8::TRI12::Fungal_trichothecene_efflux_pump_(TRI12);PF07690.11::MFS_1::Major_Facilitator_Superfamily	NoKeggEC	SigP4_No	hypothetical_protein
MVLG_03238	27.02	190.27	23.21	2.873	2.068e-07	-0.2639	0.8105	3.102	2.475e-08	NoDomain	NoKeggEC	SigP4_No	hypothetical_protein
MVLG_02348	13.03	54.03	12.16	2.108	0.0003475	-0.1451	0.9251	2.218	0.0001065	PF01062.16::Bestrophin::Bestrophin,_RFP-TM,_chloride_channel	NoKeggEC	SigP4_No	hypothetical_protein
MVLG_00723	5.23	51.14	4.22	3.347	1.536e-09	-0.3542	0.734	3.665	5.887e-11	PF12505.3::DUF3712::Protein_of_unknown_function_(DUF3712)	NoKeggEC	SigP4_No	hypothetical_protein
MVLG_00310	11.21	125.15	8.67	3.536	5.467e-10	-0.4156	0.7048	3.917	6.496e-12	PF04083.11::Abhydro_lipase::Partial_alpha/beta-hydrolase_lipase_region	NoKeggEC	SigP4_No	hypothetical_protein
MVLG_05273	4.89	23.75	4.72	2.328	0.001101	-0.09511	1	2.392	0.0001339	NoDomain	NoKeggEC	SigP4_No	hypothetical_protein
MVLG_03795	5.22	29.44	4.99	2.553	9.901e-06	-0.1093	0.9483	2.627	3.464e-06	PF01764.20::Lipase_3::Lipase_(class_3)	NoKeggEC	SigP4_No	hypothetical_protein
MVLG_04305	16.5	429.84	12.61	4.762	7.405e-17	-0.4324	0.648	5.158	1.18e-18	PF00005.22::ABC_tran::ABC_transporter;PF00664.18::ABC_membrane::ABC_transporter_transmembrane_region	NoKeggEC	SigP4_No	hypothetical_protein
MVLG_05439	17.08	75.02	16.64	2.191	0.0001564	-0.08238	0.9626	2.238	8.638e-05	PF00106.20::adh_short::short_chain_dehydrogenase;PF13561.1::adh_short_C2::Enoyl-(Acyl_carrier_protein)_reductase	NoKeggEC	SigP4_No	hypothetical_protein
MVLG_07229	16.59	698.08	10.95	5.444	2.831e-18	-0.6406	0.6349	6.054	4.662e-22	PF03583.9::LIP::Secretory_lipase	NoKeggEC	SigP4_No	hypothetical_protein
MVLG_02826	16.5	59.02	15.95	1.895	0.001446	-0.0944	0.9606	1.954	0.0007307	PF00561.15::Abhydrolase_1::alpha/beta_hydrolase_fold;PF07819.8::PGAP1::PGAP1-like_protein;PF12695.2::Abhydrolase_5::Alpha/beta_hydrolase_family;PF12697.2::Abhydrolase_6::Alpha/beta_hydrolase_family	NoKeggEC	SigP4_No	hypothetical_protein
MVLG_02676	8.09	482.22	2.1	5.951	6.193e-22	-1.974	0.008795	7.896	1.137e-31	NoDomain	NoKeggEC	SigP4_Yes	hypothetical_protein
MVLG_04277	1.22	60.13	0.56	5.639	5.091e-14	-1.125	0.6696	6.76	9.345e-21	PF07859.8::Abhydrolase_3::alpha/beta_hydrolase_fold;PF10340.4::DUF2424::Protein_of_unknown_function_(DUF2424)	NoKeggEC	SigP4_No	hypothetical_protein
MVLG_06128	4.55	78.62	3.72	4.162	1.367e-11	-0.3323	0.8331	4.462	6.566e-14	PF00026.18::Asp::Eukaryotic_aspartyl_protease	NoKeggEC	SigP4_Yes	hypothetical_protein
MVLG_02005	12.66	61.6	13.82	2.339	5.371e-05	0.08152	0.964	2.223	9.268e-05	NoDomain	NoKeggEC	SigP4_No	hypothetical_protein
MVLG_04275	1.51	49.65	2.61	5.067	5.516e-13	0.7326	0.6855	4.305	1.468e-12	PF07859.8::Abhydrolase_3::alpha/beta_hydrolase_fold;PF10340.4::DUF2424::Protein_of_unknown_function_(DUF2424)	NoKeggEC	SigP4_No	hypothetical_protein
MVLG_04877	1.36	40.91	2.4	4.936	9.294e-12	0.7636	0.7072	4.145	1.256e-11	PF00026.18::Asp::Eukaryotic_aspartyl_protease	NoKeggEC	SigP4_Yes	hypothetical_protein
MVLG_06081	39.54	802.32	59.36	4.401	4.789e-15	0.5411	0.5244	3.824	6.496e-12	PF01433.15::Peptidase_M1::Peptidase_family_M1;PF11838.3::DUF3358::Domain_of_unknown_function_(DUF3358);PF13485.1::Peptidase_MA_2::Peptidase_MA_superfamily	NoKeggEC	SigP4_No	hypothetical_protein
MVLG_04505	7.83	1377.32	29.3	7.511	2.258e-30	1.855	0.005329	5.621	4.434e-21	NoDomain	NoKeggEC	SigP4_Yes	hypothetical_protein
MVLG_05053	214.42	899.61	226.25	2.127	0.0001171	0.03255	0.9902	2.059	0.0002392	PF00173.23::Cyt-b5::Cytochrome_b5-like_Heme/Steroid_binding_domain	NoKeggEC	SigP4_No	hypothetical_protein
MVLG_02679	33.49	303.09	38.31	3.235	7.828e-09	0.1489	0.9179	3.05	4.189e-08	PF01239.17::PPTA::Protein_prenyltransferase_alpha_subunit_repeat	NoKeggEC	SigP4_No	hypothetical_protein
MVLG_06474	5.21	659.04	17.42	7.037	4.598e-28	1.694	0.009856	5.308	2.227e-19	PF00135.23::COesterase::Carboxylesterase_family;PF07859.8::Abhydrolase_3::alpha/beta_hydrolase_fold	NoKeggEC	SigP4_No	hypothetical_protein
MVLG_01765	19.66	77.85	20.81	2.044	0.0002129	0.03744	0.9862	1.971	0.0004531	PF00581.15::Rhodanese::Rhodanese-like_domain	NoKeggEC	SigP4_No	hypothetical_protein
MVLG_04909	102.83	374.41	108.17	1.923	0.0004657	0.02812	0.9911	1.859	0.0009795	PF00400.27::WD40::WD_domain,_G-beta_repeat	NoKeggEC	SigP4_No	pre-mRNA-splicing_factor_PRP46
MVLG_05653	0.21	55.53	1.3	7.915	6.888e-19	2.435	0.3033	5.468	2.143e-17	PF00621.15::RhoGEF::RhoGEF_domain	NoKeggEC	SigP4_No	hypothetical_protein
MVLG_00999	0	88.78	0.28	10.64	5.49e-18	NA	NA	8.197	9.412e-23	NoDomain	NoKeggEC	SigP4_No	hypothetical_protein
MVLG_01678	8.16	303.52	8.72	5.272	1.895e-18	0.05091	0.9853	5.187	2.13e-18	PF07690.11::MFS_1::Major_Facilitator_Superfamily	NoKeggEC	SigP4_No	hypothetical_protein
MVLG_07239	1.92	13.63	1.95	2.836	0.003581	-0.02123	1	2.841	0.0001579	PF00026.18::Asp::Eukaryotic_aspartyl_protease	NoKeggEC	SigP4_No	hypothetical_protein
MVLG_06796	35.64	209.26	36.09	2.612	1.626e-06	-0.02691	0.993	2.603	2.447e-06	PF00022.14::Actin::Actin	NoKeggEC	SigP4_No	hypothetical_protein
MVLG_05396	1.11	130.3	1.42	6.896	8.028e-22	0.3051	0.954	6.566	1.951e-23	PF00743.14::FMO-like::Flavin-binding_monooxygenase-like;PF01494.14::FAD_binding_3::FAD_binding_domain;PF13738.1::Pyr_redox_3::Pyridine_nucleotide-disulphide_oxidoreductase	NoKeggEC	SigP4_No	hypothetical_protein
MVLG_06949	0	323.71	0.21	12.95	1.166e-29	NA	NA	10.5	1.478e-35	NoDomain	NoKeggEC	SigP4_Yes	hypothetical_protein
MVLG_06231	8.07	40.57	8.11	2.384	5.773e-05	-0.03761	0.9973	2.388	3.33e-05	NoDomain	NoKeggEC	SigP4_No	hypothetical_protein
MVLG_05533	2.55	222.55	2.6	6.484	7.824e-22	-0.02177	1	6.477	8.269e-24	NoDomain	NoKeggEC	SigP4_No	hypothetical_protein
MVLG_06687	3.94	51.44	3.95	3.753	3.926e-09	-0.04245	1	3.764	1.956e-10	PF00501.23::AMP-binding::AMP-binding_enzyme	NoKeggEC	SigP4_No	hypothetical_protein
MVLG_05746	0.91	591.86	0.93	9.337	1.774e-32	-0.02123	1	9.345	6.154e-37	PF05572.8::Peptidase_M43::Pregnancy-associated_plasma_protein-A	NoKeggEC	SigP4_Yes	hypothetical_protein
MVLG_04394	0	2.61	0	5.835	0.0264	NA	NA	6.485	0.0002735	NoDomain	NoKeggEC	SigP4_No	hypothetical_protein
MVLG_04303	0	22.83	0	6.642	0.0008548	NA	NA	7.295	1.68e-06	NoDomain	NoKeggEC	SigP4_No	hypothetical_protein
MVLG_01930	0	8.68	0	6.788	0.0004536	NA	NA	7.442	5.929e-07	PF03104.14::DNA_pol_B_exo1::DNA_polymerase_family_B,_exonuclease_domain	NoKeggEC	SigP4_No	hypothetical_protein
MVLG_04983	25.43	153.66	25.38	2.653	1.464e-06	-0.04788	0.9821	2.665	1.594e-06	PF07690.11::MFS_1::Major_Facilitator_Superfamily	NoKeggEC	SigP4_No	hypothetical_protein
MVLG_03952	16.04	138.11	15.72	3.162	2.413e-08	-0.07325	0.9733	3.201	1.145e-08	NoDomain	NoKeggEC	SigP4_No	hypothetical_protein
MVLG_06232	3.77	898.02	0.16	7.928	1.076e-28	NA	NA	12.15	8.678e-41	PF01184.14::Grp1_Fun34_YaaH::GPR1/FUN34/yaaH_family	NoKeggEC	SigP4_No	hypothetical_protein
MVLG_01427	0.65	50.6	0.4	6.272	5.76e-16	NA	NA	6.992	5.27e-22	NoDomain	NoKeggEC	SigP4_No	hypothetical_protein
MVLG_04205	1.14	20.98	1.04	4.216	6.914e-08	-0.1689	1	4.367	7.531e-11	NoDomain	NoKeggEC	SigP4_No	hypothetical_protein
MVLG_02259	3.78	140.94	4.38	5.271	2.674e-17	0.1661	0.9465	5.072	2.185e-17	PF01794.14::Ferric_reduct::Ferric_reductase_like_transmembrane_component;PF08022.7::FAD_binding_8::FAD-binding_domain;PF08030.7::NAD_binding_6::Ferric_reductase_NAD_binding_domain	NoKeggEC	SigP4_No	hypothetical_protein
MVLG_05652	0.67	42.76	0.88	6.004	1.196e-14	0.3449	1	5.641	2.609e-17	NoDomain	NoKeggEC	SigP4_No	hypothetical_protein
MVLG_06475	1.86	335.56	3.55	7.53	6.513e-27	0.8755	0.5241	6.624	2.867e-25	PF00135.23::COesterase::Carboxylesterase_family;PF07859.8::Abhydrolase_3::alpha/beta_hydrolase_fold	NoKeggEC	SigP4_Yes	hypothetical_protein
MVLG_06666	5.82	27.01	5.92	2.265	0.0003816	-0.02192	1	2.254	0.0001477	NoDomain	NoKeggEC	SigP4_No	hypothetical_protein
MVLG_00257	5.08	145.77	5.88	4.89	9.657e-15	0.1658	0.9562	4.692	3.707e-15	PF13826.1::DUF4188::Domain_of_unknown_function_(DUF4188)	NoKeggEC	SigP4_Yes	hypothetical_protein
MVLG_02754	11.01	254.69	12.37	4.587	3.049e-15	0.1225	0.9476	4.429	1.301e-14	PF00096.21::zf-C2H2::Zinc_finger,_C2H2_type;PF13465.1::zf-H2C2_2::Zinc-finger_double_domain;PF13894.1::zf-C2H2_4::C2H2-type_zinc_finger	NoKeggEC	SigP4_No	hypothetical_protein
MVLG_05570	27.04	25295.2	223.17	9.925	4.269e-45	2.998	1.43e-07	6.892	2.828e-28	NoDomain	NoKeggEC	SigP4_Yes	hypothetical_protein
MVLG_00603	17.92	333.59	20.63	4.274	8.506e-14	0.1576	0.9117	4.082	6.31e-13	PF00009.22::GTP_EFTU::Elongation_factor_Tu_GTP_binding_domain;PF00025.16::Arf::ADP-ribosylation_factor_family;PF00071.17::Ras::Ras_family;PF08477.8::Miro::Miro-like_protein;TIGR00231::TIGR00231::small_GTP:_small_GTP-binding_protein_domain	NoKeggEC	SigP4_No	rab_family,_other
MVLG_04092	0.26	34.45	0.55	6.946	5.299e-14	NA	NA	5.979	3.456e-17	PF07690.11::MFS_1::Major_Facilitator_Superfamily	NoKeggEC	SigP4_No	hypothetical_protein
MVLG_04739	1.16	25.38	1.36	4.481	3.532e-10	0.1764	0.9579	4.278	1.025e-11	PF07885.11::Ion_trans_2::Ion_channel	NoKeggEC	SigP4_No	hypothetical_protein
MVLG_01965	3.75	87.03	4.49	4.575	2.067e-11	0.2127	0.9659	4.334	1.658e-12	NoDomain	NoKeggEC	SigP4_No	hypothetical_protein
MVLG_00332	0.25	11.87	0.38	5.477	4.857e-08	NA	NA	4.974	1.308e-10	PF07690.11::MFS_1::Major_Facilitator_Superfamily	NoKeggEC	SigP4_No	hypothetical_protein
MVLG_01677	2.34	887.77	11.45	8.605	2.618e-33	2.231	0.00467	6.341	1.283e-24	PF07690.11::MFS_1::Major_Facilitator_Superfamily	NoKeggEC	SigP4_No	hypothetical_protein
MVLG_01667	0.83	17.71	1.01	4.316	0.0003446	NA	NA	4.115	1.823e-06	NoDomain	NoKeggEC	SigP4_No	hypothetical_protein
MVLG_06512	0	8.44	0.09	7.916	1.372e-06	NA	NA	6.307	3.477e-10	NoDomain	NoKeggEC	SigP4_Yes	hypothetical_protein
MVLG_00126	19.89	104.28	21.05	2.448	1.318e-05	0.03719	0.9902	2.375	2.218e-05	NoDomain	NoKeggEC	SigP4_No	hypothetical_protein
MVLG_07291	0.85	253.86	4.13	8.118	5.888e-20	2.12	0.4592	5.988	1.269e-19	PF03583.9::LIP::Secretory_lipase	NoKeggEC	SigP4_No	hypothetical_protein
MVLG_03539	17.45	130.53	18.82	2.954	1.659e-06	0.06386	1	2.857	8.892e-07	NoDomain	NoKeggEC	SigP4_No	hypothetical_protein
MVLG_04386	22.69	172.85	24.53	2.987	6.044e-08	0.06778	0.9678	2.884	1.878e-07	NoDomain	NoKeggEC	SigP4_No	hypothetical_protein
MVLG_04590	26.19	122.24	30.66	2.279	6.58e-05	0.182	0.8889	2.062	0.0002768	PF00106.20::adh_short::short_chain_dehydrogenase;PF08659.5::KR::KR_domain;PF13561.1::adh_short_C2::Enoyl-(Acyl_carrier_protein)_reductase	NoKeggEC	SigP4_No	hypothetical_protein
MVLG_03655	88.66	600.73	113.41	2.819	2.021e-07	0.3103	0.7599	2.472	7.213e-06	PF00173.23::Cyt-b5::Cytochrome_b5-like_Heme/Steroid_binding_domain;PF00441.19::Acyl-CoA_dh_1::Acyl-CoA_dehydrogenase,_C-terminal_domain;PF02770.14::Acyl-CoA_dh_M::Acyl-CoA_dehydrogenase,_middle_domain;PF02771.11::Acyl-CoA_dh_N::Acyl-CoA_dehydrogenase,_N-terminal_domain	NoKeggEC	SigP4_No	acyl-CoA_dehydrogenase
MVLG_07258	7.39	48.7	9.08	2.765	9.137e-05	0.2503	0.9433	2.483	5.649e-05	PF00385.19::Chromo::Chromo_(CHRromatin_Organisation_MOdifier)_domain	NoKeggEC	SigP4_No	hypothetical_protein
MVLG_02534	47.78	200.66	53.87	2.127	0.0001663	0.128	0.928	1.964	0.0005605	NoDomain	NoKeggEC	SigP4_No	hypothetical_protein
MVLG_00911	0	16.33	0.72	6.856	0.0003349	NA	NA	4.404	1.606e-05	NoDomain	NoKeggEC	SigP4_No	hypothetical_protein
MVLG_01569	33.65	234.72	42.12	2.86	2.249e-07	0.2789	0.8001	2.545	4.587e-06	PF04140.9::ICMT::Isoprenylcysteine_carboxyl_methyltransferase_(ICMT)_family;PF04191.8::PEMT::Phospholipid_methyltransferase;PF06966.7::DUF1295::Protein_of_unknown_function_(DUF1295)	NoKeggEC	SigP4_No	hypothetical_protein
MVLG_06001	15.71	245.13	25.55	4.021	1.204e-12	0.6564	0.4336	3.329	2.016e-09	PF01852.14::START::START_domain	NoKeggEC	SigP4_No	hypothetical_protein
MVLG_02889	17.77	78.54	20.35	2.201	7.702e-05	0.15	0.9106	2.016	0.0003428	PF00069.20::Pkinase::Protein_kinase_domain;PF07714.12::Pkinase_Tyr::Protein_tyrosine_kinase	NoKeggEC	SigP4_No	CAMK_protein_kinase
MVLG_06865	29.14	160.1	34.72	2.515	6.061e-06	0.2076	0.8616	2.272	4.736e-05	PF00650.15::CRAL_TRIO::CRAL/TRIO_domain;PF13716.1::CRAL_TRIO_2::Divergent_CRAL/TRIO_domain	NoKeggEC	SigP4_No	hypothetical_protein
MVLG_00699	18.54	198.27	25.26	3.475	7.834e-10	0.4009	0.6927	3.039	4.527e-08	PF00108.18::Thiolase_N::Thiolase,_N-terminal_domain;PF02803.13::Thiolase_C::Thiolase,_C-terminal_domain	NoKeggEC	SigP4_No	non-specific_lipid-transfer_protein
MVLG_03680	30.35	188.71	36.2	2.694	8.94e-07	0.2093	0.8572	2.449	9.69e-06	NoDomain	NoKeggEC	SigP4_No	hypothetical_protein
MVLG_01690	14.47	854.28	45.61	5.937	7.824e-22	1.608	0.01916	4.294	4.312e-14	PF05730.6::CFEM::CFEM_domain	NoKeggEC	SigP4_Yes	hypothetical_protein
MVLG_07284	1.93	137.95	6.98	6.141	1.888e-14	1.759	0.3896	4.358	2.027e-12	PF03583.9::LIP::Secretory_lipase	NoKeggEC	SigP4_No	hypothetical_protein
MVLG_02518	10	66.98	12.19	2.797	2.493e-06	0.2402	0.8572	2.523	9.353e-06	PF01738.13::DLH::Dienelactone_hydrolase_family	NoKeggEC	SigP4_No	hypothetical_protein
MVLG_01176	11.5	94.5	14.67	3.097	1.689e-08	0.306	0.7655	2.755	6.186e-07	PF02585.12::PIG-L::GlcNAc-PI_de-N-acetylase	NoKeggEC	SigP4_No	hypothetical_protein
MVLG_00188	15.93	96.7	19	2.654	1.688e-05	0.2083	0.9141	2.411	3.369e-05	PF05686.7::Glyco_transf_90::Glycosyl_transferase_family_90	NoKeggEC	SigP4_No	hypothetical_protein
MVLG_06852	0	14.07	0.49	7.782	4.067e-06	NA	NA	4.804	3.928e-08	PF00106.20::adh_short::short_chain_dehydrogenase;PF13561.1::adh_short_C2::Enoyl-(Acyl_carrier_protein)_reductase	NoKeggEC	SigP4_No	hypothetical_protein
MVLG_01294	10.54	361.75	22.97	5.158	9.765e-19	1.078	0.1222	4.044	6.39e-13	PF02585.12::PIG-L::GlcNAc-PI_de-N-acetylase	NoKeggEC	SigP4_Yes	hypothetical_protein
MVLG_02241	15.74	158.72	20.87	3.388	4.869e-09	0.3611	0.7528	2.992	9.79e-08	NoDomain	NoKeggEC	SigP4_No	hypothetical_protein
MVLG_00542	0.22	144.02	5.38	9.338	1.83e-30	4.504	1.372e-06	4.807	1.782e-16	PF00122.15::E1-E2_ATPase::E1-E2_ATPase;PF00689.16::Cation_ATPase_C::Cation_transporting_ATPase,_C-terminus;PF00690.21::Cation_ATPase_N::Cation_transporter/ATPase,_N-terminus;PF00702.21::Hydrolase::haloacid_dehalogenase-like_hydrolase;PF08282.7::Hydrolase_3::haloacid_dehalogenase-like_hydrolase;PF12710.2::HAD::haloacid_dehalogenase-like_hydrolase;PF13246.1::Hydrolase_like2::Putative_hydrolase_of_s…	NoKeggEC	SigP4_No	hypothetical_protein
MVLG_04952	1.02	25.24	1.76	4.635	1.043e-08	0.7221	0.8534	3.892	2.162e-09	NoDomain	NoKeggEC	SigP4_No	hypothetical_protein
MVLG_05629	13.57	134.61	17.38	3.366	3.284e-09	0.3121	0.7836	3.019	6.358e-08	PF00083.19::Sugar_tr::Sugar_(and_other)_transporter;PF07690.11::MFS_1::Major_Facilitator_Superfamily;TIGR00879::TIGR00879::SP:_MFS_transporter,_sugar_porter_(SP)_family	NoKeggEC	SigP4_No	hypothetical_protein
MVLG_07244	3.85	28.94	4.59	2.947	5.679e-05	0.2057	0.9645	2.713	1.586e-05	NoDomain	NoKeggEC	SigP4_No	hypothetical_protein
MVLG_03008	1.38	47.62	2.94	5.147	7.801e-14	1.036	0.4367	4.08	5.625e-12	PF00743.14::FMO-like::Flavin-binding_monooxygenase-like;PF07992.9::Pyr_redox_2::Pyridine_nucleotide-disulphide_oxidoreductase;PF13434.1::K_oxygenase::L-lysine_6-monooxygenase_(NADPH-requiring);PF13450.1::NAD_binding_8::NAD(P)-binding_Rossmann-like_domain;PF13454.1::NAD_binding_9::FAD-NAD(P)-binding;PF13738.1::Pyr_redox_3::Pyridine_nucleotide-disulphide_oxidoreductase	NoKeggEC	SigP4_No	hypothetical_protein
MVLG_02729	0.96	57.75	2.87	5.946	2.053e-17	1.522	0.1921	4.393	1.148e-13	PF03169.10::OPT::OPT_oligopeptide_transporter_protein;TIGR00727::TIGR00727::ISP4_OPT:_small_oligopeptide_transporter,_OPT_family;TIGR00728::TIGR00728::OPT_sfam:_oligopeptide_transporters,_OPT_superfamily	NoKeggEC	SigP4_No	hypothetical_protein
MVLG_04984	1.27	64.28	3.32	5.69	1.839e-15	1.326	0.3598	4.336	5.862e-13	PF07690.11::MFS_1::Major_Facilitator_Superfamily	NoKeggEC	SigP4_No	hypothetical_protein
MVLG_01442	3.93	827.72	30.72	7.769	4.079e-31	2.915	4.129e-06	4.819	6.984e-17	NoDomain	NoKeggEC	SigP4_No	hypothetical_protein
MVLG_05164	12.39	66.58	14.16	2.481	2.018e-05	0.1475	0.931	2.299	5.284e-05	PF07690.11::MFS_1::Major_Facilitator_Superfamily	NoKeggEC	SigP4_No	hypothetical_protein
MVLG_00162	3.59	302.22	27.57	6.446	1.746e-23	2.89	6.364e-06	3.521	2.422e-10	NoDomain	NoKeggEC	SigP4_No	hypothetical_protein
MVLG_03403	31.62	143.11	40.21	2.236	7.117e-05	0.3014	0.7842	1.898	0.000852	PF03328.9::HpcH_HpaI::HpcH/HpaI_aldolase/citrate_lyase_family	NoKeggEC	SigP4_No	hypothetical_protein
MVLG_03985	5.23	52.03	8.88	3.358	3.108e-07	0.7123	0.5634	2.613	8.623e-06	PF04116.8::FA_hydroxylase::Fatty_acid_hydroxylase_superfamily	NoKeggEC	SigP4_No	hypothetical_protein
MVLG_04622	5.81	69.37	10.79	3.631	6.117e-10	0.8449	0.3339	2.751	9.216e-07	PF00515.23::TPR_1::Tetratricopeptide_repeat;PF07719.12::TPR_2::Tetratricopeptide_repeat;PF10300.4::DUF3808::Protein_of_unknown_function_(DUF3808);PF13181.1::TPR_8::Tetratricopeptide_repeat	NoKeggEC	SigP4_No	hypothetical_protein
MVLG_06573	5.7	59.66	9.93	3.423	2.111e-06	0.7461	0.6696	2.647	1.605e-05	NoDomain	NoKeggEC	SigP4_No	hypothetical_protein
MVLG_01174	0	344.34	25.33	13.35	7.256e-32	9.628	1.368e-12	3.832	9.025e-12	PF09612.5::HtrL_YibB::Bacterial_protein_of_unknown_function_(HtrL_YibB)	NoKeggEC	SigP4_No	hypothetical_protein
MVLG_03016	7.88	44.22	10.53	2.541	3.117e-05	0.372	0.7897	2.134	0.0002461	NoDomain	NoKeggEC	SigP4_No	hypothetical_protein
MVLG_05416	21.26	229.29	36.96	3.487	6.325e-10	0.7521	0.3564	2.7	1.147e-06	NoDomain	NoKeggEC	SigP4_Yes	hypothetical_protein
MVLG_00891	4.51	49.66	8.25	3.514	2.038e-09	0.8239	0.3472	2.655	2.215e-06	PF03707.11::MHYT::Bacterial_signalling_protein_N_terminal_repeat	NoKeggEC	SigP4_No	hypothetical_protein
MVLG_06879	7.73	55.57	11.75	2.9	7.952e-07	0.5565	0.5833	2.308	4.855e-05	NoDomain	NoKeggEC	SigP4_No	hypothetical_protein
MVLG_02642	11.41	154.2	23.77	3.801	3.999e-09	1.007	0.3711	2.761	1.996e-06	PF05199.8::GMC_oxred_C::GMC_oxidoreductase	NoKeggEC	SigP4_No	hypothetical_protein
MVLG_02335	0.68	9.61	1.45	3.726	0.002954	NA	NA	2.755	0.0008315	NoDomain	NoKeggEC	SigP4_No	hypothetical_protein
MVLG_03934	3.58	27.98	5.68	3.014	2.716e-06	0.6164	0.6386	2.364	5.966e-05	NoDomain	NoKeggEC	SigP4_No	hypothetical_protein
MVLG_06165	3.2	170.88	17.99	5.781	9.556e-19	2.433	0.0008656	3.314	3.405e-09	NoDomain	NoKeggEC	SigP4_No	hypothetical_protein
MVLG_05554	4.9	115.75	14.58	4.615	8.189e-15	1.524	0.02933	3.055	3.946e-08	PF01697.22::Glyco_transf_92::Glycosyltransferase_family_92	NoKeggEC	SigP4_No	hypothetical_protein
MVLG_00121	27.65	143.28	37.78	2.431	1.222e-05	0.4051	0.6747	1.99	0.0004072	NoDomain	NoKeggEC	SigP4_No	hypothetical_protein
MVLG_04311	12.59	216.4	30.99	4.159	3.291e-13	1.253	0.06753	2.871	2.066e-07	NoDomain	NoKeggEC	SigP4_No	hypothetical_protein
MVLG_03283	33.61	215.11	45.08	2.736	6.186e-07	0.3783	0.6967	2.322	2.925e-05	PF00067.17::p450::Cytochrome_P450	NoKeggEC	SigP4_No	hypothetical_protein
MVLG_01553	7.58	311.26	26.8	5.416	1.241e-19	1.776	0.004483	3.605	8.955e-11	PF00505.14::HMG_box::HMG_(high_mobility_group)_box	NoKeggEC	SigP4_No	hypothetical_protein
MVLG_05923	14.22	270.98	29.75	4.309	2.691e-14	1.019	0.1496	3.254	3.955e-09	NoDomain	NoKeggEC	SigP4_No	hypothetical_protein
MVLG_02235	280.87	1208.46	337.4	2.164	6.171e-05	0.2197	0.8358	1.908	0.0006621	PF00171.17::Aldedh::Aldehyde_dehydrogenase_family	NoKeggEC	SigP4_No	aldehyde_dehydrogenase
MVLG_05513	1.9	135.96	10.04	6.191	3.227e-19	2.334	0.00611	3.825	2.195e-11	NoDomain	NoKeggEC	SigP4_Yes	hypothetical_protein
MVLG_06795	36.7	220.6	47.38	2.645	1.662e-06	0.3232	0.7579	2.286	4.077e-05	PF03357.16::Snf7::Snf7	NoKeggEC	SigP4_No	hypothetical_protein
MVLG_00635	4.37	35.69	6.17	3.084	1.311e-07	0.4514	0.6707	2.598	4.473e-06	PF00122.15::E1-E2_ATPase::E1-E2_ATPase;PF00689.16::Cation_ATPase_C::Cation_transporting_ATPase,_C-terminus;PF00690.21::Cation_ATPase_N::Cation_transporter/ATPase,_N-terminus;PF00702.21::Hydrolase::haloacid_dehalogenase-like_hydrolase;PF08282.7::Hydrolase_3::haloacid_dehalogenase-like_hydrolase;PF12710.2::HAD::haloacid_dehalogenase-like_hydrolase;PF13246.1::Hydrolase_like2::Putative_hydrolase_of_s…	NoKeggEC	SigP4_No	hypothetical_protein
MVLG_01425	31.89	208.33	44.25	2.766	3.172e-07	0.4277	0.6394	2.302	3.068e-05	PF00005.22::ABC_tran::ABC_transporter;PF00664.18::ABC_membrane::ABC_transporter_transmembrane_region	NoKeggEC	SigP4_No	hypothetical_protein
MVLG_07363	0	27.1	1.91	7.492	2.578e-05	NA	NA	3.824	5.343e-06	NoDomain	NoKeggEC	SigP4_No	hypothetical_protein
MVLG_05932	146.33	1180.84	219.07	3.071	1.441e-08	0.5372	0.5239	2.498	5.653e-06	PF01184.14::Grp1_Fun34_YaaH::GPR1/FUN34/yaaH_family	NoKeggEC	SigP4_No	hypothetical_protein
MVLG_02164	17.69	348.01	40.34	4.353	5.432e-14	1.142	0.1156	3.176	1.045e-08	NoDomain	NoKeggEC	SigP4_No	hypothetical_protein
MVLG_06237	2.89	29.49	4.7	3.357	0.0003423	0.6366	0.8534	2.698	0.0001015	NoDomain	NoKeggEC	SigP4_No	hypothetical_protein
MVLG_06197	2.7	19.63	3.85	2.891	0.0004589	0.4583	0.8331	2.405	0.0002547	NoDomain	NoKeggEC	SigP4_No	hypothetical_protein
MVLG_02334	0	9.36	0.61	7.615	1.27e-05	NA	NA	3.947	1.808e-06	PF00005.22::ABC_tran::ABC_transporter	NoKeggEC	SigP4_No	hypothetical_protein
MVLG_05748	8.12	115.7	15.07	3.887	1.72e-11	0.8451	0.3177	3.007	6.679e-08	PF00149.23::Metallophos::Calcineurin-like_phosphoesterase	NoKeggEC	SigP4_No	hypothetical_protein
MVLG_00703	3.75	439.95	32.46	6.923	5.034e-26	3.061	2.164e-06	3.827	7.894e-12	PF00324.16::AA_permease::Amino_acid_permease;PF13520.1::AA_permease_2::Amino_acid_permease;TIGR00913::TIGR00913::2A0310:_amino_acid_permease_(yeast)	NoKeggEC	SigP4_No	hypothetical_protein
MVLG_05034	19.96	82.88	24.14	2.111	0.000275	0.2295	0.854	1.846	0.001398	NoDomain	NoKeggEC	SigP4_Yes	hypothetical_protein
MVLG_01500	22.13	1002.38	87.37	5.557	1.299e-20	1.935	0.001279	3.587	1.019e-10	NoDomain	NoKeggEC	SigP4_No	hypothetical_protein
MVLG_00189	18.3	130.56	25.84	2.888	1.377e-06	0.4516	0.6901	2.402	2.614e-05	PF05686.7::Glyco_transf_90::Glycosyl_transferase_family_90	NoKeggEC	SigP4_No	hypothetical_protein
MVLG_05531	25.56	742.9	64.63	4.918	2.154e-17	1.292	0.05092	3.59	1.01e-10	PF00432.16::Prenyltrans::Prenyltransferase_and_squalene_oxidase_repeat;PF13249.1::Prenyltrans_2::Prenyltransferase-like	NoKeggEC	SigP4_No	hypothetical_protein
MVLG_00175	16.87	89.46	20.8	2.464	1.157e-05	0.2568	0.8177	2.171	0.0001119	NoDomain	NoKeggEC	SigP4_No	hypothetical_protein
MVLG_07111	5.15	47.49	7.45	3.245	5.685e-06	0.4831	0.7803	2.731	8.687e-06	PF00107.21::ADH_zinc_N::Zinc-binding_dehydrogenase;PF08240.7::ADH_N::Alcohol_dehydrogenase_GroES-like_domain	NoKeggEC	SigP4_No	hypothetical_protein
MVLG_05002	11.78	153.11	19.45	3.757	2.075e-11	0.678	0.414	3.043	3.852e-08	PF11001.3::DUF2841::Protein_of_unknown_function_(DUF2841)	NoKeggEC	SigP4_No	hypothetical_protein
MVLG_00615	24.39	104.78	28.48	2.16	0.0001329	0.1787	0.8842	1.946	0.00064	PF00173.23::Cyt-b5::Cytochrome_b5-like_Heme/Steroid_binding_domain;PF01070.13::FMN_dh::FMN-dependent_dehydrogenase	NoKeggEC	SigP4_No	hypothetical_protein
MVLG_00343	2.68	149.14	10.19	5.845	9.768e-20	1.873	0.01443	3.938	3.899e-12	PF00505.14::HMG_box::HMG_(high_mobility_group)_box	NoKeggEC	SigP4_No	hypothetical_protein
MVLG_01169	11.93	536.67	38.9	5.546	3.533e-20	1.657	0.01048	3.853	5.943e-12	PF00743.14::FMO-like::Flavin-binding_monooxygenase-like;PF13434.1::K_oxygenase::L-lysine_6-monooxygenase_(NADPH-requiring);PF13450.1::NAD_binding_8::NAD(P)-binding_Rossmann-like_domain;PF13738.1::Pyr_redox_3::Pyridine_nucleotide-disulphide_oxidoreductase	NoKeggEC	SigP4_No	hypothetical_protein
MVLG_06421	7.19	60.29	9.98	3.122	6.975e-08	0.4266	0.7072	2.661	2.342e-06	NoDomain	NoKeggEC	SigP4_No	hypothetical_protein
MVLG_05959	27.11	142.38	33.11	2.451	9.231e-06	0.2434	0.8248	2.171	0.0001016	PF00501.23::AMP-binding::AMP-binding_enzyme	NoKeggEC	SigP4_No	hypothetical_protein
MVLG_03630	29.64	201.73	38.8	2.825	1.934e-07	0.3439	0.7277	2.445	9.081e-06	PF00069.20::Pkinase::Protein_kinase_domain;PF00130.17::C1_1::Phorbol_esters/diacylglycerol_binding_domain_(C1_domain);PF07714.12::Pkinase_Tyr::Protein_tyrosine_kinase	NoKeggEC	SigP4_No	STE/STE11/CDC15_protein_kinase
MVLG_04374	1.9	15.78	9.75	3.073	0.0002967	2.283	0.03737	0.7592	0.3283	NoDomain	NoKeggEC	SigP4_No	hypothetical_protein
MVLG_00887	3.92	125.67	73.46	5.051	1.481e-15	4.174	3.765e-11	0.842	0.1981	PF00704.23::Glyco_hydro_18::Glycosyl_hydrolases_family_18	NoKeggEC	SigP4_Yes	hypothetical_protein
MVLG_05538	1.81	71.8	42.02	5.343	2.367e-14	4.469	4.033e-10	0.8402	0.2043	NoDomain	NoKeggEC	SigP4_Yes	hypothetical_protein
MVLG_06715	0.8	36.11	21.32	5.505	1.2e-13	4.646	1.534e-09	0.8275	0.216	PF00069.20::Pkinase::Protein_kinase_domain;PF01636.18::APH::Phosphotransferase_enzyme_family	NoKeggEC	SigP4_No	hypothetical_protein
MVLG_03124	4.46	145.28	85.9	5.077	3.335e-17	4.216	1.378e-12	0.8255	0.2058	PF00150.13::Cellulase::Cellulase_(glycosyl_hydrolase_family_5)	NoKeggEC	SigP4_No	hypothetical_protein
MVLG_07054	22.45	106.7	72.83	2.306	4.578e-05	1.652	0.007616	0.6182	0.3784	NoDomain	NoKeggEC	SigP4_No	hypothetical_protein
MVLG_05095	11.93	49.34	33.89	2.107	0.0001427	1.461	0.01793	0.6094	0.3823	PF08578.5::DUF1765::Protein_of_unknown_function_(DUF1765)	NoKeggEC	SigP4_No	hypothetical_protein
MVLG_07188	9.37	83.05	52.9	3.196	4.351e-07	2.443	0.0003267	0.7178	0.2999	NoDomain	NoKeggEC	SigP4_No	hypothetical_protein
MVLG_00272	40.16	244.73	149.51	2.666	8.676e-07	1.851	0.001224	0.7785	0.2353	PF00122.15::E1-E2_ATPase::E1-E2_ATPase;PF00689.16::Cation_ATPase_C::Cation_transporting_ATPase,_C-terminus;PF00690.21::Cation_ATPase_N::Cation_transporter/ATPase,_N-terminus;PF00702.21::Hydrolase::haloacid_dehalogenase-like_hydrolase;PF12710.2::HAD::haloacid_dehalogenase-like_hydrolase;PF13246.1::Hydrolase_like2::Putative_hydrolase_of_sodium-potassium_ATPase_alpha_subunit;TIGR01494::TIGR01494::AT…	NoKeggEC	SigP4_No	potassium/sodium_efflux_P-type_ATPase,_fungal-type
MVLG_04974	0.39	27.27	14.92	6.012	1.144e-09	5.055	4.615e-06	0.936	0.1744	NoDomain	NoKeggEC	SigP4_No	hypothetical_protein
MVLG_00986	31.82	620.37	348.41	4.342	3.487e-14	3.406	1.925e-09	0.8998	0.1586	NoDomain	NoKeggEC	SigP4_No	hypothetical_protein
MVLG_05141	56.65	231.71	150.97	2.09	0.0001975	1.368	0.03264	0.6854	0.3149	NoDomain	NoKeggEC	SigP4_No	hypothetical_protein
MVLG_04781	140.35	577.52	381.45	2.099	0.0001107	1.397	0.02145	0.6659	0.3254	PF01274.17::Malate_synthase::Malate_synthase;TIGR01344::TIGR01344::malate_syn_A:_malate_synthase_A	NoKeggEC	SigP4_No	malate_synthase,_glyoxysomal
MVLG_05810	3.31	124.46	70	5.269	7.814e-15	4.338	2.519e-10	0.8976	0.1666	NoDomain	NoKeggEC	SigP4_No	hypothetical_protein
MVLG_04276	6.99	107.43	70.8	3.995	3.778e-11	3.29	7.419e-08	0.669	0.3284	PF07859.8::Abhydrolase_3::alpha/beta_hydrolase_fold;PF10340.4::DUF2424::Protein_of_unknown_function_(DUF2424)	NoKeggEC	SigP4_No	hypothetical_protein
MVLG_07304	5.61	45.57	30.89	3.058	4.271e-05	2.397	0.004273	0.6274	0.4023	NoDomain	NoKeggEC	SigP4_No	hypothetical_protein
MVLG_01857	0.85	22.66	14.57	4.732	4.176e-09	3.998	4.939e-06	0.7036	0.321	NoDomain	NoKeggEC	SigP4_No	hypothetical_protein
MVLG_06450	25.38	152.75	105.23	2.647	2.207e-06	2.006	0.000653	0.605	0.3882	PF01553.16::Acyltransferase::Acyltransferase	NoKeggEC	SigP4_No	hypothetical_protein
MVLG_04547	66.35	426.1	289.84	2.738	2.816e-06	2.079	0.0008688	0.6232	0.3776	NoDomain	NoKeggEC	SigP4_Yes	hypothetical_protein
MVLG_06333	6.63	55.86	32.34	3.123	1.425e-06	2.232	0.001508	0.8555	0.2033	NoDomain	NoKeggEC	SigP4_No	hypothetical_protein
MVLG_06881	39.59	200.31	121.92	2.396	1.788e-05	1.577	0.01059	0.7837	0.2353	NoDomain	NoKeggEC	SigP4_No	hypothetical_protein
MVLG_02527	18.71	110.67	65.85	2.621	2.561e-06	1.769	0.003328	0.8162	0.2144	NoDomain	NoKeggEC	SigP4_No	hypothetical_protein
MVLG_01730	19.94	98.84	59.79	2.366	3.185e-05	1.537	0.01703	0.7924	0.2334	NoDomain	NoKeggEC	SigP4_No	hypothetical_protein
MVLG_06018	24.01	147.4	86.62	2.675	1.417e-06	1.805	0.002426	0.8344	0.2012	NoDomain	NoKeggEC	SigP4_No	hypothetical_protein
MVLG_03812	4.72	53.42	29.42	3.546	3.091e-08	2.584	0.0001961	0.9273	0.1583	PF00326.16::Peptidase_S9::Prolyl_oligopeptidase_family;PF01738.13::DLH::Dienelactone_hydrolase_family;PF02129.13::Peptidase_S15::X-Pro_dipeptidyl-peptidase_(S15_family);PF05448.7::AXE1::Acetyl_xylan_esterase_(AXE1);PF06500.6::DUF1100::Alpha/beta_hydrolase_of_unknown_function_(DUF1100);PF12146.3::Hydrolase_4::Putative_lysophospholipase;PF12695.2::Abhydrolase_5::Alpha/beta_hydrolase_family;PF12697.…	NoKeggEC	SigP4_No	hypothetical_protein
MVLG_00590	27.92	152.52	91.35	2.507	6.274e-06	1.664	0.006006	0.807	0.22	PF00067.17::p450::Cytochrome_P450	NoKeggEC	SigP4_No	hypothetical_protein
MVLG_01909	23.73	199.7	106.63	3.13	2.267e-08	2.121	0.0003116	0.9726	0.1229	PF04479.8::RTA1::RTA1_like_protein	NoKeggEC	SigP4_No	hypothetical_protein
MVLG_04379	0.29	63.63	30.52	7.669	1.286e-17	6.521	3.238e-12	1.127	0.07102	NoDomain	NoKeggEC	SigP4_Yes	hypothetical_protein
MVLG_02353	6.67	148.63	74.7	4.533	1.537e-14	3.437	4.549e-09	1.06	0.08734	NoDomain	NoKeggEC	SigP4_No	hypothetical_protein
MVLG_07215	6.51	49.1	27.58	2.967	8.843e-07	2.032	0.002128	0.8995	0.1706	NoDomain	NoKeggEC	SigP4_No	hypothetical_protein
MVLG_02927	79.82	324.53	200.22	2.081	0.0001728	1.281	0.04609	0.7642	0.2486	NoDomain	NoKeggEC	SigP4_No	hypothetical_protein
MVLG_03048	9.31	37.53	23.15	2.065	0.0007425	1.266	0.09079	0.7637	0.2669	NoDomain	NoKeggEC	SigP4_No	hypothetical_protein
MVLG_03438	3.37	33.89	18.33	3.36	6.759e-06	2.376	0.00772	0.9521	0.1697	PF00026.18::Asp::Eukaryotic_aspartyl_protease	NoKeggEC	SigP4_No	hypothetical_protein
MVLG_03674	24.26	164.21	92.1	2.814	1.011e-06	1.877	0.002627	0.9016	0.1634	NoDomain	NoKeggEC	SigP4_Yes	hypothetical_protein
MVLG_07254	0	5.86	2.84	7.109	7.538e-05	6.111	0.01989	1.104	0.1819	NoDomain	NoKeggEC	SigP4_No	hypothetical_protein
MVLG_05773	3.89	40.95	21.93	3.445	2.656e-08	2.442	0.0002361	0.9679	0.1313	NoDomain	NoKeggEC	SigP4_No	hypothetical_protein
MVLG_03345	5.53	24.75	14.88	2.213	0.0005451	1.377	0.08076	0.8009	0.245	NoDomain	NoKeggEC	SigP4_No	hypothetical_protein
MVLG_01412	14.8	84.85	48.99	2.573	2.327e-05	1.678	0.01619	0.8595	0.1982	NoDomain	NoKeggEC	SigP4_No	hypothetical_protein
MVLG_01232	0.21	33.17	13.63	7.166	4.699e-15	5.795	5.413e-09	1.35	0.0271	NoDomain	NoKeggEC	SigP4_No	hypothetical_protein
MVLG_03955	4.89	24.63	13	2.379	0.0009116	1.357	0.1498	0.9877	0.1511	PF00132.19::Hexapep::Bacterial_transferase_hexapeptide_(six_repeats);PF12464.3::Mac::Maltose_acetyltransferase	NoKeggEC	SigP4_No	hypothetical_protein
MVLG_07319	4.24	36.96	18.1	3.156	3.577e-05	2.029	0.03082	1.095	0.108	NoDomain	NoKeggEC	SigP4_No	hypothetical_protein
MVLG_01916	61.79	361.49	188.47	2.607	1.621e-06	1.564	0.008724	1.007	0.1062	PF00463.16::ICL::Isocitrate_lyase_family;PF13714.1::PEP_mutase::Phosphoenolpyruvate_phosphomutase;TIGR01346::TIGR01346::isocit_lyase:_isocitrate_lyase	EC:4.1.3.1:Isocitrate_lyase	SigP4_No	isocitrate_lyase
MVLG_02275	21.46	77.25	45.01	1.905	0.0009991	1.022	0.1579	0.8466	0.1993	PF02518.21::HATPase_c::Histidine_kinase-,_DNA_gyrase_B-,_and_HSP90-like_ATPase;PF10436.4::BCDHK_Adom3::Mitochondrial_branched-chain_alpha-ketoacid_dehydrogenase_kinase	NoKeggEC	SigP4_No	hypothetical_protein
MVLG_01982	16.77	71.9	40.81	2.157	0.0001606	1.237	0.07014	0.8841	0.1734	PF01546.23::Peptidase_M20::Peptidase_family_M20/M25/M40;PF07687.9::M20_dimer::Peptidase_dimerisation_domain	NoKeggEC	SigP4_No	hypothetical_protein
MVLG_06723	0.33	7.97	3.66	4.56	4.665e-07	3.347	0.002307	1.186	0.08116	PF00884.18::Sulfatase::Sulfatase	NoKeggEC	SigP4_Yes	hypothetical_protein
MVLG_06130	18.07	127.03	65.26	2.871	2.203e-07	1.807	0.002512	1.028	0.09956	PF00324.16::AA_permease::Amino_acid_permease;PF13520.1::AA_permease_2::Amino_acid_permease	NoKeggEC	SigP4_No	hypothetical_protein
MVLG_03709	10.23	103.87	51.45	3.399	4.294e-09	2.282	0.0001855	1.081	0.0825	PF00134.18::Cyclin_N::Cyclin,_N-terminal_domain;PF08613.6::Cyclin::Cyclin	NoKeggEC	SigP4_No	hypothetical_protein
MVLG_04975	1.16	33.22	15.61	4.808	5.462e-08	3.627	0.0004079	1.154	0.08245	NoDomain	NoKeggEC	SigP4_No	hypothetical_protein
MVLG_04026	5.28	585.45	263.36	6.822	4.561e-22	5.569	1.684e-15	1.22	0.04349	NoDomain	NoKeggEC	SigP4_No	hypothetical_protein
MVLG_03993	98.97	650.89	345.63	2.776	2.503e-07	1.759	0.002175	0.9807	0.1164	PF01699.19::Na_Ca_ex::Sodium/calcium_exchanger_protein;TIGR00378::TIGR00378::cax:_calcium/proton_exchanger	NoKeggEC	SigP4_No	hypothetical_protein
MVLG_04066	9.15	79.06	36.09	3.166	3.347e-08	1.932	0.001799	1.198	0.04956	NoDomain	NoKeggEC	SigP4_No	hypothetical_protein
MVLG_07068	19.78	99.11	50.77	2.382	2.508e-05	1.314	0.04843	1.032	0.1006	NoDomain	NoKeggEC	SigP4_No	hypothetical_protein
MVLG_00394	368.46	1390.05	765.16	1.974	0.0002794	1.009	0.1311	0.9288	0.1416	NoDomain	NoKeggEC	SigP4_No	hypothetical_protein
MVLG_05422	125.69	478.29	265.02	1.986	0.0003183	1.031	0.1306	0.9192	0.1487	NoDomain	NoKeggEC	SigP4_No	hypothetical_protein
MVLG_01816	14.89	71.05	37.12	2.311	3.921e-05	1.272	0.05611	1.004	0.1105	PF01764.20::Lipase_3::Lipase_(class_3)	NoKeggEC	SigP4_No	hypothetical_protein
MVLG_05428	4.31	54	22.11	3.698	2.038e-09	2.308	0.0006155	1.355	0.0247	PF01408.17::GFO_IDH_MocA::Oxidoreductase_family,_NAD-binding_Rossmann_fold;PF02558.11::ApbA::Ketopantoate_reductase_PanE/ApbA	NoKeggEC	SigP4_No	hypothetical_protein
MVLG_04847	5.9	100.99	40.34	4.153	6.54e-13	2.726	3.364e-06	1.391	0.01848	NoDomain	NoKeggEC	SigP4_No	hypothetical_protein
MVLG_06975	0	69.94	25.73	8.469	1.256e-08	7.07	0.0008656	1.505	0.02447	NoDomain	NoKeggEC	SigP4_No	hypothetical_protein
MVLG_04357	11.07	65.81	31.23	2.628	3.515e-06	1.45	0.027	1.142	0.06453	PF01735.13::PLA2_B::Lysophospholipase_catalytic_domain	NoKeggEC	SigP4_No	hypothetical_protein
MVLG_06160	45.98	354.16	163.38	3.003	4.619e-08	1.784	0.002534	1.184	0.05115	PF12223.3::DUF3602::Protein_of_unknown_function_(DUF3602)	NoKeggEC	SigP4_No	hypothetical_protein
MVLG_01559	15.06	241.6	100.63	4.06	6.481e-13	2.694	2.151e-06	1.331	0.02457	NoDomain	NoKeggEC	SigP4_No	hypothetical_protein
MVLG_03416	10.27	45.09	23.21	2.188	0.0003747	1.128	0.1641	1.025	0.1119	PF00106.20::adh_short::short_chain_dehydrogenase	NoKeggEC	SigP4_No	hypothetical_protein
MVLG_06336	0.66	278.8	105.06	8.75	5.691e-32	7.242	2.759e-23	1.475	0.01124	NoDomain	NoKeggEC	SigP4_Yes	hypothetical_protein
MVLG_01279	11.96	43.81	23.89	1.929	0.000994	0.9515	0.2181	0.9422	0.145	PF07690.11::MFS_1::Major_Facilitator_Superfamily;TIGR00880::TIGR00880::2_A_01_02:_multidrug_resistance_protein	NoKeggEC	SigP4_No	hypothetical_protein
MVLG_01466	6.21	43.72	20.25	2.869	1.766e-06	1.657	0.01834	1.177	0.05855	NoDomain	NoKeggEC	SigP4_No	hypothetical_protein
MVLG_07213	17.14	117.7	54.79	2.828	1.286e-05	1.624	0.04032	1.169	0.06711	NoDomain	NoKeggEC	SigP4_No	hypothetical_protein
MVLG_00030	0.62	13.79	4.35	4.371	0.0002221	2.633	0.1892	1.722	0.02133	PF00248.16::Aldo_ket_red::Aldo/keto_reductase_family	NoKeggEC	SigP4_No	hypothetical_protein
MVLG_03450	6.55	31.23	13.56	2.306	0.0002544	1.001	0.2499	1.27	0.04304	PF11735.3::CAP59_mtransfer::Cryptococcal_mannosyltransferase_1	NoKeggEC	SigP4_No	hypothetical_protein
MVLG_01154	12.52	51.64	23.65	2.099	0.0006861	0.8708	0.3277	1.193	0.06045	PF00378.15::ECH::Enoyl-CoA_hydratase/isomerase_family	NoKeggEC	SigP4_No	hypothetical_protein
MVLG_07317	0	14.61	4.16	6.844	0.0003349	5.1	0.299	1.858	0.02343	NoDomain	NoKeggEC	SigP4_No	hypothetical_protein
MVLG_03354	17.73	72.95	33.65	2.098	0.0001969	0.8787	0.2431	1.184	0.05328	NoDomain	NoKeggEC	SigP4_No	hypothetical_protein
MVLG_06820	14	51.73	24.89	1.942	0.0008001	0.7844	0.3321	1.122	0.07174	PF00046.24::Homeobox::Homeobox_domain	NoKeggEC	SigP4_No	hypothetical_protein
MVLG_07132	8.05	46.46	19.09	2.583	1.62e-05	1.198	0.1152	1.35	0.02612	NoDomain	NoKeggEC	SigP4_No	hypothetical_protein
MVLG_00572	5.61	422.84	125.21	6.282	5.789e-22	4.424	3.126e-12	1.823	0.001294	NoDomain	NoKeggEC	SigP4_Yes	hypothetical_protein
MVLG_05606	20.79	178.22	67.32	3.157	1.41e-08	1.649	0.006994	1.472	0.01179	NoDomain	NoKeggEC	SigP4_No	hypothetical_protein
MVLG_02041	15.02	60.19	28.33	2.059	0.0004572	0.8692	0.2932	1.154	0.06359	PF07690.11::MFS_1::Major_Facilitator_Superfamily	NoKeggEC	SigP4_No	hypothetical_protein
MVLG_03710	32.76	153.07	67.73	2.282	3.461e-05	1.003	0.1484	1.244	0.03856	PF01553.16::Acyltransferase::Acyltransferase;TIGR00530::TIGR00530::AGP_acyltrn:_1-acylglycerol-3-phosphate_O-acyltransferases	NoKeggEC	SigP4_No	hypothetical_protein
MVLG_07185	9.07	248.97	79.16	4.815	1.42e-12	3.062	2.741e-05	1.72	0.003222	NoDomain	NoKeggEC	SigP4_No	hypothetical_protein
MVLG_06871	9.75	72.32	27.99	2.946	2.089e-07	1.474	0.02491	1.437	0.01523	PF05686.7::Glyco_transf_90::Glycosyl_transferase_family_90	NoKeggEC	SigP4_No	hypothetical_protein
MVLG_07251	2.49	19.89	7.07	3.03	0.000143	1.443	0.2822	1.556	0.01862	NoDomain	NoKeggEC	SigP4_No	hypothetical_protein
MVLG_00402	16.62	75.15	32.22	2.233	0.0001001	0.9087	0.2468	1.289	0.03308	PF07690.11::MFS_1::Major_Facilitator_Superfamily	NoKeggEC	SigP4_No	hypothetical_protein
MVLG_01364	52.08	200.06	91.49	1.999	0.0005391	0.7671	0.3426	1.196	0.0521	PF00173.23::Cyt-b5::Cytochrome_b5-like_Heme/Steroid_binding_domain	NoKeggEC	SigP4_No	hypothetical_protein
MVLG_03501	22.67	439.71	133.66	4.336	1.126e-14	2.515	5.927e-06	1.785	0.001585	PF00122.15::E1-E2_ATPase::E1-E2_ATPase;PF00689.16::Cation_ATPase_C::Cation_transporting_ATPase,_C-terminus;PF00690.21::Cation_ATPase_N::Cation_transporter/ATPase,_N-terminus;PF00702.21::Hydrolase::haloacid_dehalogenase-like_hydrolase;PF12710.2::HAD::haloacid_dehalogenase-like_hydrolase;PF13246.1::Hydrolase_like2::Putative_hydrolase_of_sodium-potassium_ATPase_alpha_subunit;TIGR01494::TIGR01494::AT…	NoKeggEC	SigP4_No	Ca2+-transporting_ATPase
MVLG_02063	22.2	143.84	54.9	2.753	4.665e-07	1.261	0.05092	1.457	0.01268	PF13229.1::Beta_helix::Right_handed_beta_helix_region	NoKeggEC	SigP4_No	hypothetical_protein
MVLG_04182	59.15	732.98	239.8	3.69	1.84e-11	1.974	0.0005095	1.679	0.003201	PF00324.16::AA_permease::Amino_acid_permease;PF13520.1::AA_permease_2::Amino_acid_permease;TIGR00913::TIGR00913::2A0310:_amino_acid_permease_(yeast)	NoKeggEC	SigP4_No	hypothetical_protein
MVLG_05954	31.13	787.5	235.24	4.718	3.844e-16	2.871	4.516e-07	1.811	0.001354	PF04749.12::PLAC8::PLAC8_family;TIGR01571::TIGR01571::A_thal_Cys_rich:_uncharacterized_Cys-rich_domain	NoKeggEC	SigP4_No	hypothetical_protein
MVLG_04322	26.59	99.59	46.42	1.961	0.0008343	0.7576	0.3701	1.168	0.06059	NoDomain	NoKeggEC	SigP4_Yes	hypothetical_protein
MVLG_01346	4.97	108.65	33.52	4.498	6.871e-13	2.7	4.17e-05	1.764	0.002217	NoDomain	NoKeggEC	SigP4_No	hypothetical_protein
MVLG_06964	12.62	145.35	49.08	3.583	1.626e-10	1.913	0.001313	1.634	0.004441	NoDomain	NoKeggEC	SigP4_No	hypothetical_protein
MVLG_06972	15.82	142.21	50.53	3.221	7.842e-08	1.627	0.02108	1.559	0.008554	PF01738.13::DLH::Dienelactone_hydrolase_family;PF12695.2::Abhydrolase_5::Alpha/beta_hydrolase_family	NoKeggEC	SigP4_No	hypothetical_protein
MVLG_03347	9.1	54.7	21.92	2.643	5.619e-06	1.221	0.09616	1.386	0.02104	NoDomain	NoKeggEC	SigP4_No	hypothetical_protein
MVLG_02457	17.11	89.5	37.3	2.444	1.284e-05	1.079	0.1261	1.33	0.02601	PF00083.19::Sugar_tr::Sugar_(and_other)_transporter;PF07690.11::MFS_1::Major_Facilitator_Superfamily	NoKeggEC	SigP4_No	hypothetical_protein
MVLG_05834	55.45	231.47	104.28	2.119	0.0001329	0.8658	0.2445	1.218	0.04398	PF04479.8::RTA1::RTA1_like_protein	NoKeggEC	SigP4_No	hypothetical_protein
MVLG_05591	0.36	62.36	16.14	7.324	7.471e-16	5.289	6.634e-07	2.016	0.0004992	NoDomain	NoKeggEC	SigP4_Yes	hypothetical_protein
MVLG_03631	17.17	220.98	69	3.74	1.899e-10	1.959	0.002208	1.746	0.002376	NoDomain	NoKeggEC	SigP4_No	hypothetical_protein
MVLG_00832	31.69	150.36	61.37	2.304	2.771e-05	0.908	0.207	1.36	0.0215	PF04083.11::Abhydro_lipase::Partial_alpha/beta-hydrolase_lipase_region	NoKeggEC	SigP4_No	hypothetical_protein
MVLG_07094	38.2	150.17	66.07	2.033	0.0002928	0.745	0.3459	1.252	0.03826	PF00248.16::Aldo_ket_red::Aldo/keto_reductase_family	NoKeggEC	SigP4_No	hypothetical_protein
MVLG_01651	1.85	172.47	44.41	6.578	2.747e-21	4.52	8.092e-11	2.024	0.0003151	NoDomain	NoKeggEC	SigP4_Yes	hypothetical_protein
MVLG_05135	14.94	353.3	98.49	4.619	2.48e-15	2.673	4.61e-06	1.91	0.0006815	NoDomain	NoKeggEC	SigP4_No	hypothetical_protein
MVLG_04868	40.2	1649.04	435.13	5.415	4.143e-20	3.39	1.338e-09	1.99	0.0003534	PF06687.7::SUR7::SUR7/PalI_family	NoKeggEC	SigP4_No	hypothetical_protein
MVLG_02388	5.82	32.26	12.3	2.52	0.0001466	1.029	0.2985	1.457	0.02082	NoDomain	NoKeggEC	SigP4_No	hypothetical_protein
MVLG_05986	9.5	43.59	17.8	2.253	0.0001898	0.8587	0.3125	1.359	0.02601	PF01263.15::Aldose_epim::Aldose_1-epimerase	NoKeggEC	SigP4_No	hypothetical_protein
MVLG_05193	131.95	2439.48	682.93	4.267	1.858e-14	2.327	2.561e-05	1.904	0.0006775	NoDomain	NoKeggEC	SigP4_Yes	hypothetical_protein
MVLG_00063	2.33	40.86	11.53	4.15	1.27e-07	2.231	0.04366	1.888	0.002348	NoDomain	NoKeggEC	SigP4_No	hypothetical_protein
MVLG_04524	15.53	59.25	25.38	1.988	0.0005826	0.6627	0.4363	1.29	0.03305	PF01237.13::Oxysterol_BP::Oxysterol-binding_protein	NoKeggEC	SigP4_No	hypothetical_protein
MVLG_03360	15.84	105.99	36.5	2.799	5.351e-07	1.158	0.09263	1.605	0.005582	PF00501.23::AMP-binding::AMP-binding_enzyme	NoKeggEC	SigP4_No	hypothetical_protein
MVLG_00023	44.25	177.2	74.56	2.06	0.0001912	0.7076	0.3632	1.316	0.02678	PF00069.20::Pkinase::Protein_kinase_domain;PF07714.12::Pkinase_Tyr::Protein_tyrosine_kinase	EC:2.7.11.11:cAMP-dependent_protein_kinase	SigP4_No	AGC/PKA_protein_kinase
MVLG_03470	1.62	32.41	8.63	4.3	4.421e-06	2.306	0.1079	1.969	0.002613	NoDomain	NoKeggEC	SigP4_No	hypothetical_protein
MVLG_02216	12.74	104.89	34.36	3.098	3.658e-08	1.384	0.03664	1.677	0.003529	NoDomain	NoKeggEC	SigP4_No	hypothetical_protein
MVLG_03001	7.58	44.48	16.17	2.607	1.685e-05	1.045	0.2115	1.526	0.01101	NoDomain	NoKeggEC	SigP4_No	hypothetical_protein
MVLG_00611	7.48	96.67	28.32	3.745	2.678e-10	1.872	0.005066	1.838	0.001339	PF00447.12::HSF_DNA-bind::HSF-type_DNA-binding	NoKeggEC	SigP4_No	hypothetical_protein
MVLG_05933	22.58	100.24	40.55	2.209	5.428e-05	0.7993	0.288	1.373	0.02007	PF00005.22::ABC_tran::ABC_transporter;PF01061.19::ABC2_membrane::ABC-2_type_transporter;PF03193.11::DUF258::Protein_of_unknown_function,_DUF258;PF06422.7::PDR_CDR::CDR_ABC_transporter;PF12698.2::ABC2_membrane_3::ABC-2_family_transporter_protein	NoKeggEC	SigP4_No	hypothetical_protein
MVLG_00897	40.57	547.84	208.98	3.813	5.83e-12	2.319	3.505e-05	1.458	0.01235	NoDomain	NoKeggEC	SigP4_No	hypothetical_protein
MVLG_04067	78.2	587.8	248.67	2.968	4.575e-08	1.624	0.00594	1.309	0.02727	PF00018.23::SH3_1::SH3_domain;PF07653.12::SH3_2::Variant_SH3_domain	NoKeggEC	SigP4_No	hypothetical_protein
MVLG_06230	19.63	114.29	51.33	2.598	4.15e-06	1.34	0.04324	1.222	0.0443	NoDomain	NoKeggEC	SigP4_No	hypothetical_protein
MVLG_00735	2.07	26.14	10.34	3.699	2.482e-08	2.262	0.00233	1.403	0.02211	PF13229.1::Beta_helix::Right_handed_beta_helix_region;TIGR03804::TIGR03804::para_beta_helix:_parallel_beta-helix_repeat	NoKeggEC	SigP4_No	hypothetical_protein
MVLG_04377	27.81	124.04	60.98	2.215	6.731e-05	1.087	0.113	1.092	0.07734	PF00205.17::TPP_enzyme_M::Thiamine_pyrophosphate_enzyme,_central_domain;PF02775.16::TPP_enzyme_C::Thiamine_pyrophosphate_enzyme,_C-terminal_TPP_binding_domain;PF02776.13::TPP_enzyme_N::Thiamine_pyrophosphate_enzyme,_N-terminal_TPP_binding_domain	NoKeggEC	SigP4_No	hypothetical_protein
MVLG_02882	48.29	167.16	88.81	1.85	0.0009115	0.8339	0.263	0.9798	0.1194	PF01368.15::DHH::DHH_family;PF02833.9::DHHA2::DHHA2_domain	NoKeggEC	SigP4_Yes	hypothetical_protein
MVLG_00268	44.56	163.43	85.06	1.933	0.0004999	0.8873	0.2214	1.009	0.1065	PF00191.15::Annexin::Annexin	NoKeggEC	SigP4_No	hypothetical_protein
MVLG_02462	141.21	536.54	274.31	1.984	0.0002662	0.913	0.1893	1.035	0.09492	PF00083.19::Sugar_tr::Sugar_(and_other)_transporter;PF07690.11::MFS_1::Major_Facilitator_Superfamily;TIGR00879::TIGR00879::SP:_MFS_transporter,_sugar_porter_(SP)_family	NoKeggEC	SigP4_No	hypothetical_protein
MVLG_03684	28.68	137.88	65.63	2.322	5.688e-05	1.148	0.1101	1.138	0.06702	NoDomain	NoKeggEC	SigP4_No	hypothetical_protein
MVLG_03746	20.3	167.21	66.04	3.098	5.412e-08	1.655	0.00932	1.407	0.01783	NoDomain	NoKeggEC	SigP4_No	hypothetical_protein
MVLG_00525	3.43	63.29	22.11	4.259	5.234e-13	2.64	1.33e-05	1.584	0.006371	PF00082.17::Peptidase_S8::Subtilase_family;PF02225.17::PA::PA_domain;PF06280.7::DUF1034::Fn3-like_domain_(DUF1034)	NoKeggEC	SigP4_Yes	hypothetical_protein
MVLG_07161	12.37	73.14	31.47	2.604	0.0006622	1.29	0.2325	1.281	0.0559	PF04434.12::SWIM::SWIM_zinc_finger	NoKeggEC	SigP4_No	hypothetical_protein
MVLG_04866	44.55	360.38	143.72	3.074	1.689e-08	1.644	0.005485	1.394	0.01776	PF00501.23::AMP-binding::AMP-binding_enzyme	NoKeggEC	SigP4_No	hypothetical_protein
MVLG_05200	37.02	602.41	210.68	4.082	2.242e-13	2.463	9.352e-06	1.583	0.005888	PF03169.10::OPT::OPT_oligopeptide_transporter_protein;TIGR00727::TIGR00727::ISP4_OPT:_small_oligopeptide_transporter,_OPT_family;TIGR00728::TIGR00728::OPT_sfam:_oligopeptide_transporters,_OPT_superfamily	NoKeggEC	SigP4_No	hypothetical_protein
MVLG_03019	40.28	170.5	80.17	2.14	0.0001017	0.9476	0.1776	1.156	0.05811	NoDomain	NoKeggEC	SigP4_No	hypothetical_protein
MVLG_06092	2.34	367.12	113.73	7.323	8.23e-25	5.532	2.629e-15	1.758	0.002002	NoDomain	NoKeggEC	SigP4_No	hypothetical_protein
MVLG_06804	0	12.11	3.64	9.448	4.275e-12	7.755	9.347e-06	1.799	0.003283	PF00082.17::Peptidase_S8::Subtilase_family;PF02225.17::PA::PA_domain;PF06280.7::DUF1034::Fn3-like_domain_(DUF1034)	NoKeggEC	SigP4_Yes	hypothetical_protein
MVLG_03745	6.08	92.37	31.9	3.976	9.846e-11	2.34	0.0004677	1.601	0.006403	PF14214.1::Helitron_like_N::Helitron_helicase-like_domain_at_N-terminus	NoKeggEC	SigP4_No	hypothetical_protein
MVLG_01144	6.78	28.64	13.88	2.132	0.0005578	0.985	0.2422	1.112	0.0803	NoDomain	NoKeggEC	SigP4_No	hypothetical_protein
MVLG_01954	47.6	440.27	176.01	3.267	2.646e-09	1.841	0.001578	1.39	0.01817	NoDomain	NoKeggEC	SigP4_Yes	hypothetical_protein
MVLG_06694	16.14	92.33	41.02	2.573	4.888e-06	1.3	0.05315	1.238	0.04117	NoDomain	NoKeggEC	SigP4_No	hypothetical_protein
MVLG_05643	10.85	49.8	23.31	2.25	0.000428	1.054	0.239	1.162	0.06927	PF00023.25::Ank::Ankyrin_repeat;PF00887.14::ACBP::Acyl_CoA_binding_protein;PF12796.2::Ank_2::Ankyrin_repeats_(3_copies);PF13606.1::Ank_3::Ankyrin_repeat;PF13637.1::Ank_4::Ankyrin_repeats_(many_copies);PF13857.1::Ank_5::Ankyrin_repeats_(many_copies)	NoKeggEC	SigP4_No	hypothetical_protein
MVLG_06220	1.37	118.38	38.81	6.46	1.724e-19	4.752	7.474e-11	1.676	0.003658	PF00134.18::Cyclin_N::Cyclin,_N-terminal_domain;PF08613.6::Cyclin::Cyclin	NoKeggEC	SigP4_No	hypothetical_protein
MVLG_06848	7.27	45.12	19.36	2.673	0.000428	1.356	0.2288	1.285	0.05324	NoDomain	NoKeggEC	SigP4_No	hypothetical_protein
MVLG_01656	26.07	303.26	114.59	3.597	9.636e-11	2.09	0.0002911	1.471	0.01159	NoDomain	NoKeggEC	SigP4_Yes	hypothetical_protein
